# Supplementary material for: D-Glucosamine supplementation extends life span of nematodes and of ageing mice
Source: Nat Commun. 2014 Apr 8;5:3563. doi: 10.1038/ncomms4563 (PMC3988823; doi:10.1038/ncomms4563)
Supplement: Supplementary Data 1 — Differentially expressed genes upon exposure to glucosamine in liver samples of M. musculus [file ncomms4563-s2.xls]

## Sheet: Sheet1
	id	baseMean	baseMean.m	baseMean.p	foldChange	log2FoldChange	edgeR.pval	edgeR.padj	0.01	0.05
									#REF!	#REF!
9520	Gnb3	5.57591	11.1518	0	0	-Inf	6.48978e-12	2.36644e-09	TRUE	TRUE
17985	Rmrp	2.37199	4.74398	0	0	-Inf	1.91739e-07	3.55128e-05	TRUE	TRUE
20167	Sult2a4	1.89442	3.78884	0	0	-Inf	2.23122e-05	0.00265664	TRUE	TRUE
2360	Acsm4	16.4518	0	32.9036	Inf	Inf	2.11391e-23	3.28882e-20	TRUE	TRUE
5214	Cnpy1	49.3263	0	98.6526	Inf	Inf	2.98495e-38	1.3932e-34	TRUE	TRUE
6325	Dleu7	47.9444	0	95.8887	Inf	Inf	6.77512e-38	2.63518e-34	TRUE	TRUE
6583	Duox1	114.036	0	228.072	Inf	Inf	3.14363e-46	3.66815e-42	TRUE	TRUE
1349	4930550L24Rik	9.53401	0	19.068	Inf	Inf	1.57368e-19	1.53021e-16	TRUE	TRUE
17176	Prss56	7.82853	0	15.6571	Inf	Inf	5.0304e-16	3.26096e-13	TRUE	TRUE
14185	Nlrp9c	6.318	0	12.636	Inf	Inf	1.14177e-15	7.01196e-13	TRUE	TRUE
11596	LOC626904	5.79391	0	11.5878	Inf	Inf	9.86026e-15	5.35137e-12	TRUE	TRUE
13431	Mrgprx2	4.44029	0	8.88058	Inf	Inf	4.34528e-10	1.20721e-07	TRUE	TRUE
13781	Myot	3.39383	0	6.78766	Inf	Inf	1.62995e-09	4.13459e-07	TRUE	TRUE
7061	Epo	2.22384	0	4.44768	Inf	Inf	8.73206e-08	1.71244e-05	TRUE	TRUE
17065	Prnd	1.89963	0	3.79927	Inf	Inf	2.3287e-06	0.000350612	TRUE	TRUE
20567	Tdrd9	1.60867	0	3.21734	Inf	Inf	5.62981e-06	0.000777414	TRUE	TRUE
6586	Duoxa2	1.65615	0	3.31229	Inf	Inf	1.39958e-05	0.00176551	TRUE	TRUE
9155	Gm514	1.38159	0	2.76318	Inf	Inf	0.000156061	0.014568	FALSE	TRUE
4562	Cd209e	0.961999	0	1.924	Inf	Inf	0.000434678	0.0348593	FALSE	TRUE
6352	Dmbt1	60.2255	0.288336	120.163	416.745	8.70302	1.01119e-33	2.55999e-30	TRUE	TRUE
6585	Duoxa1	50.6893	0.308289	101.07	327.843	8.35686	1.09697e-33	2.55999e-30	TRUE	TRUE
4218	Car4	23.1089	0.320781	45.897	143.079	7.16067	1.61436e-24	2.69103e-21	TRUE	TRUE
6982	En2	90.6193	1.29299	179.946	139.17	7.1207	8.50733e-39	4.96339e-35	TRUE	TRUE
16653	Pnliprp1	17.5193	0.320781	34.7178	108.229	6.75794	1.71429e-21	2.1056e-18	TRUE	TRUE
17937	Rian	581.765	11.7913	1151.74	97.6773	6.60995	8.06609e-42	6.27461e-38	TRUE	TRUE
4563	Cd209f	142.802	4.12231	281.481	68.2824	6.09344	2.89699e-35	8.45089e-32	TRUE	TRUE
12433	Meg3	355.001	10.3348	699.667	67.7004	6.08109	9.63469e-37	3.21207e-33	TRUE	TRUE
21253	Tpsb2	32.747	1.00851	64.4856	63.9417	5.99868	6.9282e-23	1.01052e-19	TRUE	TRUE
1835	9330111N05Rik	12.1362	0.422844	23.8495	56.4027	5.81769	2.31341e-18	1.7996e-15	TRUE	TRUE
13420	Mrgprb2	3.3428	0.1217	6.56391	53.9352	5.75316	4.85394e-07	8.20843e-05	TRUE	TRUE
14268	Npc1l1	16.3552	0.596625	32.1137	53.8256	5.75022	6.21591e-19	5.37262e-16	TRUE	TRUE
12368	Mcpt4	25.2543	0.972274	49.5364	50.949	5.67098	1.12849e-20	1.25408e-17	TRUE	TRUE
20805	Tm4sf20	3.79856	0.154144	7.44297	48.2857	5.59352	8.44176e-09	1.93143e-06	TRUE	TRUE
13229	Mirg	15.8471	0.675819	31.0183	45.8973	5.52034	1.53573e-18	1.23584e-15	TRUE	TRUE
7643	Fcer1a	12.6388	0.610406	24.6671	40.411	5.33668	1.8268e-14	9.26786e-12	TRUE	TRUE
13419	Mrgprb1	7.20461	0.361867	14.0474	38.8191	5.27869	2.63526e-11	8.66183e-09	TRUE	TRUE
19735	Spaca1	9.39892	0.525525	18.2723	34.7696	5.11976	8.85018e-16	5.58207e-13	TRUE	TRUE
3668	Baiap2l2	8.48512	0.531736	16.4385	30.9148	4.95023	2.73199e-13	1.16538e-10	TRUE	TRUE
18392	Saa2	15200.5	975.491	29425.5	30.1648	4.91479	5.67368e-27	1.01851e-23	TRUE	TRUE
5379	Cpa3	37.8361	2.43963	73.2326	30.0179	4.90775	5.12305e-20	5.19811e-17	TRUE	TRUE
11783	Lhx8	14.3909	1.00604	27.7758	27.609	4.78706	4.22563e-17	2.9004e-14	TRUE	TRUE
4564	Cd209g	24.2251	1.81729	46.6329	25.6607	4.68149	3.77086e-20	4.00003e-17	TRUE	TRUE
18789	Sfrp2	20.9643	1.74446	40.1842	23.0353	4.52577	1.26171e-17	9.20142e-15	TRUE	TRUE
17075	Prokr2	6.1294	0.516012	11.7428	22.7568	4.50823	1.66085e-10	5.03367e-08	TRUE	TRUE
9730	Gpx2	11.5205	1.01947	22.0215	21.6009	4.43302	8.33389e-14	4.05183e-11	TRUE	TRUE
18391	Saa1	13638.5	1246.13	26030.9	20.8893	4.38469	8.97213e-23	1.16324e-19	TRUE	TRUE
13344	Mogat2	74.1842	7.25684	141.111	19.4453	4.28135	3.16562e-21	3.6938e-18	TRUE	TRUE
16021	Pcdhac2	9.16959	0.954642	17.3845	18.2105	4.1867	2.74654e-13	1.16538e-10	TRUE	TRUE
22298	Vmn2r3	2.32423	0.2434	4.40506	18.0981	4.17776	3.7706e-05	0.00427158	TRUE	TRUE
3774	Bex1	3.87659	0.454973	7.29821	16.041	4.00369	3.15948e-07	5.50245e-05	TRUE	TRUE
10713	Il1rl1	12.7153	1.49919	23.9314	15.9629	3.99665	6.76113e-12	2.42745e-09	TRUE	TRUE
17676	Rbm24	6.08092	0.759411	11.4024	15.0148	3.90831	5.15078e-09	1.23921e-06	TRUE	TRUE
5156	Cma1	26.0857	3.54527	48.6261	13.7158	3.77776	1.0487e-13	4.99462e-11	TRUE	TRUE
3020	Aqp7	8.67982	1.20512	16.1545	13.4049	3.74468	4.17233e-10	1.17313e-07	TRUE	TRUE
11428	Krt20	1.72944	0.2434	3.21548	13.2107	3.72364	0.000569443	0.0440036	FALSE	TRUE
16527	Plat	261.15	38.9198	483.381	12.4199	3.63458	4.64514e-18	3.49689e-15	TRUE	TRUE
18046	Rnf17	10.3282	1.59161	19.0647	11.9783	3.58235	2.5058e-12	9.43191e-10	TRUE	TRUE
13857	Napepld	137.281	21.338	253.224	11.8673	3.56892	2.06156e-19	1.92443e-16	TRUE	TRUE
10805	Inpp5j	12.7024	2.00267	23.4021	11.6854	3.54664	1.32315e-11	4.54093e-09	TRUE	TRUE
2485	Adcy8	3.00923	0.474925	5.54353	11.6724	3.54503	1.34012e-05	0.00170898	TRUE	TRUE
3614	BC052688	8.43623	1.33255	15.5399	11.6618	3.54372	6.55321e-11	2.0391e-08	TRUE	TRUE
9118	Gm4961	2.28554	0.361867	4.20921	11.6319	3.54002	1.80199e-05	0.00221332	TRUE	TRUE
13309	Mmp24	34.1293	5.44377	62.8147	11.5388	3.52843	1.24877e-14	6.62329e-12	TRUE	TRUE
18738	Serpine1	472.588	75.916	869.26	11.4503	3.51731	3.41133e-19	3.06193e-16	TRUE	TRUE
19310	Slc7a11	40.7803	6.62879	74.9318	11.304	3.49876	5.10457e-15	2.83632e-12	TRUE	TRUE
10186	Hist1h1d	7.15005	1.17691	13.1232	11.1506	3.47904	1.35881e-08	3.02005e-06	TRUE	TRUE
8034	Gabrb3	5.72028	0.956487	10.4841	10.961	3.45431	2.56911e-08	5.50048e-06	TRUE	TRUE
17181	Prtn3	156.495	26.3517	286.638	10.8774	3.44326	2.35973e-15	1.34315e-12	TRUE	TRUE
22764	Zbtb8b	23.0628	4.09375	42.0318	10.2673	3.35999	1.12342e-13	5.24345e-11	TRUE	TRUE
10514	Hydin	5.36358	0.965953	9.76121	10.1053	3.33704	1.78464e-08	3.8832e-06	TRUE	TRUE
12067	Ly6d	456.232	82.6587	829.805	10.0389	3.32753	2.59831e-16	1.73248e-13	TRUE	TRUE
11591	LOC624759	9.95294	1.81802	18.0879	9.94919	3.31458	2.22112e-11	7.4049e-09	TRUE	TRUE
6386	Dnahc9	2.9456	0.540725	5.35047	9.89499	3.3067	3.66211e-06	0.00052997	TRUE	TRUE
20066	Stfa2l1	2.55705	0.471075	4.64302	9.85621	3.30103	5.16098e-05	0.00554172	TRUE	TRUE
8110	Gata1	2.52044	0.467781	4.5731	9.77617	3.28927	7.28907e-05	0.00742817	TRUE	TRUE
19051	Slc22a12	1.98543	0.374089	3.59676	9.61473	3.26525	0.000256734	0.0220272	FALSE	TRUE
13638	Muc13	3.8646	0.743625	6.98558	9.39396	3.23173	9.6552e-06	0.00127301	TRUE	TRUE
2104	AI606473	43.5027	8.41851	78.5868	9.335	3.22265	3.05661e-14	1.5177e-11	TRUE	TRUE
19868	Sprr1a	37.6033	7.29806	67.9085	9.305	3.21801	1.07226e-12	4.24125e-10	TRUE	TRUE
2952	Apcdd1	9.75615	1.89919	17.6131	9.27399	3.21319	6.15506e-10	1.67024e-07	TRUE	TRUE
15757	Orm2	2942.56	573.979	5311.14	9.25318	3.20995	1.58338e-14	8.21141e-12	TRUE	TRUE
6584	Duox2	2.35707	0.483567	4.23057	8.74868	3.12906	0.000209434	0.0183743	FALSE	TRUE
6919	Elane	13.2827	2.74775	23.8177	8.6681	3.11572	3.08259e-09	7.65303e-07	TRUE	TRUE
2964	Apln	34.3979	7.175	61.6208	8.58826	3.10237	2.51813e-13	1.10878e-10	TRUE	TRUE
19359	Slfn4	148.385	31.3058	265.465	8.47974	3.08402	1.28406e-15	7.68361e-13	TRUE	TRUE
10622	Igdcc4	51.8485	11.1724	92.5246	8.28156	3.0499	9.23678e-13	3.71653e-10	TRUE	TRUE
22556	Wfdc3	16.8024	3.6984	29.9065	8.08632	3.01548	3.737e-10	1.06354e-07	TRUE	TRUE
7498	Fam83a	133.03	29.7468	236.314	7.94417	2.9899	3.10506e-13	1.29398e-10	TRUE	TRUE
5626	Ctsg	9.6999	2.16972	17.2301	7.94115	2.98935	1.46904e-07	2.78724e-05	TRUE	TRUE
9917	Gypa	6.67621	1.49378	11.8586	7.9387	2.9889	1.58931e-07	2.96718e-05	TRUE	TRUE
8256	Gipc2	54.0702	12.1242	96.0162	7.91936	2.98538	2.04288e-12	7.81553e-10	TRUE	TRUE
3031	Areg	5.15943	1.16976	9.1491	7.82132	2.96741	9.99976e-07	0.000162059	TRUE	TRUE
8422	Gm106	24.0514	5.68963	42.4131	7.45446	2.8981	6.24971e-11	1.97094e-08	TRUE	TRUE
18624	Sema3b	4.90321	1.16976	8.63666	7.38326	2.88426	1.03623e-05	0.00135857	TRUE	TRUE
19840	Spire2	12.0074	2.89798	21.1167	7.28671	2.86527	6.44057e-09	1.51822e-06	TRUE	TRUE
11080	Kcng2	12.0054	2.92251	21.0883	7.21581	2.85116	4.48853e-10	1.23234e-07	TRUE	TRUE
22702	Ypel4	4.46309	1.12544	7.80073	6.93124	2.79311	8.73414e-06	0.0011782	TRUE	TRUE
9847	Gstp2	96.5589	24.4355	168.682	6.90317	2.78726	8.21704e-13	3.36423e-10	TRUE	TRUE
7499	Fam83b	7.8623	2.02051	13.7041	6.78247	2.76181	2.27149e-07	4.10928e-05	TRUE	TRUE
13316	Mmp9	309.295	79.6406	538.95	6.76728	2.75858	1.2381e-13	5.66541e-11	TRUE	TRUE
4922	Chi3l3	39.2964	10.192	68.4008	6.71126	2.74658	1.06102e-10	3.25804e-08	TRUE	TRUE
19262	Slc4a1	28.6946	7.44774	49.9414	6.70558	2.74536	1.94233e-10	5.8113e-08	TRUE	TRUE
11230	Kif26b	51.0891	13.4197	88.7585	6.61405	2.72553	3.22029e-11	1.04378e-08	TRUE	TRUE
21070	Tmigd1	4.76602	1.25222	8.27983	6.61211	2.72511	1.66642e-05	0.00207963	TRUE	TRUE
3977	C130026I21Rik	24.4674	6.56402	42.3709	6.45502	2.69042	4.85873e-11	1.55326e-08	TRUE	TRUE
6549	Dscaml1	5.95542	1.65368	10.2572	6.20264	2.63288	4.15532e-07	7.18317e-05	TRUE	TRUE
6496	Dpep3	4.72354	1.32394	8.12314	6.13558	2.6172	2.05934e-06	0.000312071	TRUE	TRUE
9458	Gm973	9.83644	2.75844	16.9144	6.13189	2.61633	8.12879e-08	1.60764e-05	TRUE	TRUE
10725	Il23a	6.66557	1.96017	11.371	5.80102	2.53631	4.23137e-06	0.000602119	TRUE	TRUE
3207	Asb10	6.09903	1.80815	10.3899	5.74616	2.5226	1.13351e-06	0.000181182	TRUE	TRUE
15840	P2rx7	342.529	101.597	583.462	5.74292	2.52178	3.21843e-12	1.1922e-09	TRUE	TRUE
13315	Mmp8	23.4122	7.10628	39.7181	5.58915	2.48263	8.19068e-09	1.89253e-06	TRUE	TRUE
22584	Wnk4	94.5157	28.7881	160.243	5.5663	2.47672	2.83655e-10	8.17242e-08	TRUE	TRUE
5770	Cyp2d12	18.5845	5.68811	31.4809	5.53451	2.46845	2.62364e-08	5.56618e-06	TRUE	TRUE
10187	Hist1h1e	6.55613	2.02933	11.0829	5.46138	2.44927	9.13907e-06	0.00121753	TRUE	TRUE
1000	3830431G21Rik	9.69654	3.00383	16.3892	5.45612	2.44788	9.18223e-06	0.00121753	TRUE	TRUE
13383	Mpo	53.5973	16.6683	90.5263	5.43105	2.44123	2.74486e-08	5.77088e-06	TRUE	TRUE
21604	Tuba8	96.8342	30.4584	163.21	5.35846	2.42182	1.76585e-09	4.43116e-07	TRUE	TRUE
4559	Cd209b	18.4096	5.79099	31.0282	5.35802	2.4217	1.42105e-09	3.64429e-07	TRUE	TRUE
3327	Atp1b3	2842.74	896.457	4789.03	5.34218	2.41743	8.81382e-12	3.06997e-09	TRUE	TRUE
17019	Prkg2	40.481	12.7746	68.1874	5.33773	2.41623	7.27705e-09	1.69825e-06	TRUE	TRUE
7048	Ephb2	45.7307	14.6682	76.7932	5.23535	2.38829	5.3996e-09	1.28582e-06	TRUE	TRUE
18882	Shisa2	35.7776	11.5072	60.048	5.21831	2.38358	6.28211e-10	1.68512e-07	TRUE	TRUE
14091	Ngp	65.0418	21.6059	108.478	5.02074	2.3279	3.77085e-08	7.71932e-06	TRUE	TRUE
2965	Aplnr	7.60925	2.54867	12.6698	4.97116	2.31358	5.27917e-06	0.000734012	TRUE	TRUE
1931	A2m	9.5609	3.21585	15.906	4.9461	2.30629	1.08133e-06	0.000174034	TRUE	TRUE
3029	Arc	13.8261	4.6654	22.9868	4.92708	2.30073	1.22558e-07	2.36375e-05	TRUE	TRUE
10063	Hcrtr2	15.4415	5.22146	25.6616	4.91463	2.29708	8.23689e-07	0.000136329	TRUE	TRUE
4153	Calml4	7.72506	2.62259	12.8275	4.89116	2.29018	2.59533e-06	0.000383337	TRUE	TRUE
17881	Rhbg	487.682	166.932	808.432	4.84288	2.27587	1.06383e-09	2.75852e-07	TRUE	TRUE
1705	6030419C18Rik	14.8719	5.11789	24.6259	4.81174	2.26656	4.55956e-07	7.76689e-05	TRUE	TRUE
22028	Vill	27.0445	9.59061	44.4984	4.63978	2.21406	1.74954e-08	3.85179e-06	TRUE	TRUE
11693	Lcn2	1774.32	630.731	2917.9	4.62622	2.20983	3.82527e-08	7.76264e-06	TRUE	TRUE
18555	Sdcbp2	35.045	12.464	57.6259	4.62339	2.20895	1.51839e-07	2.85764e-05	TRUE	TRUE
1877	9530048J24Rik	6.0423	2.16167	9.92294	4.59039	2.19862	6.87671e-05	0.00704034	TRUE	TRUE
12052	Ltf	53.5379	19.1721	87.9036	4.58497	2.19691	3.10747e-07	5.45257e-05	TRUE	TRUE
14528	Oaz3	7.98675	2.90743	13.0661	4.49403	2.16801	1.62665e-05	0.00204092	TRUE	TRUE
4870	Cfd	5.45214	2.00208	8.90221	4.44648	2.15266	0.000276938	0.0235872	FALSE	TRUE
17493	Rab44	13.118	4.83353	21.4025	4.42792	2.14663	5.28405e-06	0.000734012	TRUE	TRUE
1883	9530077C05Rik	13.7431	5.06907	22.4172	4.42235	2.14481	2.02557e-05	0.00244926	TRUE	TRUE
3920	Btbd11	24.9548	9.2225	40.687	4.41171	2.14134	1.27733e-08	2.89407e-06	TRUE	TRUE
10112	Hemgn	4.68331	1.73394	7.63268	4.40192	2.13813	0.000297537	0.0248876	FALSE	TRUE
9201	Gm5531	25.3386	9.38622	41.2911	4.39911	2.13721	1.95242e-07	3.58768e-05	TRUE	TRUE
17800	Retnlg	35.5844	13.248	57.9208	4.37204	2.12831	6.68997e-08	1.33439e-05	TRUE	TRUE
4546	Cd177	20.1822	7.55508	32.8093	4.34268	2.11859	1.66246e-06	0.000255242	TRUE	TRUE
6951	Elovl7	38.3255	14.4214	62.2296	4.3151	2.10939	2.16742e-07	3.95165e-05	TRUE	TRUE
16446	Pira2	94.5382	35.677	153.399	4.29967	2.10423	4.14769e-09	1.00828e-06	TRUE	TRUE
20031	Stag3	5.77445	2.17988	9.36903	4.29795	2.10365	0.000101957	0.00979165	TRUE	TRUE
16344	Phlda2	9.64555	3.65005	15.6411	4.28516	2.09935	1.84953e-05	0.00225982	TRUE	TRUE
7702	Fgf11	10.5145	4.01068	17.0184	4.24328	2.08518	1.15895e-06	0.000183989	TRUE	TRUE
7712	Fgf21	59.6369	22.8825	96.3913	4.21244	2.07466	1.03917e-07	2.02092e-05	TRUE	TRUE
16129	Pde1c	4.80678	1.84621	7.76735	4.20719	2.07286	4.0208e-05	0.00448964	TRUE	TRUE
18380	S100a8	185.836	71.4871	300.186	4.19916	2.0701	4.13903e-08	8.32694e-06	TRUE	TRUE
22578	Wisp2	20.4584	7.94985	32.967	4.14687	2.05202	1.50814e-06	0.000233083	TRUE	TRUE
12124	Mab21l3	19.093	7.43143	30.7545	4.13844	2.04909	3.36727e-06	0.000491137	TRUE	TRUE
21319	Trim10	4.10051	1.60073	6.60029	4.12331	2.0438	0.000489802	0.0384866	FALSE	TRUE
12078	Ly6k	5.49358	2.15005	8.83711	4.11018	2.0392	0.000185239	0.0165629	FALSE	TRUE
17628	Rasl10b	40.8664	16.0538	65.6791	4.09119	2.03252	2.97526e-07	5.26013e-05	TRUE	TRUE
1941	A330049N07Rik	4.34886	1.71774	6.97997	4.06345	2.02271	5.97143e-05	0.00622121	TRUE	TRUE
19069	Slc22a3	197.388	79.0598	315.715	3.99337	1.99761	1.24391e-07	2.37943e-05	TRUE	TRUE
21609	Tubb2b	9.13762	3.67564	14.5996	3.97198	1.98986	5.56007e-05	0.00584483	TRUE	TRUE
5806	Cyp4a12b	205.323	83.0206	327.625	3.94632	1.98051	4.42832e-07	7.59881e-05	TRUE	TRUE
10670	Il10	17.838	7.21416	28.4619	3.94529	1.98013	7.27829e-07	0.000121324	TRUE	TRUE
1684	5830403L16Rik	8.271	3.34574	13.1963	3.94419	1.97973	7.34357e-05	0.00745117	TRUE	TRUE
20058	Stc1	9.60961	3.91208	15.3071	3.91279	1.9682	4.97013e-05	0.00539479	TRUE	TRUE
18909	Siglec1	1569.25	639.906	2498.59	3.90462	1.96518	1.79709e-08	3.8832e-06	TRUE	TRUE
21433	Trpm1	6.22335	2.54034	9.90637	3.89962	1.96333	8.58462e-05	0.00841762	TRUE	TRUE
2854	Ankrd37	72.1017	29.7017	114.502	3.85505	1.94675	3.21026e-08	6.68908e-06	TRUE	TRUE
18381	S100a9	230.818	96.602	365.035	3.77875	1.91791	2.75273e-07	4.90386e-05	TRUE	TRUE
18873	Shc2	63.7216	26.6911	100.752	3.77475	1.91638	1.50458e-06	0.000233083	TRUE	TRUE
22821	Zdhhc23	5.16196	2.1694	8.15453	3.75889	1.91031	0.000479071	0.0377706	FALSE	TRUE
20026	Stac	4.92642	2.07115	7.7817	3.75718	1.90965	0.000185239	0.0165629	FALSE	TRUE
970	3110035E14Rik	7.74738	3.25756	12.2372	3.75655	1.90941	0.000136062	0.0128036	FALSE	TRUE
12276	Marco	888.98	374.936	1403.02	3.74203	1.90382	1.29151e-08	2.89806e-06	TRUE	TRUE
10581	Ifitm6	44.6758	18.8698	70.4817	3.73515	1.90117	8.71243e-07	0.000143185	TRUE	TRUE
19478	Snca	6.24262	2.64411	9.84113	3.72191	1.89604	8.5254e-05	0.00839482	TRUE	TRUE
12345	Mcf2	4.47928	1.91214	7.04642	3.6851	1.8817	0.000287151	0.0241922	FALSE	TRUE
4321	Ccdc112	27.282	11.9149	42.6491	3.57947	1.83974	1.24307e-06	0.00019601	TRUE	TRUE
6518	Dppa5a	5.39322	2.35713	8.42931	3.57609	1.83838	0.00058288	0.0448933	FALSE	TRUE
3309	Atp10a	30.2392	13.2789	47.1995	3.55447	1.82963	6.16006e-06	0.000845631	TRUE	TRUE
6614	Dusp8	54.5835	24.3995	84.7674	3.47415	1.79666	8.97142e-06	0.00120325	TRUE	TRUE
13780	Myom3	13.1117	5.86535	20.3581	3.47092	1.79532	0.000168614	0.0153708	FALSE	TRUE
4286	Cbr2	12.6294	5.70779	19.551	3.42533	1.77624	0.000193878	0.0172035	FALSE	TRUE
13696	Mybl1	36.2043	16.493	55.9155	3.39026	1.7614	1.39554e-05	0.00176551	TRUE	TRUE
6568	Dtna	10.8176	4.95203	16.6831	3.36894	1.7523	2.54507e-05	0.00298464	TRUE	TRUE
4287	Cbr3	71.6174	32.982	110.253	3.34281	1.74106	4.82859e-06	0.000678824	TRUE	TRUE
19044	Slc1a4	211.511	98.2086	324.813	3.30738	1.72569	2.57331e-06	0.000382505	TRUE	TRUE
5166	Cml5	128.693	59.9531	197.433	3.29312	1.71945	1.33018e-05	0.00170562	TRUE	TRUE
19002	Slc13a3	654.417	308.512	1000.32	3.2424	1.69706	7.24924e-06	0.000989331	TRUE	TRUE
8499	Gm11545	16.2963	7.72005	24.8725	3.22181	1.68787	3.71928e-05	0.00425474	TRUE	TRUE
4174	Camp	16.7162	7.97761	25.4548	3.19078	1.67391	0.000319023	0.0262149	FALSE	TRUE
11042	Kbtbd10	10.1639	4.87103	15.4567	3.17319	1.66593	2.69071e-05	0.00313965	TRUE	TRUE
3511	B930041F14Rik	45.9038	22.1909	69.6167	3.13717	1.64946	1.68312e-05	0.00208931	TRUE	TRUE
4700	Cdhr2	8.1297	3.95674	12.3027	3.10929	1.63659	0.000428345	0.0344699	FALSE	TRUE
19729	Sp5	42.2041	20.5679	63.8403	3.10388	1.63407	2.32513e-05	0.0027544	TRUE	TRUE
4189	Capn11	32.3524	15.8701	48.8347	3.07715	1.6216	8.40347e-05	0.00833866	TRUE	TRUE
1847	9330182L06Rik	22.4171	11.0051	33.8292	3.07397	1.6201	7.61158e-05	0.00768968	TRUE	TRUE
23251	Zkscan2	7.39384	3.63763	11.1501	3.0652	1.61598	0.000497352	0.0389487	FALSE	TRUE
14506	O3far1	12.3092	6.06579	18.5527	3.05857	1.61286	5.17673e-05	0.00554172	TRUE	TRUE
15758	Orm3	190.606	94.2312	286.981	3.0455	1.60668	5.01546e-05	0.00541878	TRUE	TRUE
8211	Gfra2	84.6591	41.8821	127.436	3.04273	1.60537	4.32953e-06	0.000612353	TRUE	TRUE
17621	Rasgrf2	46.5061	23.0977	69.9146	3.02691	1.59784	2.98066e-06	0.000437482	TRUE	TRUE
4754	Cds1	40.3706	20.5415	60.1997	2.93064	1.55121	7.44379e-06	0.00100997	TRUE	TRUE
12203	Maoa	692.105	353.486	1030.72	2.91588	1.54393	1.30993e-05	0.00168894	TRUE	TRUE
4921	Chi3l1	25.1559	12.8646	37.4472	2.91088	1.54146	0.000380338	0.0308192	FALSE	TRUE
20697	Themis	62.2702	32.0068	92.5335	2.89106	1.5316	9.13653e-05	0.00888414	TRUE	TRUE
3432	Axin2	272.913	140.49	405.336	2.88515	1.52865	2.16523e-05	0.00259128	TRUE	TRUE
8265	Gja5	15.1131	7.7819	22.4443	2.88417	1.52816	0.000302658	0.0252254	FALSE	TRUE
9966	H2-Q1	932.192	484.054	1380.33	2.8516	1.51177	4.10873e-05	0.00456598	TRUE	TRUE
3146	Armc2	14.3896	7.48222	21.297	2.84634	1.50911	0.000336438	0.0274526	FALSE	TRUE
10919	Isyna1	345.641	179.965	511.316	2.84119	1.5065	7.77688e-05	0.0078228	TRUE	TRUE
17134	Prrg4	20.7696	10.8438	30.6954	2.83069	1.50115	0.000190497	0.016968	FALSE	TRUE
4855	Ces2c	268.106	140.031	396.18	2.82923	1.50041	3.31707e-05	0.0038322	TRUE	TRUE
4743	Cdkn2b	13.0324	6.83317	19.2316	2.81445	1.49285	0.000180504	0.0163908	FALSE	TRUE
22027	Vil1	17.0483	8.94613	25.1504	2.81132	1.49125	0.000324416	0.0265646	FALSE	TRUE
14484	Nupr1	80.9656	42.5909	119.34	2.80201	1.48646	4.94521e-05	0.00539282	TRUE	TRUE
2505	Adm	105.489	55.7942	155.184	2.78137	1.47579	1.10702e-05	0.00143525	TRUE	TRUE
16351	Phospho1	23.1556	12.2911	34.0201	2.76787	1.46878	0.000240193	0.0206841	FALSE	TRUE
2971	Apoa4	11582.9	6198.33	16967.5	2.73743	1.45282	5.26743e-05	0.00558754	TRUE	TRUE
10468	Hspb1	252.665	135.615	369.714	2.7262	1.44689	8.94638e-05	0.00873563	TRUE	TRUE
4579	Cd300e	155.363	83.8552	226.872	2.70552	1.4359	5.2487e-05	0.00558754	TRUE	TRUE
14136	Nkd1	29.5075	16.0576	42.9574	2.6752	1.41965	0.000163741	0.0151036	FALSE	TRUE
9159	Gm5150	70.6133	38.4331	102.793	2.67461	1.41933	3.70097e-05	0.00425466	TRUE	TRUE
9839	Gstm3	2177.78	1186.76	3168.8	2.67013	1.41691	6.87834e-05	0.00704034	TRUE	TRUE
5269	Col23a1	33.19	18.1381	48.242	2.65971	1.41127	0.000279356	0.0236885	FALSE	TRUE
4609	Cd5l	9301.49	5117.02	13486	2.63551	1.39808	1.7809e-05	0.00219898	TRUE	TRUE
18859	Sh3pxd2b	163.471	89.9744	236.967	2.63372	1.3971	1.92973e-05	0.00234552	TRUE	TRUE
20731	Tifab	13.0627	7.22368	18.9017	2.61663	1.38771	0.000353585	0.0287513	FALSE	TRUE
10657	Ihh	80.3495	45.2468	115.452	2.55161	1.35141	0.000314076	0.0258996	FALSE	TRUE
5232	Cntnap1	82.8431	46.7975	118.889	2.54049	1.34511	0.000184115	0.0165629	FALSE	TRUE
6693	E230029C05Rik	24.7349	14.0075	35.4622	2.53165	1.34008	0.000161546	0.0150199	FALSE	TRUE
11793	Lilrb3	232.542	131.939	333.145	2.525	1.33628	4.14554e-05	0.00458504	TRUE	TRUE
5687	Cxcr2	45.1797	25.7463	64.6131	2.5096	1.32746	0.000167839	0.0153708	FALSE	TRUE
20821	Tmc3	52.0749	29.7161	74.4336	2.50483	1.32471	0.00015592	0.014568	FALSE	TRUE
4008	C1qtnf9	22.8917	13.1363	32.647	2.48525	1.31339	0.000314007	0.0258996	FALSE	TRUE
10772	Impdh1	191.387	110.225	272.548	2.47264	1.30605	3.94644e-05	0.00443965	TRUE	TRUE
20656	Tgfb3	87.3126	50.4268	124.198	2.46294	1.30038	5.34508e-05	0.00564426	TRUE	TRUE
8339	Glul	27564.5	15944.8	39184.2	2.4575	1.29719	0.000217628	0.0188803	FALSE	TRUE
6644	Dyrk3	46.3663	27.088	65.6446	2.42338	1.27702	0.000655933	0.0490625	FALSE	TRUE
11227	Kif23	100.435	59.0144	141.855	2.40373	1.26528	0.000297029	0.0248876	FALSE	TRUE
17761	Reep1	32.0165	18.8424	45.1905	2.39834	1.26204	0.000606043	0.0462197	FALSE	TRUE
4518	Ccr5	430.838	253.695	607.98	2.3965	1.26093	0.000112617	0.0107271	FALSE	TRUE
19322	Slc7a8	596.91	351.762	842.058	2.39383	1.25932	0.000104685	0.0100124	FALSE	TRUE
7160	Etv5	361.605	213.777	509.432	2.383	1.25278	5.82125e-05	0.00609195	TRUE	TRUE
3272	Atf3	148.455	87.9837	208.927	2.37461	1.24769	0.000466582	0.0370361	FALSE	TRUE
17183	Prune2	126.634	75.2365	178.032	2.3663	1.24263	0.000133717	0.0126338	FALSE	TRUE
1804	9130014G24Rik	221.202	131.447	310.957	2.36564	1.24223	0.000168177	0.0153708	FALSE	TRUE
2811	Angptl7	33.5104	19.9639	47.0569	2.3571	1.23701	9.40561e-05	0.0090702	TRUE	TRUE
18912	Siglece	312.267	186.483	438.051	2.34901	1.23205	0.000124374	0.0117989	FALSE	TRUE
11525	Ksr2	21.2201	12.7086	29.7316	2.33949	1.22619	0.000617165	0.046726	FALSE	TRUE
6085	Ddit4	229.836	137.985	321.688	2.33133	1.22116	0.000202076	0.0178631	FALSE	TRUE
3773	Beta-s	1739.8	1049.32	2430.28	2.31606	1.21167	9.28495e-05	0.00899099	TRUE	TRUE
5761	Cyp2c55	157.948	95.5464	220.35	2.30621	1.20552	0.000477968	0.0377706	FALSE	TRUE
10256	Hk2	294.448	178.601	410.295	2.29727	1.19992	0.000216055	0.0188694	FALSE	TRUE
6476	Dok2	175.723	107.061	244.386	2.28268	1.19073	0.000216695	0.0188694	FALSE	TRUE
5386	Cpe	114.819	69.9665	159.67	2.2821	1.19036	0.000618689	0.046726	FALSE	TRUE
4709	Cdk14	151.963	92.7942	211.132	2.27527	1.18604	0.000205598	0.0181058	FALSE	TRUE
18421	Samsn1	88.5861	54.7797	122.393	2.23427	1.1598	0.000449309	0.0359093	FALSE	TRUE
17479	Rab39	54.3927	33.7366	75.0488	2.22455	1.15351	0.000550789	0.0427035	FALSE	TRUE
10075	Hdac9	104.877	65.4311	144.323	2.20573	1.14126	0.000412309	0.0332943	FALSE	TRUE
5257	Col12a1	62.8729	39.2826	86.4633	2.20106	1.1382	0.000645275	0.0485768	FALSE	TRUE
3468	B3galnt1	69.1093	43.8272	94.3913	2.15372	1.10683	0.000589055	0.0450714	FALSE	TRUE
10977	Itsn1	247.365	158.579	336.15	2.11975	1.0839	0.000533864	0.0415293	FALSE	TRUE
11121	Kcnk6	213.622	137.161	290.082	2.11491	1.0806	0.000587294	0.0450714	FALSE	TRUE
13545	Msln	51.5393	74.8742	28.2045	0.376691	-1.40854	0.000616401	0.046726	FALSE	TRUE
20163	Sult1e1	138.47	202.44	74.5011	0.368017	-1.44216	0.00050826	0.0396698	FALSE	TRUE
5798	Cyp3a41a	55.1373	81.4529	28.8217	0.353845	-1.49881	0.000280157	0.0236885	FALSE	TRUE
10007	Hamp2	4981.52	7473.19	2489.84	0.33317	-1.58567	8.43263e-05	0.00833866	TRUE	TRUE
13670	Mup6	72.0686	108.334	35.8029	0.330486	-1.59734	0.000183317	0.0165629	FALSE	TRUE
4105	Cacna1e	27.8941	42.1557	13.6324	0.323381	-1.62869	0.000650475	0.0488107	FALSE	TRUE
5756	Cyp2c40	147.85	224.441	71.259	0.317496	-1.65519	4.92479e-05	0.00539282	TRUE	TRUE
22631	Xist	2586.52	3930.32	1242.72	0.316188	-1.66114	2.35182e-05	0.00277194	TRUE	TRUE
6760	Eci3	100.268	152.444	48.0926	0.315478	-1.66439	3.95701e-05	0.00443965	TRUE	TRUE
12498	Mfap4	20.9994	32.5239	9.47483	0.291318	-1.77933	8.41059e-05	0.00833866	TRUE	TRUE
18706	Serpina6	19255.4	29847	8663.72	0.290271	-1.78453	2.07729e-05	0.00249885	TRUE	TRUE
5278	Col4a3	94.2368	147.261	41.2124	0.279859	-1.83723	7.93254e-05	0.00794514	TRUE	TRUE
5766	Cyp2c69	1106.23	1731.09	481.361	0.278068	-1.84649	3.67893e-06	0.00052997	TRUE	TRUE
16880	Ppp1r3g	147.845	232.341	63.3494	0.272657	-1.87484	3.87428e-06	0.000554688	TRUE	TRUE
8328	Glt25d2	27.7683	43.6529	11.8837	0.272231	-1.87709	4.83939e-05	0.00532721	TRUE	TRUE
17988	Rn45s	11843.4	18620.3	5066.44	0.272092	-1.87784	1.38708e-06	0.00021725	TRUE	TRUE
16479	Pkhd1l1	24.923	39.6327	10.2132	0.257697	-1.95625	1.06767e-05	0.00139197	TRUE	TRUE
1551	4933417A18Rik	10.977	17.4968	4.45715	0.254741	-1.9729	0.000163611	0.0151036	FALSE	TRUE
5747	Cyp2b10	67.4629	108.168	26.7574	0.247368	-2.01527	1.99755e-06	0.000304686	TRUE	TRUE
5800	Cyp3a44	1662.93	2676.91	648.955	0.242427	-2.04438	2.45843e-07	4.41325e-05	TRUE	TRUE
11860	Lmod3	8.09977	13.0855	3.11404	0.237976	-2.07111	0.000310311	0.0257713	FALSE	TRUE
21944	Usp50	9.52304	15.5135	3.5326	0.227712	-2.13472	0.000263979	0.0225658	FALSE	TRUE
19305	Slc6a7	7.76559	12.7344	2.79681	0.219627	-2.18687	6.03618e-05	0.00626073	TRUE	TRUE
18402	Sag	6.44342	10.637	2.24979	0.211505	-2.24123	0.000451766	0.0359825	FALSE	TRUE
19466	Snai3	31.8226	52.6695	10.9757	0.208388	-2.26265	9.10558e-07	0.000148599	TRUE	TRUE
20170	Sult2a7	166.058	274.925	57.1902	0.208021	-2.2652	3.7574e-08	7.71932e-06	TRUE	TRUE
2806	Angptl1	8.42073	13.9841	2.85737	0.20433	-2.29103	6.12354e-05	0.00632324	TRUE	TRUE
21853	Unc79	10.3425	17.2464	3.43873	0.199389	-2.32634	3.04209e-05	0.003532	TRUE	TRUE
2327	Acot3	2095.15	3550.94	639.359	0.180053	-2.4735	3.38057e-09	8.30445e-07	TRUE	TRUE
20164	Sult2a1	1382.78	2345.08	420.47	0.179299	-2.47956	7.08057e-10	1.87772e-07	TRUE	TRUE
19690	Sorcs3	20.2039	34.2714	6.13636	0.179052	-2.48155	7.22631e-07	0.000121324	TRUE	TRUE
20165	Sult2a2	733.953	1256.96	210.94	0.167817	-2.57504	2.0215e-10	5.97163e-08	TRUE	TRUE
18202	Rpph1	7.17659	12.3199	2.03328	0.165041	-2.59911	2.39977e-06	0.000358997	TRUE	TRUE
5751	Cyp2b9	1918.45	3294.72	542.171	0.164557	-2.60334	2.23845e-10	6.52983e-08	TRUE	TRUE
4480	Ccl8	73.0945	125.704	20.4855	0.162967	-2.61735	9.4063e-10	2.46646e-07	TRUE	TRUE
5744	Cyp2a4	3022.02	5272.25	771.798	0.146389	-2.77212	1.45844e-11	4.93269e-09	TRUE	TRUE
7808	Fmo3	2086.44	3646.02	526.853	0.144501	-2.79085	8.21845e-12	2.90597e-09	TRUE	TRUE
5906	D3Bwg0562e	2.60574	4.6107	0.600781	0.130301	-2.94008	0.000232497	0.0200955	FALSE	TRUE
5796	Cyp3a16	1667.29	2967.7	366.886	0.123626	-3.01594	2.03374e-13	9.1272e-11	TRUE	TRUE
5743	Cyp2a22	730.138	1340.76	119.518	0.0891421	-3.48775	2.33785e-15	1.34315e-12	TRUE	TRUE
6378	Dnahc11	32.3699	59.6099	5.1299	0.0860578	-3.53855	2.04083e-12	7.81553e-10	TRUE	TRUE
1912	A1bg	12406	22868.5	1943.54	0.0849877	-3.5566	2.37505e-17	1.67959e-14	TRUE	TRUE
3681	Barx1	2.54977	4.71343	0.386112	0.0819174	-3.60969	3.7706e-05	0.00427158	TRUE	TRUE
20166	Sult2a3	335.833	626.281	45.385	0.0724675	-3.78652	1.52715e-18	1.23584e-15	TRUE	TRUE
20168	Sult2a5	199.143	381.105	17.182	0.0450847	-4.47122	8.0962e-23	1.11142e-19	TRUE	TRUE
5748	Cyp2b13	500.094	970.247	29.9414	0.0308596	-5.01814	1.15683e-27	2.45427e-24	TRUE	TRUE
10011	Hao2	314.279	611.865	16.6929	0.027282	-5.19591	2.03897e-27	3.96528e-24	TRUE	TRUE
3227	Ascl1	285.4	570.011	0.789083	0.00138433	-9.4966	1.5882e-49	3.70639e-45	TRUE	TRUE
55	1110015O18Rik	0	0	0	NA	NA	1	1	FALSE	FALSE
56	1110017D15Rik	0	0	0	NA	NA	1	1	FALSE	FALSE
70	1110032A04Rik	0	0	0	NA	NA	1	1	FALSE	FALSE
98	1190003K10Rik	0	0	0	NA	NA	1	1	FALSE	FALSE
122	1500009C09Rik	0	0	0	NA	NA	1	1	FALSE	FALSE
129	1500012K07Rik	0	0	0	NA	NA	1	1	FALSE	FALSE
133	1500016L03Rik	0	0	0	NA	NA	1	1	FALSE	FALSE
147	1600015I10Rik	0	0	0	NA	NA	1	1	FALSE	FALSE
149	1600019K03Rik	0	0	0	NA	NA	1	1	FALSE	FALSE
152	1600025M17Rik	0	0	0	NA	NA	1	1	FALSE	FALSE
157	1700001C02Rik	0	0	0	NA	NA	1	1	FALSE	FALSE
159	1700001D01Rik	0	0	0	NA	NA	1	1	FALSE	FALSE
160	1700001F09Rik	0	0	0	NA	NA	1	1	FALSE	FALSE
171	1700003C15Rik	0	0	0	NA	NA	1	1	FALSE	FALSE
176	1700003G13Rik	0	0	0	NA	NA	1	1	FALSE	FALSE
178	1700003H04Rik	0	0	0	NA	NA	1	1	FALSE	FALSE
179	1700003L19Rik	0	0	0	NA	NA	1	1	FALSE	FALSE
180	1700003M02Rik	0	0	0	NA	NA	1	1	FALSE	FALSE
181	1700003M07Rik	0	0	0	NA	NA	1	1	FALSE	FALSE
182	1700003P14Rik	0	0	0	NA	NA	1	1	FALSE	FALSE
183	1700006A11Rik	0	0	0	NA	NA	1	1	FALSE	FALSE
184	1700006E09Rik	0	0	0	NA	NA	1	1	FALSE	FALSE
185	1700006F04Rik	0	0	0	NA	NA	1	1	FALSE	FALSE
186	1700006H21Rik	0	0	0	NA	NA	1	1	FALSE	FALSE
187	1700007B14Rik	0	0	0	NA	NA	1	1	FALSE	FALSE
192	1700007K09Rik	0	0	0	NA	NA	1	1	FALSE	FALSE
196	1700008A04Rik	0	0	0	NA	NA	1	1	FALSE	FALSE
197	1700008F21Rik	0	0	0	NA	NA	1	1	FALSE	FALSE
200	1700008K24Rik	0	0	0	NA	NA	1	1	FALSE	FALSE
202	1700008P02Rik	0	0	0	NA	NA	1	1	FALSE	FALSE
204	1700009C05Rik	0	0	0	NA	NA	1	1	FALSE	FALSE
206	1700009N14Rik	0	0	0	NA	NA	1	1	FALSE	FALSE
208	1700010B08Rik	0	0	0	NA	NA	1	1	FALSE	FALSE
209	1700010D01Rik	0	0	0	NA	NA	1	1	FALSE	FALSE
212	1700010J16Rik	0	0	0	NA	NA	1	1	FALSE	FALSE
213	1700010K23Rik	0	0	0	NA	NA	1	1	FALSE	FALSE
214	1700010M22Rik	0	0	0	NA	NA	1	1	FALSE	FALSE
217	1700011E24Rik	0	0	0	NA	NA	1	1	FALSE	FALSE
218	1700011F03Rik	0	0	0	NA	NA	1	1	FALSE	FALSE
219	1700011F14Rik	0	0	0	NA	NA	1	1	FALSE	FALSE
224	1700011M02Rik	0	0	0	NA	NA	1	1	FALSE	FALSE
225	1700012A03Rik	0	0	0	NA	NA	1	1	FALSE	FALSE
227	1700012B07Rik	0	0	0	NA	NA	1	1	FALSE	FALSE
228	1700012B09Rik	0	0	0	NA	NA	1	1	FALSE	FALSE
232	1700012I11Rik	0	0	0	NA	NA	1	1	FALSE	FALSE
233	1700012L04Rik	0	0	0	NA	NA	1	1	FALSE	FALSE
234	1700012P22Rik	0	0	0	NA	NA	1	1	FALSE	FALSE
238	1700013G24Rik	0	0	0	NA	NA	1	1	FALSE	FALSE
241	1700014N06Rik	0	0	0	NA	NA	1	1	FALSE	FALSE
243	1700015F17Rik	0	0	0	NA	NA	1	1	FALSE	FALSE
244	1700015G11Rik	0	0	0	NA	NA	1	1	FALSE	FALSE
247	1700016G22Rik	0	0	0	NA	NA	1	1	FALSE	FALSE
248	1700016H13Rik	0	0	0	NA	NA	1	1	FALSE	FALSE
250	1700016L04Rik	0	0	0	NA	NA	1	1	FALSE	FALSE
251	1700016L21Rik	0	0	0	NA	NA	1	1	FALSE	FALSE
252	1700016M24Rik	0	0	0	NA	NA	1	1	FALSE	FALSE
253	1700016P04Rik	0	0	0	NA	NA	1	1	FALSE	FALSE
257	1700017J07Rik	0	0	0	NA	NA	1	1	FALSE	FALSE
258	1700017N19Rik	0	0	0	NA	NA	1	1	FALSE	FALSE
259	1700018A04Rik	0	0	0	NA	NA	1	1	FALSE	FALSE
260	1700018A14Rik	0	0	0	NA	NA	1	1	FALSE	FALSE
261	1700018B08Rik	0	0	0	NA	NA	1	1	FALSE	FALSE
262	1700018B24Rik	0	0	0	NA	NA	1	1	FALSE	FALSE
264	1700018F24Rik	0	0	0	NA	NA	1	1	FALSE	FALSE
265	1700018G05Rik	0	0	0	NA	NA	1	1	FALSE	FALSE
270	1700019B21Rik	0	0	0	NA	NA	1	1	FALSE	FALSE
272	1700019E08Rik	0	0	0	NA	NA	1	1	FALSE	FALSE
275	1700019G24Rik	0	0	0	NA	NA	1	1	FALSE	FALSE
277	1700019M22Rik	0	0	0	NA	NA	1	1	FALSE	FALSE
279	1700019N19Rik	0	0	0	NA	NA	1	1	FALSE	FALSE
280	1700019O17Rik	0	0	0	NA	NA	1	1	FALSE	FALSE
281	1700020A23Rik	0	0	0	NA	NA	1	1	FALSE	FALSE
284	1700020G17Rik	0	0	0	NA	NA	1	1	FALSE	FALSE
287	1700020M21Rik	0	0	0	NA	NA	1	1	FALSE	FALSE
289	1700020N15Rik	0	0	0	NA	NA	1	1	FALSE	FALSE
290	1700020N18Rik	0	0	0	NA	NA	1	1	FALSE	FALSE
294	1700021F07Rik	0	0	0	NA	NA	1	1	FALSE	FALSE
296	1700021N21Rik	0	0	0	NA	NA	1	1	FALSE	FALSE
297	1700022A21Rik	0	0	0	NA	NA	1	1	FALSE	FALSE
298	1700022A22Rik	0	0	0	NA	NA	1	1	FALSE	FALSE
299	1700022E09Rik	0	0	0	NA	NA	1	1	FALSE	FALSE
300	1700022H16Rik	0	0	0	NA	NA	1	1	FALSE	FALSE
303	1700023A16Rik	0	0	0	NA	NA	1	1	FALSE	FALSE
304	1700023C21Rik	0	0	0	NA	NA	1	1	FALSE	FALSE
305	1700023E05Rik	0	0	0	NA	NA	1	1	FALSE	FALSE
306	1700023F02Rik	0	0	0	NA	NA	1	1	FALSE	FALSE
307	1700023F06Rik	0	0	0	NA	NA	1	1	FALSE	FALSE
308	1700023L04Rik	0	0	0	NA	NA	1	1	FALSE	FALSE
309	1700024B18Rik	0	0	0	NA	NA	1	1	FALSE	FALSE
311	1700024G13Rik	0	0	0	NA	NA	1	1	FALSE	FALSE
316	1700025C18Rik	0	0	0	NA	NA	1	1	FALSE	FALSE
319	1700025F24Rik	0	0	0	NA	NA	1	1	FALSE	FALSE
322	1700025K24Rik	0	0	0	NA	NA	1	1	FALSE	FALSE
323	1700025M24Rik	0	0	0	NA	NA	1	1	FALSE	FALSE
325	1700026D08Rik	0	0	0	NA	NA	1	1	FALSE	FALSE
326	1700026D11Rik	0	0	0	NA	NA	1	1	FALSE	FALSE
327	1700026F02Rik	0	0	0	NA	NA	1	1	FALSE	FALSE
330	1700027A15Rik	0	0	0	NA	NA	1	1	FALSE	FALSE
333	1700027F09Rik	0	0	0	NA	NA	1	1	FALSE	FALSE
334	1700027H10Rik	0	0	0	NA	NA	1	1	FALSE	FALSE
335	1700027I24Rik	0	0	0	NA	NA	1	1	FALSE	FALSE
337	1700028B04Rik	0	0	0	NA	NA	1	1	FALSE	FALSE
338	1700028D13Rik	0	0	0	NA	NA	1	1	FALSE	FALSE
343	1700028M03Rik	0	0	0	NA	NA	1	1	FALSE	FALSE
344	1700028P14Rik	0	0	0	NA	NA	1	1	FALSE	FALSE
345	1700028P15Rik	0	0	0	NA	NA	1	1	FALSE	FALSE
346	1700029B22Rik	0	0	0	NA	NA	1	1	FALSE	FALSE
348	1700029F12Rik	0	0	0	NA	NA	1	1	FALSE	FALSE
353	1700029J03Rik	0	0	0	NA	NA	1	1	FALSE	FALSE
356	1700029M20Rik	0	0	0	NA	NA	1	1	FALSE	FALSE
361	1700030F04Rik	0	0	0	NA	NA	1	1	FALSE	FALSE
365	1700030L20Rik	0	0	0	NA	NA	1	1	FALSE	FALSE
366	1700030M09Rik	0	0	0	NA	NA	1	1	FALSE	FALSE
367	1700030N03Rik	0	0	0	NA	NA	1	1	FALSE	FALSE
368	1700030O20Rik	0	0	0	NA	NA	1	1	FALSE	FALSE
370	1700031F05Rik	0	0	0	NA	NA	1	1	FALSE	FALSE
371	1700031M16Rik	0	0	0	NA	NA	1	1	FALSE	FALSE
372	1700031P21Rik	0	0	0	NA	NA	1	1	FALSE	FALSE
373	1700034E13Rik	0	0	0	NA	NA	1	1	FALSE	FALSE
374	1700034F02Rik	0	0	0	NA	NA	1	1	FALSE	FALSE
375	1700034G24Rik	0	0	0	NA	NA	1	1	FALSE	FALSE
379	1700034J05Rik	0	0	0	NA	NA	1	1	FALSE	FALSE
380	1700034K08Rik	0	0	0	NA	NA	1	1	FALSE	FALSE
381	1700034O15Rik	0	0	0	NA	NA	1	1	FALSE	FALSE
383	1700036G14Rik	0	0	0	NA	NA	1	1	FALSE	FALSE
387	1700039E22Rik	0	0	0	NA	NA	1	1	FALSE	FALSE
390	1700040N02Rik	0	0	0	NA	NA	1	1	FALSE	FALSE
391	1700041C23Rik	0	0	0	NA	NA	1	1	FALSE	FALSE
392	1700041M19Rik	0	0	0	NA	NA	1	1	FALSE	FALSE
394	1700042G07Rik	0	0	0	NA	NA	1	1	FALSE	FALSE
395	1700042G15Rik	0	0	0	NA	NA	1	1	FALSE	FALSE
397	1700044C05Rik	0	0	0	NA	NA	1	1	FALSE	FALSE
398	1700044K03Rik	0	0	0	NA	NA	1	1	FALSE	FALSE
401	1700046C09Rik	0	0	0	NA	NA	1	1	FALSE	FALSE
402	1700047G03Rik	0	0	0	NA	NA	1	1	FALSE	FALSE
403	1700047I17Rik2	0	0	0	NA	NA	1	1	FALSE	FALSE
404	1700047L14Rik	0	0	0	NA	NA	1	1	FALSE	FALSE
409	1700049E22Rik	0	0	0	NA	NA	1	1	FALSE	FALSE
411	1700049L16Rik	0	0	0	NA	NA	1	1	FALSE	FALSE
413	1700052I22Rik	0	0	0	NA	NA	1	1	FALSE	FALSE
417	1700054K19Rik	0	0	0	NA	NA	1	1	FALSE	FALSE
421	1700055C04Rik	0	0	0	NA	NA	1	1	FALSE	FALSE
425	1700057H15Rik	0	0	0	NA	NA	1	1	FALSE	FALSE
430	1700061F12Rik	0	0	0	NA	NA	1	1	FALSE	FALSE
433	1700061J05Rik	0	0	0	NA	NA	1	1	FALSE	FALSE
434	1700063A18Rik	0	0	0	NA	NA	1	1	FALSE	FALSE
436	1700063O14Rik	0	0	0	NA	NA	1	1	FALSE	FALSE
437	1700064J06Rik	0	0	0	NA	NA	1	1	FALSE	FALSE
438	1700064M15Rik	0	0	0	NA	NA	1	1	FALSE	FALSE
440	1700065I16Rik	0	0	0	NA	NA	1	1	FALSE	FALSE
441	1700065I17Rik	0	0	0	NA	NA	1	1	FALSE	FALSE
442	1700065J11Rik	0	0	0	NA	NA	1	1	FALSE	FALSE
443	1700065J18Rik	0	0	0	NA	NA	1	1	FALSE	FALSE
444	1700065O20Rik	0	0	0	NA	NA	1	1	FALSE	FALSE
445	1700066B17Rik	0	0	0	NA	NA	1	1	FALSE	FALSE
449	1700066N21Rik	0	0	0	NA	NA	1	1	FALSE	FALSE
450	1700066O22Rik	0	0	0	NA	NA	1	1	FALSE	FALSE
451	1700067G17Rik	0	0	0	NA	NA	1	1	FALSE	FALSE
455	1700069P05Rik	0	0	0	NA	NA	1	1	FALSE	FALSE
456	1700071K01Rik	0	0	0	NA	NA	1	1	FALSE	FALSE
458	1700072B07Rik	0	0	0	NA	NA	1	1	FALSE	FALSE
459	1700072E05Rik	0	0	0	NA	NA	1	1	FALSE	FALSE
460	1700072O05Rik	0	0	0	NA	NA	1	1	FALSE	FALSE
462	1700074H08Rik	0	0	0	NA	NA	1	1	FALSE	FALSE
463	1700074P13Rik	0	0	0	NA	NA	1	1	FALSE	FALSE
464	1700080E11Rik	0	0	0	NA	NA	1	1	FALSE	FALSE
465	1700080N15Rik	0	0	0	NA	NA	1	1	FALSE	FALSE
466	1700080O16Rik	0	0	0	NA	NA	1	1	FALSE	FALSE
467	1700081H04Rik	0	0	0	NA	NA	1	1	FALSE	FALSE
468	1700081H22Rik	0	0	0	NA	NA	1	1	FALSE	FALSE
472	1700084F23Rik	0	0	0	NA	NA	1	1	FALSE	FALSE
473	1700084J12Rik	0	0	0	NA	NA	1	1	FALSE	FALSE
474	1700085B03Rik	0	0	0	NA	NA	1	1	FALSE	FALSE
475	1700085C21Rik	0	0	0	NA	NA	1	1	FALSE	FALSE
476	1700086L19Rik	0	0	0	NA	NA	1	1	FALSE	FALSE
481	1700092C02Rik	0	0	0	NA	NA	1	1	FALSE	FALSE
483	1700092E19Rik	0	0	0	NA	NA	1	1	FALSE	FALSE
484	1700092K14Rik	0	0	0	NA	NA	1	1	FALSE	FALSE
486	1700093K21Rik	0	0	0	NA	NA	1	1	FALSE	FALSE
489	1700094M24Rik	0	0	0	NA	NA	1	1	FALSE	FALSE
491	1700095B10Rik	0	0	0	NA	NA	1	1	FALSE	FALSE
492	1700095B22Rik	0	0	0	NA	NA	1	1	FALSE	FALSE
496	1700100L14Rik	0	0	0	NA	NA	1	1	FALSE	FALSE
499	1700101O22Rik	0	0	0	NA	NA	1	1	FALSE	FALSE
502	1700104A03Rik	0	0	0	NA	NA	1	1	FALSE	FALSE
504	1700106J16Rik	0	0	0	NA	NA	1	1	FALSE	FALSE
507	1700108J01Rik	0	0	0	NA	NA	1	1	FALSE	FALSE
508	1700108M19Rik	0	0	0	NA	NA	1	1	FALSE	FALSE
509	1700109F18Rik	0	0	0	NA	NA	1	1	FALSE	FALSE
511	1700109G15Rik	0	0	0	NA	NA	1	1	FALSE	FALSE
513	1700109I08Rik	0	0	0	NA	NA	1	1	FALSE	FALSE
515	1700110I01Rik	0	0	0	NA	NA	1	1	FALSE	FALSE
517	1700110M21Rik	0	0	0	NA	NA	1	1	FALSE	FALSE
518	1700111N16Rik	0	0	0	NA	NA	1	1	FALSE	FALSE
520	1700112H15Rik	0	0	0	NA	NA	1	1	FALSE	FALSE
527	1700120G07Rik	0	0	0	NA	NA	1	1	FALSE	FALSE
530	1700121N20Rik	0	0	0	NA	NA	1	1	FALSE	FALSE
531	1700122O11Rik	0	0	0	NA	NA	1	1	FALSE	FALSE
533	1700123K08Rik	0	0	0	NA	NA	1	1	FALSE	FALSE
536	1700123O12Rik	0	0	0	NA	NA	1	1	FALSE	FALSE
538	1700123O21Rik	0	0	0	NA	NA	1	1	FALSE	FALSE
540	1700125G02Rik	0	0	0	NA	NA	1	1	FALSE	FALSE
541	1700125G22Rik	0	0	0	NA	NA	1	1	FALSE	FALSE
544	1700126H18Rik	0	0	0	NA	NA	1	1	FALSE	FALSE
545	1700128A07Rik	0	0	0	NA	NA	1	1	FALSE	FALSE
547	1700129C05Rik	0	0	0	NA	NA	1	1	FALSE	FALSE
550	1810007C17Rik	0	0	0	NA	NA	1	1	FALSE	FALSE
551	1810007D17Rik	0	0	0	NA	NA	1	1	FALSE	FALSE
556	1810009J06Rik	0	0	0	NA	NA	1	1	FALSE	FALSE
568	1810018F18Rik	0	0	0	NA	NA	1	1	FALSE	FALSE
571	1810020D17Rik	0	0	0	NA	NA	1	1	FALSE	FALSE
580	1810030J14Rik	0	0	0	NA	NA	1	1	FALSE	FALSE
606	1810065E05Rik	0	0	0	NA	NA	1	1	FALSE	FALSE
618	2010010A06Rik	0	0	0	NA	NA	1	1	FALSE	FALSE
624	2010106E10Rik	0	0	0	NA	NA	1	1	FALSE	FALSE
638	2010308F09Rik	0	0	0	NA	NA	1	1	FALSE	FALSE
648	2210010C04Rik	0	0	0	NA	NA	1	1	FALSE	FALSE
656	2210019I11Rik	0	0	0	NA	NA	1	1	FALSE	FALSE
668	2210409E12Rik	0	0	0	NA	NA	1	1	FALSE	FALSE
671	2210415F13Rik	0	0	0	NA	NA	1	1	FALSE	FALSE
675	2210420H20Rik	0	0	0	NA	NA	1	1	FALSE	FALSE
676	2300002M23Rik	0	0	0	NA	NA	1	1	FALSE	FALSE
677	2300003K06Rik	0	0	0	NA	NA	1	1	FALSE	FALSE
678	2300005B03Rik	0	0	0	NA	NA	1	1	FALSE	FALSE
682	2310001H18Rik	0	0	0	NA	NA	1	1	FALSE	FALSE
684	2310002D06Rik	0	0	0	NA	NA	1	1	FALSE	FALSE
685	2310002J15Rik	0	0	0	NA	NA	1	1	FALSE	FALSE
686	2310002L09Rik	0	0	0	NA	NA	1	1	FALSE	FALSE
687	2310002L13Rik	0	0	0	NA	NA	1	1	FALSE	FALSE
695	2310005E17Rik	0	0	0	NA	NA	1	1	FALSE	FALSE
701	2310008N11Rik	0	0	0	NA	NA	1	1	FALSE	FALSE
711	2310015D24Rik	0	0	0	NA	NA	1	1	FALSE	FALSE
712	2310016D03Rik	0	0	0	NA	NA	1	1	FALSE	FALSE
714	2310020H05Rik	0	0	0	NA	NA	1	1	FALSE	FALSE
719	2310030A07Rik	0	0	0	NA	NA	1	1	FALSE	FALSE
722	2310033E01Rik	0	0	0	NA	NA	1	1	FALSE	FALSE
724	2310034C09Rik	0	0	0	NA	NA	1	1	FALSE	FALSE
737	2310043L19Rik	0	0	0	NA	NA	1	1	FALSE	FALSE
742	2310046A06Rik	0	0	0	NA	NA	1	1	FALSE	FALSE
746	2310050B05Rik	0	0	0	NA	NA	1	1	FALSE	FALSE
747	2310050C09Rik	0	0	0	NA	NA	1	1	FALSE	FALSE
750	2310057N15Rik	0	0	0	NA	NA	1	1	FALSE	FALSE
754	2310061N02Rik	0	0	0	NA	NA	1	1	FALSE	FALSE
755	2310065F04Rik	0	0	0	NA	NA	1	1	FALSE	FALSE
758	2310069B03Rik	0	0	0	NA	NA	1	1	FALSE	FALSE
761	2310079G19Rik	0	0	0	NA	NA	1	1	FALSE	FALSE
762	2310081J21Rik	0	0	0	NA	NA	1	1	FALSE	FALSE
779	2410012E07Rik	0	0	0	NA	NA	1	1	FALSE	FALSE
780	2410012M07Rik	0	0	0	NA	NA	1	1	FALSE	FALSE
794	2410088K16Rik	0	0	0	NA	NA	1	1	FALSE	FALSE
824	2610017I09Rik	0	0	0	NA	NA	1	1	FALSE	FALSE
839	2610035F20Rik	0	0	0	NA	NA	1	1	FALSE	FALSE
843	2610100L16Rik	0	0	0	NA	NA	1	1	FALSE	FALSE
871	2700054A10Rik	0	0	0	NA	NA	1	1	FALSE	FALSE
879	2700086A05Rik	0	0	0	NA	NA	1	1	FALSE	FALSE
904	2810049E08Rik	0	0	0	NA	NA	1	1	FALSE	FALSE
909	2810404M03Rik	0	0	0	NA	NA	1	1	FALSE	FALSE
921	2810429I04Rik	0	0	0	NA	NA	1	1	FALSE	FALSE
944	2900055J20Rik	0	0	0	NA	NA	1	1	FALSE	FALSE
946	2900057B20Rik	0	0	0	NA	NA	1	1	FALSE	FALSE
951	2900092C05Rik	0	0	0	NA	NA	1	1	FALSE	FALSE
954	2900093L17Rik	0	0	0	NA	NA	1	1	FALSE	FALSE
959	3100003L05Rik	0	0	0	NA	NA	1	1	FALSE	FALSE
966	3110009F21Rik	0	0	0	NA	NA	1	1	FALSE	FALSE
967	3110015C05Rik	0	0	0	NA	NA	1	1	FALSE	FALSE
972	3110039M20Rik	0	0	0	NA	NA	1	1	FALSE	FALSE
984	3110082D06Rik	0	0	0	NA	NA	1	1	FALSE	FALSE
986	3110082J24Rik	0	0	0	NA	NA	1	1	FALSE	FALSE
987	3110099E03Rik	0	0	0	NA	NA	1	1	FALSE	FALSE
999	3830417A13Rik	0	0	0	NA	NA	1	1	FALSE	FALSE
1013	4732456N10Rik	0	0	0	NA	NA	1	1	FALSE	FALSE
1028	4833423E24Rik	0	0	0	NA	NA	1	1	FALSE	FALSE
1031	4833427G06Rik	0	0	0	NA	NA	1	1	FALSE	FALSE
1032	4833428L15Rik	0	0	0	NA	NA	1	1	FALSE	FALSE
1035	4921501E09Rik	0	0	0	NA	NA	1	1	FALSE	FALSE
1036	4921504E06Rik	0	0	0	NA	NA	1	1	FALSE	FALSE
1042	4921509C19Rik	0	0	0	NA	NA	1	1	FALSE	FALSE
1043	4921509O07Rik	0	0	0	NA	NA	1	1	FALSE	FALSE
1044	4921510H08Rik	0	0	0	NA	NA	1	1	FALSE	FALSE
1046	4921511C20Rik	0	0	0	NA	NA	1	1	FALSE	FALSE
1047	4921511H03Rik	0	0	0	NA	NA	1	1	FALSE	FALSE
1049	4921511M17Rik	0	0	0	NA	NA	1	1	FALSE	FALSE
1053	4921515J06Rik	0	0	0	NA	NA	1	1	FALSE	FALSE
1054	4921517D21Rik	0	0	0	NA	NA	1	1	FALSE	FALSE
1055	4921517D22Rik	0	0	0	NA	NA	1	1	FALSE	FALSE
1059	4921524L21Rik	0	0	0	NA	NA	1	1	FALSE	FALSE
1062	4921528I01Rik	0	0	0	NA	NA	1	1	FALSE	FALSE
1066	4921530L21Rik	0	0	0	NA	NA	1	1	FALSE	FALSE
1068	4921531P14Rik	0	0	0	NA	NA	1	1	FALSE	FALSE
1069	4921533I20Rik	0	0	0	NA	NA	1	1	FALSE	FALSE
1071	4921539E11Rik	0	0	0	NA	NA	1	1	FALSE	FALSE
1075	4922502H24Rik	0	0	0	NA	NA	1	1	FALSE	FALSE
1076	4922502N22Rik	0	0	0	NA	NA	1	1	FALSE	FALSE
1077	4922505E12Rik	0	0	0	NA	NA	1	1	FALSE	FALSE
1079	4930401C15Rik	0	0	0	NA	NA	1	1	FALSE	FALSE
1080	4930401O10Rik	0	0	0	NA	NA	1	1	FALSE	FALSE
1082	4930402F06Rik	0	0	0	NA	NA	1	1	FALSE	FALSE
1083	4930402F11Rik	0	0	0	NA	NA	1	1	FALSE	FALSE
1085	4930403N07Rik	0	0	0	NA	NA	1	1	FALSE	FALSE
1086	4930404A05Rik	0	0	0	NA	NA	1	1	FALSE	FALSE
1089	4930404H21Rik	0	0	0	NA	NA	1	1	FALSE	FALSE
1094	4930405D11Rik	0	0	0	NA	NA	1	1	FALSE	FALSE
1097	4930406D18Rik	0	0	0	NA	NA	1	1	FALSE	FALSE
1098	4930407I10Rik	0	0	0	NA	NA	1	1	FALSE	FALSE
1100	4930412B13Rik	0	0	0	NA	NA	1	1	FALSE	FALSE
1103	4930412O13Rik	0	0	0	NA	NA	1	1	FALSE	FALSE
1104	4930413E15Rik	0	0	0	NA	NA	1	1	FALSE	FALSE
1105	4930413F20Rik	0	0	0	NA	NA	1	1	FALSE	FALSE
1107	4930413M19Rik	0	0	0	NA	NA	1	1	FALSE	FALSE
1111	4930415L06Rik	0	0	0	NA	NA	1	1	FALSE	FALSE
1116	4930419G24Rik	0	0	0	NA	NA	1	1	FALSE	FALSE
1119	4930423M02Rik	0	0	0	NA	NA	1	1	FALSE	FALSE
1120	4930425K10Rik	0	0	0	NA	NA	1	1	FALSE	FALSE
1121	4930425O10Rik	0	0	0	NA	NA	1	1	FALSE	FALSE
1124	4930428D18Rik	0	0	0	NA	NA	1	1	FALSE	FALSE
1125	4930428E07Rik	0	0	0	NA	NA	1	1	FALSE	FALSE
1130	4930429D17Rik	0	0	0	NA	NA	1	1	FALSE	FALSE
1131	4930429F11Rik	0	0	0	NA	NA	1	1	FALSE	FALSE
1133	4930430A15Rik	0	0	0	NA	NA	1	1	FALSE	FALSE
1134	4930430D24Rik	0	0	0	NA	NA	1	1	FALSE	FALSE
1136	4930430F21Rik	0	0	0	NA	NA	1	1	FALSE	FALSE
1141	4930432K09Rik	0	0	0	NA	NA	1	1	FALSE	FALSE
1144	4930433B08Rik	0	0	0	NA	NA	1	1	FALSE	FALSE
1145	4930433I11Rik	0	0	0	NA	NA	1	1	FALSE	FALSE
1147	4930434J06Rik	0	0	0	NA	NA	1	1	FALSE	FALSE
1148	4930435E12Rik	0	0	0	NA	NA	1	1	FALSE	FALSE
1149	4930438E09Rik	0	0	0	NA	NA	1	1	FALSE	FALSE
1150	4930440C22Rik	0	0	0	NA	NA	1	1	FALSE	FALSE
1151	4930441J16Rik	0	0	0	NA	NA	1	1	FALSE	FALSE
1153	4930442J19Rik	0	0	0	NA	NA	1	1	FALSE	FALSE
1155	4930443G12Rik	0	0	0	NA	NA	1	1	FALSE	FALSE
1158	4930444F02Rik	0	0	0	NA	NA	1	1	FALSE	FALSE
1160	4930444M15Rik	0	0	0	NA	NA	1	1	FALSE	FALSE
1161	4930444P10Rik	0	0	0	NA	NA	1	1	FALSE	FALSE
1162	4930447A16Rik	0	0	0	NA	NA	1	1	FALSE	FALSE
1163	4930447C04Rik	0	0	0	NA	NA	1	1	FALSE	FALSE
1164	4930447J18Rik	0	0	0	NA	NA	1	1	FALSE	FALSE
1167	4930448C13Rik	0	0	0	NA	NA	1	1	FALSE	FALSE
1168	4930448F12Rik	0	0	0	NA	NA	1	1	FALSE	FALSE
1169	4930448H16Rik	0	0	0	NA	NA	1	1	FALSE	FALSE
1170	4930448I06Rik	0	0	0	NA	NA	1	1	FALSE	FALSE
1171	4930448I18Rik	0	0	0	NA	NA	1	1	FALSE	FALSE
1172	4930448K20Rik	0	0	0	NA	NA	1	1	FALSE	FALSE
1173	4930449E01Rik	0	0	0	NA	NA	1	1	FALSE	FALSE
1175	4930449I24Rik	0	0	0	NA	NA	1	1	FALSE	FALSE
1176	4930451C15Rik	0	0	0	NA	NA	1	1	FALSE	FALSE
1177	4930451I11Rik	0	0	0	NA	NA	1	1	FALSE	FALSE
1178	4930452A19Rik	0	0	0	NA	NA	1	1	FALSE	FALSE
1180	4930452G13Rik	0	0	0	NA	NA	1	1	FALSE	FALSE
1181	4930452N14Rik	0	0	0	NA	NA	1	1	FALSE	FALSE
1182	4930453H23Rik	0	0	0	NA	NA	1	1	FALSE	FALSE
1184	4930455B14Rik	0	0	0	NA	NA	1	1	FALSE	FALSE
1187	4930455D15Rik	0	0	0	NA	NA	1	1	FALSE	FALSE
1188	4930455F16Rik	0	0	0	NA	NA	1	1	FALSE	FALSE
1191	4930455J16Rik	0	0	0	NA	NA	1	1	FALSE	FALSE
1192	4930456L15Rik	0	0	0	NA	NA	1	1	FALSE	FALSE
1193	4930458L03Rik	0	0	0	NA	NA	1	1	FALSE	FALSE
1194	4930459L07Rik	0	0	0	NA	NA	1	1	FALSE	FALSE
1196	4930465A12Rik	0	0	0	NA	NA	1	1	FALSE	FALSE
1197	4930465K10Rik	0	0	0	NA	NA	1	1	FALSE	FALSE
1198	4930465M20Rik	0	0	0	NA	NA	1	1	FALSE	FALSE
1199	4930467D21Rik	0	0	0	NA	NA	1	1	FALSE	FALSE
1201	4930467K11Rik	0	0	0	NA	NA	1	1	FALSE	FALSE
1202	4930468A15Rik	0	0	0	NA	NA	1	1	FALSE	FALSE
1203	4930469G21Rik	0	0	0	NA	NA	1	1	FALSE	FALSE
1205	4930470P17Rik	0	0	0	NA	NA	1	1	FALSE	FALSE
1207	4930471G03Rik	0	0	0	NA	NA	1	1	FALSE	FALSE
1209	4930471M09Rik	0	0	0	NA	NA	1	1	FALSE	FALSE
1213	4930473O22Rik	0	0	0	NA	NA	1	1	FALSE	FALSE
1215	4930474H20Rik	0	0	0	NA	NA	1	1	FALSE	FALSE
1217	4930474N05Rik	0	0	0	NA	NA	1	1	FALSE	FALSE
1218	4930474N09Rik	0	0	0	NA	NA	1	1	FALSE	FALSE
1220	4930478P22Rik	0	0	0	NA	NA	1	1	FALSE	FALSE
1222	4930479M11Rik	0	0	0	NA	NA	1	1	FALSE	FALSE
1223	4930480E11Rik	0	0	0	NA	NA	1	1	FALSE	FALSE
1225	4930480K15Rik	0	0	0	NA	NA	1	1	FALSE	FALSE
1226	4930480M12Rik	0	0	0	NA	NA	1	1	FALSE	FALSE
1231	4930486F22Rik	0	0	0	NA	NA	1	1	FALSE	FALSE
1236	4930488B22Rik	0	0	0	NA	NA	1	1	FALSE	FALSE
1238	4930500F04Rik	0	0	0	NA	NA	1	1	FALSE	FALSE
1239	4930500J02Rik	0	0	0	NA	NA	1	1	FALSE	FALSE
1240	4930500L23Rik	0	0	0	NA	NA	1	1	FALSE	FALSE
1241	4930502A04Rik	0	0	0	NA	NA	1	1	FALSE	FALSE
1244	4930503B20Rik	0	0	0	NA	NA	1	1	FALSE	FALSE
1245	4930503E14Rik	0	0	0	NA	NA	1	1	FALSE	FALSE
1246	4930503E24Rik	0	0	0	NA	NA	1	1	FALSE	FALSE
1247	4930503H13Rik	0	0	0	NA	NA	1	1	FALSE	FALSE
1250	4930504O13Rik	0	0	0	NA	NA	1	1	FALSE	FALSE
1251	4930505A04Rik	0	0	0	NA	NA	1	1	FALSE	FALSE
1252	4930505G20Rik	0	0	0	NA	NA	1	1	FALSE	FALSE
1256	4930509J09Rik	0	0	0	NA	NA	1	1	FALSE	FALSE
1257	4930509K18Rik	0	0	0	NA	NA	1	1	FALSE	FALSE
1258	4930511A02Rik	0	0	0	NA	NA	1	1	FALSE	FALSE
1262	4930511M11Rik	0	0	0	NA	NA	1	1	FALSE	FALSE
1264	4930513D17Rik	0	0	0	NA	NA	1	1	FALSE	FALSE
1267	4930515B02Rik	0	0	0	NA	NA	1	1	FALSE	FALSE
1269	4930515G16Rik	0	0	0	NA	NA	1	1	FALSE	FALSE
1270	4930515L03Rik	0	0	0	NA	NA	1	1	FALSE	FALSE
1273	4930518P08Rik	0	0	0	NA	NA	1	1	FALSE	FALSE
1274	4930519D14Rik	0	0	0	NA	NA	1	1	FALSE	FALSE
1276	4930519F16Rik	0	0	0	NA	NA	1	1	FALSE	FALSE
1277	4930519F24Rik	0	0	0	NA	NA	1	1	FALSE	FALSE
1279	4930519H02Rik	0	0	0	NA	NA	1	1	FALSE	FALSE
1281	4930520P13Rik	0	0	0	NA	NA	1	1	FALSE	FALSE
1282	4930521A18Rik	0	0	0	NA	NA	1	1	FALSE	FALSE
1283	4930521E06Rik	0	0	0	NA	NA	1	1	FALSE	FALSE
1284	4930522H14Rik	0	0	0	NA	NA	1	1	FALSE	FALSE
1285	4930522O17Rik	0	0	0	NA	NA	1	1	FALSE	FALSE
1287	4930523O13Rik	0	0	0	NA	NA	1	1	FALSE	FALSE
1289	4930524C18Rik	0	0	0	NA	NA	1	1	FALSE	FALSE
1290	4930524E20Rik	0	0	0	NA	NA	1	1	FALSE	FALSE
1292	4930524N10Rik	0	0	0	NA	NA	1	1	FALSE	FALSE
1294	4930524O08Rik	0	0	0	NA	NA	1	1	FALSE	FALSE
1295	4930525D18Rik	0	0	0	NA	NA	1	1	FALSE	FALSE
1298	4930525M21Rik	0	0	0	NA	NA	1	1	FALSE	FALSE
1303	4930527G23Rik	0	0	0	NA	NA	1	1	FALSE	FALSE
1307	4930528P14Rik	0	0	0	NA	NA	1	1	FALSE	FALSE
1311	4930529K09Rik	0	0	0	NA	NA	1	1	FALSE	FALSE
1312	4930529L06Rik	0	0	0	NA	NA	1	1	FALSE	FALSE
1313	4930529M08Rik	0	0	0	NA	NA	1	1	FALSE	FALSE
1315	4930533P14Rik	0	0	0	NA	NA	1	1	FALSE	FALSE
1318	4930539C22Rik	0	0	0	NA	NA	1	1	FALSE	FALSE
1321	4930539M17Rik	0	0	0	NA	NA	1	1	FALSE	FALSE
1322	4930539N22Rik	0	0	0	NA	NA	1	1	FALSE	FALSE
1323	4930540M03Rik	0	0	0	NA	NA	1	1	FALSE	FALSE
1326	4930542H20Rik	0	0	0	NA	NA	1	1	FALSE	FALSE
1327	4930542N07Rik	0	0	0	NA	NA	1	1	FALSE	FALSE
1328	4930543E12Rik	0	0	0	NA	NA	1	1	FALSE	FALSE
1330	4930544G11Rik	0	0	0	NA	NA	1	1	FALSE	FALSE
1331	4930544M13Rik	0	0	0	NA	NA	1	1	FALSE	FALSE
1333	4930545E07Rik	0	0	0	NA	NA	1	1	FALSE	FALSE
1336	4930546C10Rik	0	0	0	NA	NA	1	1	FALSE	FALSE
1339	4930547E08Rik	0	0	0	NA	NA	1	1	FALSE	FALSE
1340	4930547E14Rik	0	0	0	NA	NA	1	1	FALSE	FALSE
1342	4930548G14Rik	0	0	0	NA	NA	1	1	FALSE	FALSE
1345	4930548K13Rik	0	0	0	NA	NA	1	1	FALSE	FALSE
1346	4930549C01Rik	0	0	0	NA	NA	1	1	FALSE	FALSE
1350	4930552N02Rik	0	0	0	NA	NA	1	1	FALSE	FALSE
1353	4930554C24Rik	0	0	0	NA	NA	1	1	FALSE	FALSE
1354	4930555B11Rik	0	0	0	NA	NA	1	1	FALSE	FALSE
1357	4930556C24Rik	0	0	0	NA	NA	1	1	FALSE	FALSE
1358	4930556G01Rik	0	0	0	NA	NA	1	1	FALSE	FALSE
1361	4930556N09Rik	0	0	0	NA	NA	1	1	FALSE	FALSE
1363	4930557J02Rik	0	0	0	NA	NA	1	1	FALSE	FALSE
1364	4930558C23Rik	0	0	0	NA	NA	1	1	FALSE	FALSE
1365	4930558G05Rik	0	0	0	NA	NA	1	1	FALSE	FALSE
1367	4930558K02Rik	0	0	0	NA	NA	1	1	FALSE	FALSE
1373	4930563F08Rik	0	0	0	NA	NA	1	1	FALSE	FALSE
1374	4930563M20Rik	0	0	0	NA	NA	1	1	FALSE	FALSE
1375	4930564B18Rik	0	0	0	NA	NA	1	1	FALSE	FALSE
1376	4930564D02Rik	0	0	0	NA	NA	1	1	FALSE	FALSE
1377	4930564G21Rik	0	0	0	NA	NA	1	1	FALSE	FALSE
1379	4930565A17	0	0	0	NA	NA	1	1	FALSE	FALSE
1380	4930565D16Rik	0	0	0	NA	NA	1	1	FALSE	FALSE
1383	4930567H17Rik	0	0	0	NA	NA	1	1	FALSE	FALSE
1384	4930567J20Rik	0	0	0	NA	NA	1	1	FALSE	FALSE
1385	4930567K20Rik	0	0	0	NA	NA	1	1	FALSE	FALSE
1386	4930568D16Rik	0	0	0	NA	NA	1	1	FALSE	FALSE
1387	4930568E12Rik	0	0	0	NA	NA	1	1	FALSE	FALSE
1388	4930568G15Rik	0	0	0	NA	NA	1	1	FALSE	FALSE
1391	4930571K23Rik	0	0	0	NA	NA	1	1	FALSE	FALSE
1393	4930572K03Rik	0	0	0	NA	NA	1	1	FALSE	FALSE
1394	4930572O13Rik	0	0	0	NA	NA	1	1	FALSE	FALSE
1401	4930578N18Rik	0	0	0	NA	NA	1	1	FALSE	FALSE
1403	4930579F01Rik	0	0	0	NA	NA	1	1	FALSE	FALSE
1409	4930583H14Rik	0	0	0	NA	NA	1	1	FALSE	FALSE
1411	4930583P06Rik	0	0	0	NA	NA	1	1	FALSE	FALSE
1412	4930584F24Rik	0	0	0	NA	NA	1	1	FALSE	FALSE
1413	4930588N13Rik	0	0	0	NA	NA	1	1	FALSE	FALSE
1416	4930591A17Rik	0	0	0	NA	NA	1	1	FALSE	FALSE
1418	4930592I03Rik	0	0	0	NA	NA	1	1	FALSE	FALSE
1420	4930593C16Rik	0	0	0	NA	NA	1	1	FALSE	FALSE
1422	4930595M18Rik	0	0	0	NA	NA	1	1	FALSE	FALSE
1423	4930596D02Rik	0	0	0	NA	NA	1	1	FALSE	FALSE
1424	4930596M17Rik	0	0	0	NA	NA	1	1	FALSE	FALSE
1425	4930597G03Rik	0	0	0	NA	NA	1	1	FALSE	FALSE
1435	4931407G18Rik	0	0	0	NA	NA	1	1	FALSE	FALSE
1439	4931409K22Rik	0	0	0	NA	NA	1	1	FALSE	FALSE
1441	4931417E11Rik	0	0	0	NA	NA	1	1	FALSE	FALSE
1443	4931419H13Rik	0	0	0	NA	NA	1	1	FALSE	FALSE
1444	4931420L22Rik	0	0	0	NA	NA	1	1	FALSE	FALSE
1450	4931429P17Rik	0	0	0	NA	NA	1	1	FALSE	FALSE
1454	4931431F19Rik	0	0	0	NA	NA	1	1	FALSE	FALSE
1457	4931440L10Rik	0	0	0	NA	NA	1	1	FALSE	FALSE
1459	4932411E22Rik	0	0	0	NA	NA	1	1	FALSE	FALSE
1460	4932411G14Rik	0	0	0	NA	NA	1	1	FALSE	FALSE
1462	4932411N23Rik	0	0	0	NA	NA	1	1	FALSE	FALSE
1465	4932413F04Rik	0	0	0	NA	NA	1	1	FALSE	FALSE
1469	4932415M13Rik	0	0	0	NA	NA	1	1	FALSE	FALSE
1471	4932416K20Rik	0	0	0	NA	NA	1	1	FALSE	FALSE
1474	4932429P05Rik	0	0	0	NA	NA	1	1	FALSE	FALSE
1475	4932435O22Rik	0	0	0	NA	NA	1	1	FALSE	FALSE
1480	4932443I19Rik	0	0	0	NA	NA	1	1	FALSE	FALSE
1483	4933400B14Rik	0	0	0	NA	NA	1	1	FALSE	FALSE
1484	4933400C05Rik	0	0	0	NA	NA	1	1	FALSE	FALSE
1485	4933400C23	0	0	0	NA	NA	1	1	FALSE	FALSE
1487	4933400L20Rik	0	0	0	NA	NA	1	1	FALSE	FALSE
1488	4933401B06Rik	0	0	0	NA	NA	1	1	FALSE	FALSE
1491	4933401P06Rik	0	0	0	NA	NA	1	1	FALSE	FALSE
1492	4933402C06Rik	0	0	0	NA	NA	1	1	FALSE	FALSE
1494	4933402E13Rik	0	0	0	NA	NA	1	1	FALSE	FALSE
1495	4933402J07Rik	0	0	0	NA	NA	1	1	FALSE	FALSE
1496	4933402J10Rik	0	0	0	NA	NA	1	1	FALSE	FALSE
1497	4933402J15Rik	0	0	0	NA	NA	1	1	FALSE	FALSE
1498	4933402N03Rik	0	0	0	NA	NA	1	1	FALSE	FALSE
1499	4933402N22Rik	0	0	0	NA	NA	1	1	FALSE	FALSE
1504	4933404G15Rik	0	0	0	NA	NA	1	1	FALSE	FALSE
1509	4933405E24Rik	0	0	0	NA	NA	1	1	FALSE	FALSE
1511	4933405O20Rik	0	0	0	NA	NA	1	1	FALSE	FALSE
1513	4933406D12Rik	0	0	0	NA	NA	1	1	FALSE	FALSE
1514	4933406F09Rik	0	0	0	NA	NA	1	1	FALSE	FALSE
1515	4933406G16Rik	0	0	0	NA	NA	1	1	FALSE	FALSE
1517	4933406J08Rik	0	0	0	NA	NA	1	1	FALSE	FALSE
1519	4933406K04Rik	0	0	0	NA	NA	1	1	FALSE	FALSE
1522	4933407E24Rik	0	0	0	NA	NA	1	1	FALSE	FALSE
1525	4933407I05Rik	0	0	0	NA	NA	1	1	FALSE	FALSE
1528	4933407P14Rik	0	0	0	NA	NA	1	1	FALSE	FALSE
1532	4933409G03Rik	0	0	0	NA	NA	1	1	FALSE	FALSE
1533	4933409K07Rik	0	0	0	NA	NA	1	1	FALSE	FALSE
1535	4933411G06Rik	0	0	0	NA	NA	1	1	FALSE	FALSE
1536	4933411G11Rik	0	0	0	NA	NA	1	1	FALSE	FALSE
1540	4933412E24Rik	0	0	0	NA	NA	1	1	FALSE	FALSE
1541	4933412O06Rik	0	0	0	NA	NA	1	1	FALSE	FALSE
1542	4933413G19Rik	0	0	0	NA	NA	1	1	FALSE	FALSE
1545	4933415F23Rik	0	0	0	NA	NA	1	1	FALSE	FALSE
1546	4933416C03Rik	0	0	0	NA	NA	1	1	FALSE	FALSE
1547	4933416E03Rik	0	0	0	NA	NA	1	1	FALSE	FALSE
1548	4933416I08Rik	0	0	0	NA	NA	1	1	FALSE	FALSE
1554	4933417G07Rik	0	0	0	NA	NA	1	1	FALSE	FALSE
1555	4933417O13Rik	0	0	0	NA	NA	1	1	FALSE	FALSE
1557	4933421I07Rik	0	0	0	NA	NA	1	1	FALSE	FALSE
1565	4933425H06Rik	0	0	0	NA	NA	1	1	FALSE	FALSE
1566	4933425L06Rik	0	0	0	NA	NA	1	1	FALSE	FALSE
1570	4933427D06Rik	0	0	0	NA	NA	1	1	FALSE	FALSE
1573	4933427E13Rik	0	0	0	NA	NA	1	1	FALSE	FALSE
1575	4933427I22Rik	0	0	0	NA	NA	1	1	FALSE	FALSE
1576	4933428C19Rik	0	0	0	NA	NA	1	1	FALSE	FALSE
1577	4933429K18Rik	0	0	0	NA	NA	1	1	FALSE	FALSE
1578	4933429O19Rik	0	0	0	NA	NA	1	1	FALSE	FALSE
1582	4933430M04Rik	0	0	0	NA	NA	1	1	FALSE	FALSE
1583	4933430N04Rik	0	0	0	NA	NA	1	1	FALSE	FALSE
1587	4933432G23Rik	0	0	0	NA	NA	1	1	FALSE	FALSE
1589	4933432I09Rik	0	0	0	NA	NA	1	1	FALSE	FALSE
1591	4933433F19Rik	0	0	0	NA	NA	1	1	FALSE	FALSE
1597	4933434I20Rik	0	0	0	NA	NA	1	1	FALSE	FALSE
1599	4933436E23Rik	0	0	0	NA	NA	1	1	FALSE	FALSE
1600	4933436H12Rik	0	0	0	NA	NA	1	1	FALSE	FALSE
1601	4933436I01Rik	0	0	0	NA	NA	1	1	FALSE	FALSE
1603	4933438B17Rik	0	0	0	NA	NA	1	1	FALSE	FALSE
1609	4933440M02Rik	0	0	0	NA	NA	1	1	FALSE	FALSE
1610	5031410I06Rik	0	0	0	NA	NA	1	1	FALSE	FALSE
1615	5031434C07Rik	0	0	0	NA	NA	1	1	FALSE	FALSE
1619	5033404E19Rik	0	0	0	NA	NA	1	1	FALSE	FALSE
1625	5330413P13Rik	0	0	0	NA	NA	1	1	FALSE	FALSE
1628	5330434G04Rik	0	0	0	NA	NA	1	1	FALSE	FALSE
1631	5430401F13Rik	0	0	0	NA	NA	1	1	FALSE	FALSE
1632	5430402E10Rik	0	0	0	NA	NA	1	1	FALSE	FALSE
1634	5430403N17	0	0	0	NA	NA	1	1	FALSE	FALSE
1642	5430419D17Rik	0	0	0	NA	NA	1	1	FALSE	FALSE
1646	5430427M07Rik	0	0	0	NA	NA	1	1	FALSE	FALSE
1648	5430428K19Rik	0	0	0	NA	NA	1	1	FALSE	FALSE
1649	5430434I15Rik	0	0	0	NA	NA	1	1	FALSE	FALSE
1654	5530400C23Rik	0	0	0	NA	NA	1	1	FALSE	FALSE
1655	5530401A14Rik	0	0	0	NA	NA	1	1	FALSE	FALSE
1662	5730412P04Rik	0	0	0	NA	NA	1	1	FALSE	FALSE
1671	5730457N03Rik	0	0	0	NA	NA	1	1	FALSE	FALSE
1698	5930412G12Rik	0	0	0	NA	NA	1	1	FALSE	FALSE
1721	6330407J23Rik	0	0	0	NA	NA	1	1	FALSE	FALSE
1725	6330410L21Rik	0	0	0	NA	NA	1	1	FALSE	FALSE
1736	6430411K18Rik	0	0	0	NA	NA	1	1	FALSE	FALSE
1745	6430584L05	0	0	0	NA	NA	1	1	FALSE	FALSE
1748	6430706D22Rik	0	0	0	NA	NA	1	1	FALSE	FALSE
1751	6530411M01Rik	0	0	0	NA	NA	1	1	FALSE	FALSE
1753	6530439I21	0	0	0	NA	NA	1	1	FALSE	FALSE
1758	6720468P15Rik	0	0	0	NA	NA	1	1	FALSE	FALSE
1763	7420426K07Rik	0	0	0	NA	NA	1	1	FALSE	FALSE
1766	7420701I03Rik	0	0	0	NA	NA	1	1	FALSE	FALSE
1767	7530416G11Rik	0	0	0	NA	NA	1	1	FALSE	FALSE
1768	7530420F21Rik	0	0	0	NA	NA	1	1	FALSE	FALSE
1769	7630403G23Rik	0	0	0	NA	NA	1	1	FALSE	FALSE
1770	8030411F24Rik	0	0	0	NA	NA	1	1	FALSE	FALSE
1772	8030423J24Rik	0	0	0	NA	NA	1	1	FALSE	FALSE
1782	8430422H06Rik	0	0	0	NA	NA	1	1	FALSE	FALSE
1788	8430437L04Rik	0	0	0	NA	NA	1	1	FALSE	FALSE
1790	9030204H09Rik	0	0	0	NA	NA	1	1	FALSE	FALSE
1806	9130015L21Rik	0	0	0	NA	NA	1	1	FALSE	FALSE
1812	9130204L05Rik	0	0	0	NA	NA	1	1	FALSE	FALSE
1814	9130209A04Rik	0	0	0	NA	NA	1	1	FALSE	FALSE
1817	9130227L01Rik	0	0	0	NA	NA	1	1	FALSE	FALSE
1822	9230009I02Rik	0	0	0	NA	NA	1	1	FALSE	FALSE
1824	9230102O04Rik	0	0	0	NA	NA	1	1	FALSE	FALSE
1825	9230104L09Rik	0	0	0	NA	NA	1	1	FALSE	FALSE
1828	9230110F15Rik	0	0	0	NA	NA	1	1	FALSE	FALSE
1836	9330117O12	0	0	0	NA	NA	1	1	FALSE	FALSE
1842	9330162B11Rik	0	0	0	NA	NA	1	1	FALSE	FALSE
1844	9330175M20Rik	0	0	0	NA	NA	1	1	FALSE	FALSE
1845	9330178D15Rik	0	0	0	NA	NA	1	1	FALSE	FALSE
1848	9330182O14Rik	0	0	0	NA	NA	1	1	FALSE	FALSE
1849	9430007A20Rik	0	0	0	NA	NA	1	1	FALSE	FALSE
1851	9430014N10Rik	0	0	0	NA	NA	1	1	FALSE	FALSE
1855	9430019J16Rik	0	0	0	NA	NA	1	1	FALSE	FALSE
1857	9430021M05Rik	0	0	0	NA	NA	1	1	FALSE	FALSE
1859	9430031J16Rik	0	0	0	NA	NA	1	1	FALSE	FALSE
1860	9430032N09Rik	0	0	0	NA	NA	1	1	FALSE	FALSE
1867	9430076G02Rik	0	0	0	NA	NA	1	1	FALSE	FALSE
1870	9530002B09Rik	0	0	0	NA	NA	1	1	FALSE	FALSE
1871	9530003J23Rik	0	0	0	NA	NA	1	1	FALSE	FALSE
1881	9530059O14Rik	0	0	0	NA	NA	1	1	FALSE	FALSE
1889	9630028H03Rik	0	0	0	NA	NA	1	1	FALSE	FALSE
1892	9830107B12Rik	0	0	0	NA	NA	1	1	FALSE	FALSE
1905	9930111J21Rik2	0	0	0	NA	NA	1	1	FALSE	FALSE
1924	A230070E04Rik	0	0	0	NA	NA	1	1	FALSE	FALSE
1940	A330049M08Rik	0	0	0	NA	NA	1	1	FALSE	FALSE
1945	A330070K13Rik	0	0	0	NA	NA	1	1	FALSE	FALSE
1946	A330076C08Rik	0	0	0	NA	NA	1	1	FALSE	FALSE
1949	A330102I10Rik	0	0	0	NA	NA	1	1	FALSE	FALSE
1972	A530046M15	0	0	0	NA	NA	1	1	FALSE	FALSE
1974	A530053G22Rik	0	0	0	NA	NA	1	1	FALSE	FALSE
1976	A530058N18Rik	0	0	0	NA	NA	1	1	FALSE	FALSE
1985	A630010A05Rik	0	0	0	NA	NA	1	1	FALSE	FALSE
1989	A630023A22Rik	0	0	0	NA	NA	1	1	FALSE	FALSE
1994	A630073D07Rik	0	0	0	NA	NA	1	1	FALSE	FALSE
1999	A630095E13Rik	0	0	0	NA	NA	1	1	FALSE	FALSE
2000	A630095N17Rik	0	0	0	NA	NA	1	1	FALSE	FALSE
2001	A730008H23Rik	0	0	0	NA	NA	1	1	FALSE	FALSE
2004	A730017C20Rik	0	0	0	NA	NA	1	1	FALSE	FALSE
2006	A730018C14Rik	0	0	0	NA	NA	1	1	FALSE	FALSE
2011	A730043L09	0	0	0	NA	NA	1	1	FALSE	FALSE
2013	A730056A06Rik	0	0	0	NA	NA	1	1	FALSE	FALSE
2015	A730085A09Rik	0	0	0	NA	NA	1	1	FALSE	FALSE
2016	A730085K08Rik	0	0	0	NA	NA	1	1	FALSE	FALSE
2023	A830018L16Rik	0	0	0	NA	NA	1	1	FALSE	FALSE
2026	A830060N17	0	0	0	NA	NA	1	1	FALSE	FALSE
2034	A930003A15Rik	0	0	0	NA	NA	1	1	FALSE	FALSE
2043	A930011O12Rik	0	0	0	NA	NA	1	1	FALSE	FALSE
2053	AA387883	0	0	0	NA	NA	1	1	FALSE	FALSE
2059	AA536875	0	0	0	NA	NA	1	1	FALSE	FALSE
2061	AA545190	0	0	0	NA	NA	1	1	FALSE	FALSE
2062	AA619741	0	0	0	NA	NA	1	1	FALSE	FALSE
2070	AF067063	0	0	0	NA	NA	1	1	FALSE	FALSE
2072	AF357355	0	0	0	NA	NA	1	1	FALSE	FALSE
2073	AF357359	0	0	0	NA	NA	1	1	FALSE	FALSE
2074	AF357425	0	0	0	NA	NA	1	1	FALSE	FALSE
2075	AF357426	0	0	0	NA	NA	1	1	FALSE	FALSE
2077	AF529169	0	0	0	NA	NA	1	1	FALSE	FALSE
2078	AI115009	0	0	0	NA	NA	1	1	FALSE	FALSE
2117	AI854517	0	0	0	NA	NA	1	1	FALSE	FALSE
2122	AU015228	0	0	0	NA	NA	1	1	FALSE	FALSE
2126	AU018829	0	0	0	NA	NA	1	1	FALSE	FALSE
2129	AU021034	0	0	0	NA	NA	1	1	FALSE	FALSE
2130	AU021063	0	0	0	NA	NA	1	1	FALSE	FALSE
2133	AU022751	0	0	0	NA	NA	1	1	FALSE	FALSE
2143	AV320801	0	0	0	NA	NA	1	1	FALSE	FALSE
2157	AY358078	0	0	0	NA	NA	1	1	FALSE	FALSE
2158	AY512915	0	0	0	NA	NA	1	1	FALSE	FALSE
2160	AY761184	0	0	0	NA	NA	1	1	FALSE	FALSE
2161	AY761185	0	0	0	NA	NA	1	1	FALSE	FALSE
2165	Aadacl2	0	0	0	NA	NA	1	1	FALSE	FALSE
2166	Aadacl3	0	0	0	NA	NA	1	1	FALSE	FALSE
2171	Aanat	0	0	0	NA	NA	1	1	FALSE	FALSE
2186	Abca15	0	0	0	NA	NA	1	1	FALSE	FALSE
2203	Abcb5	0	0	0	NA	NA	1	1	FALSE	FALSE
2258	Abo	0	0	0	NA	NA	1	1	FALSE	FALSE
2260	Abpa	0	0	0	NA	NA	1	1	FALSE	FALSE
2261	Abpb	0	0	0	NA	NA	1	1	FALSE	FALSE
2262	Abpd	0	0	0	NA	NA	1	1	FALSE	FALSE
2263	Abpe	0	0	0	NA	NA	1	1	FALSE	FALSE
2265	Abph	0	0	0	NA	NA	1	1	FALSE	FALSE
2266	Abpz	0	0	0	NA	NA	1	1	FALSE	FALSE
2296	Acbd5	0	0	0	NA	NA	1	1	FALSE	FALSE
2299	Accn1	0	0	0	NA	NA	1	1	FALSE	FALSE
2308	Ace2	0	0	0	NA	NA	1	1	FALSE	FALSE
2322	Acot10	0	0	0	NA	NA	1	1	FALSE	FALSE
2344	Acpt	0	0	0	NA	NA	1	1	FALSE	FALSE
2345	Acr	0	0	0	NA	NA	1	1	FALSE	FALSE
2353	Acsl3	0	0	0	NA	NA	1	1	FALSE	FALSE
2356	Acsl6	0	0	0	NA	NA	1	1	FALSE	FALSE
2358	Acsm2	0	0	0	NA	NA	1	1	FALSE	FALSE
2368	Actbl2	0	0	0	NA	NA	1	1	FALSE	FALSE
2375	Actl7b	0	0	0	NA	NA	1	1	FALSE	FALSE
2390	Actrt1	0	0	0	NA	NA	1	1	FALSE	FALSE
2391	Actrt2	0	0	0	NA	NA	1	1	FALSE	FALSE
2403	Adad1	0	0	0	NA	NA	1	1	FALSE	FALSE
2404	Adad2	0	0	0	NA	NA	1	1	FALSE	FALSE
2411	Adam18	0	0	0	NA	NA	1	1	FALSE	FALSE
2421	Adam26a	0	0	0	NA	NA	1	1	FALSE	FALSE
2422	Adam26b	0	0	0	NA	NA	1	1	FALSE	FALSE
2424	Adam29	0	0	0	NA	NA	1	1	FALSE	FALSE
2426	Adam30	0	0	0	NA	NA	1	1	FALSE	FALSE
2429	Adam34	0	0	0	NA	NA	1	1	FALSE	FALSE
2433	Adam6a	0	0	0	NA	NA	1	1	FALSE	FALSE
2447	Adamts18	0	0	0	NA	NA	1	1	FALSE	FALSE
2451	Adamts3	0	0	0	NA	NA	1	1	FALSE	FALSE
2466	Adarb1	0	0	0	NA	NA	1	1	FALSE	FALSE
2487	Adcyap1	0	0	0	NA	NA	1	1	FALSE	FALSE
2557	Agbl4	0	0	0	NA	NA	1	1	FALSE	FALSE
2577	Agr3	0	0	0	NA	NA	1	1	FALSE	FALSE
2583	Agtr1b	0	0	0	NA	NA	1	1	FALSE	FALSE
2584	Agtr2	0	0	0	NA	NA	1	1	FALSE	FALSE
2636	Akap4	0	0	0	NA	NA	1	1	FALSE	FALSE
2646	Aknad1	0	0	0	NA	NA	1	1	FALSE	FALSE
2647	Akp3	0	0	0	NA	NA	1	1	FALSE	FALSE
2650	Akr1b3	0	0	0	NA	NA	1	1	FALSE	FALSE
2697	Aldoart2	0	0	0	NA	NA	1	1	FALSE	FALSE
2721	Allc	0	0	0	NA	NA	1	1	FALSE	FALSE
2723	Alms1-ps2	0	0	0	NA	NA	1	1	FALSE	FALSE
2725	Alox12b	0	0	0	NA	NA	1	1	FALSE	FALSE
2732	Alpi	0	0	0	NA	NA	1	1	FALSE	FALSE
2737	Alppl2	0	0	0	NA	NA	1	1	FALSE	FALSE
2743	Alx1	0	0	0	NA	NA	1	1	FALSE	FALSE
2750	Ambn	0	0	0	NA	NA	1	1	FALSE	FALSE
2753	Amd1	0	0	0	NA	NA	1	1	FALSE	FALSE
2754	Amd2	0	0	0	NA	NA	1	1	FALSE	FALSE
2757	Amelx	0	0	0	NA	NA	1	1	FALSE	FALSE
2777	Amtn	0	0	0	NA	NA	1	1	FALSE	FALSE
2779	Amy2a2	0	0	0	NA	NA	1	1	FALSE	FALSE
2780	Amy2a3	0	0	0	NA	NA	1	1	FALSE	FALSE
2781	Amy2a4	0	0	0	NA	NA	1	1	FALSE	FALSE
2782	Amy2a5	0	0	0	NA	NA	1	1	FALSE	FALSE
2783	Amy2b	0	0	0	NA	NA	1	1	FALSE	FALSE
2795	Ang	0	0	0	NA	NA	1	1	FALSE	FALSE
2797	Ang3	0	0	0	NA	NA	1	1	FALSE	FALSE
2798	Ang4	0	0	0	NA	NA	1	1	FALSE	FALSE
2799	Ang5	0	0	0	NA	NA	1	1	FALSE	FALSE
2818	Ankfn1	0	0	0	NA	NA	1	1	FALSE	FALSE
2822	Ankk1	0	0	0	NA	NA	1	1	FALSE	FALSE
2869	Ankrd60	0	0	0	NA	NA	1	1	FALSE	FALSE
2871	Ankrd7	0	0	0	NA	NA	1	1	FALSE	FALSE
2883	Ano3	0	0	0	NA	NA	1	1	FALSE	FALSE
2896	Antxrl	0	0	0	NA	NA	1	1	FALSE	FALSE
2932	Ap3b2	0	0	0	NA	NA	1	1	FALSE	FALSE
3003	Apoo	0	0	0	NA	NA	1	1	FALSE	FALSE
3004	Apoo-ps	0	0	0	NA	NA	1	1	FALSE	FALSE
3014	Aqp12	0	0	0	NA	NA	1	1	FALSE	FALSE
3015	Aqp2	0	0	0	NA	NA	1	1	FALSE	FALSE
3019	Aqp6	0	0	0	NA	NA	1	1	FALSE	FALSE
3074	Arhgap40	0	0	0	NA	NA	1	1	FALSE	FALSE
3112	Arid3c	0	0	0	NA	NA	1	1	FALSE	FALSE
3148	Armc4	0	0	0	NA	NA	1	1	FALSE	FALSE
3173	Arpp21	0	0	0	NA	NA	1	1	FALSE	FALSE
3174	Arr3	0	0	0	NA	NA	1	1	FALSE	FALSE
3181	Arrdc5	0	0	0	NA	NA	1	1	FALSE	FALSE
3186	Arsj	0	0	0	NA	NA	1	1	FALSE	FALSE
3188	Art1	0	0	0	NA	NA	1	1	FALSE	FALSE
3197	Arx	0	0	0	NA	NA	1	1	FALSE	FALSE
3198	Arxes1	0	0	0	NA	NA	1	1	FALSE	FALSE
3209	Asb12	0	0	0	NA	NA	1	1	FALSE	FALSE
3214	Asb17	0	0	0	NA	NA	1	1	FALSE	FALSE
3215	Asb18	0	0	0	NA	NA	1	1	FALSE	FALSE
3223	Asb9	0	0	0	NA	NA	1	1	FALSE	FALSE
3238	Asmt	0	0	0	NA	NA	1	1	FALSE	FALSE
3247	Asphd2	0	0	0	NA	NA	1	1	FALSE	FALSE
3253	Ass1	0	0	0	NA	NA	1	1	FALSE	FALSE
3279	Atf7ip2	0	0	0	NA	NA	1	1	FALSE	FALSE
3305	Atoh1	0	0	0	NA	NA	1	1	FALSE	FALSE
3306	Atoh7	0	0	0	NA	NA	1	1	FALSE	FALSE
3319	Atp13a4	0	0	0	NA	NA	1	1	FALSE	FALSE
3328	Atp1b4	0	0	0	NA	NA	1	1	FALSE	FALSE
3358	Atp6ap1l	0	0	0	NA	NA	1	1	FALSE	FALSE
3364	Atp6v0c	0	0	0	NA	NA	1	1	FALSE	FALSE
3365	Atp6v0c-ps2	0	0	0	NA	NA	1	1	FALSE	FALSE
3377	Atp6v1e2	0	0	0	NA	NA	1	1	FALSE	FALSE
3381	Atp6v1g3	0	0	0	NA	NA	1	1	FALSE	FALSE
3403	Atxn1	0	0	0	NA	NA	1	1	FALSE	FALSE
3419	Aurkc	0	0	0	NA	NA	1	1	FALSE	FALSE
3424	Avp	0	0	0	NA	NA	1	1	FALSE	FALSE
3429	Awat1	0	0	0	NA	NA	1	1	FALSE	FALSE
3434	Aym1	0	0	0	NA	NA	1	1	FALSE	FALSE
3442	B020018J22Rik	0	0	0	NA	NA	1	1	FALSE	FALSE
3448	B230119M05Rik	0	0	0	NA	NA	1	1	FALSE	FALSE
3455	B230209K01Rik	0	0	0	NA	NA	1	1	FALSE	FALSE
3456	B230214G05	0	0	0	NA	NA	1	1	FALSE	FALSE
3462	B230312C02Rik	0	0	0	NA	NA	1	1	FALSE	FALSE
3464	B230323A14Rik	0	0	0	NA	NA	1	1	FALSE	FALSE
3473	B3galt5	0	0	0	NA	NA	1	1	FALSE	FALSE
3476	B3gat1	0	0	0	NA	NA	1	1	FALSE	FALSE
3498	B4galt2	0	0	0	NA	NA	1	1	FALSE	FALSE
3506	B830017H08Rik	0	0	0	NA	NA	1	1	FALSE	FALSE
3513	B930092H01Rik	0	0	0	NA	NA	1	1	FALSE	FALSE
3516	BB014433	0	0	0	NA	NA	1	1	FALSE	FALSE
3517	BB019430	0	0	0	NA	NA	1	1	FALSE	FALSE
3518	BB031773	0	0	0	NA	NA	1	1	FALSE	FALSE
3521	BB287469	0	0	0	NA	NA	1	1	FALSE	FALSE
3522	BB557941	0	0	0	NA	NA	1	1	FALSE	FALSE
3523	BC002163	0	0	0	NA	NA	1	1	FALSE	FALSE
3572	BC030500	0	0	0	NA	NA	1	1	FALSE	FALSE
3591	BC048502	0	0	0	NA	NA	1	1	FALSE	FALSE
3594	BC048562	0	0	0	NA	NA	1	1	FALSE	FALSE
3595	BC048602	0	0	0	NA	NA	1	1	FALSE	FALSE
3599	BC048679	0	0	0	NA	NA	1	1	FALSE	FALSE
3600	BC048943	0	0	0	NA	NA	1	1	FALSE	FALSE
3604	BC049730	0	0	0	NA	NA	1	1	FALSE	FALSE
3612	BC051665	0	0	0	NA	NA	1	1	FALSE	FALSE
3615	BC053393	0	0	0	NA	NA	1	1	FALSE	FALSE
3620	BC055402	0	0	0	NA	NA	1	1	FALSE	FALSE
3626	BC061212	0	0	0	NA	NA	1	1	FALSE	FALSE
3627	BC061237	0	0	0	NA	NA	1	1	FALSE	FALSE
3634	BC080695	0	0	0	NA	NA	1	1	FALSE	FALSE
3636	BC089491	0	0	0	NA	NA	1	1	FALSE	FALSE
3638	BC090627	0	0	0	NA	NA	1	1	FALSE	FALSE
3640	BC096441	0	0	0	NA	NA	1	1	FALSE	FALSE
3642	BC100530	0	0	0	NA	NA	1	1	FALSE	FALSE
3643	BC107364	0	0	0	NA	NA	1	1	FALSE	FALSE
3644	BC117090	0	0	0	NA	NA	1	1	FALSE	FALSE
3655	Bag1	0	0	0	NA	NA	1	1	FALSE	FALSE
3674	Banf2	0	0	0	NA	NA	1	1	FALSE	FALSE
3704	Bc1	0	0	0	NA	NA	1	1	FALSE	FALSE
3706	Bcan	0	0	0	NA	NA	1	1	FALSE	FALSE
3714	Bcat1	0	0	0	NA	NA	1	1	FALSE	FALSE
3749	Bcor	0	0	0	NA	NA	1	1	FALSE	FALSE
3759	Bean1	0	0	0	NA	NA	1	1	FALSE	FALSE
3768	Best2	0	0	0	NA	NA	1	1	FALSE	FALSE
3769	Best3	0	0	0	NA	NA	1	1	FALSE	FALSE
3772	Bet3l	0	0	0	NA	NA	1	1	FALSE	FALSE
3781	Bglap	0	0	0	NA	NA	1	1	FALSE	FALSE
3783	Bglap2	0	0	0	NA	NA	1	1	FALSE	FALSE
3789	Bhlhe23	0	0	0	NA	NA	1	1	FALSE	FALSE
3795	Bicd1	0	0	0	NA	NA	1	1	FALSE	FALSE
3805	Birc7	0	0	0	NA	NA	1	1	FALSE	FALSE
3830	Bmp8a	0	0	0	NA	NA	1	1	FALSE	FALSE
3853	Boll	0	0	0	NA	NA	1	1	FALSE	FALSE
3857	Bpi	0	0	0	NA	NA	1	1	FALSE	FALSE
3858	Bpifa1	0	0	0	NA	NA	1	1	FALSE	FALSE
3859	Bpifa2	0	0	0	NA	NA	1	1	FALSE	FALSE
3860	Bpifa3	0	0	0	NA	NA	1	1	FALSE	FALSE
3863	Bpifb1	0	0	0	NA	NA	1	1	FALSE	FALSE
3864	Bpifb2	0	0	0	NA	NA	1	1	FALSE	FALSE
3865	Bpifb3	0	0	0	NA	NA	1	1	FALSE	FALSE
3868	Bpifb6	0	0	0	NA	NA	1	1	FALSE	FALSE
3869	Bpifb9a	0	0	0	NA	NA	1	1	FALSE	FALSE
3901	Brs3	0	0	0	NA	NA	1	1	FALSE	FALSE
3911	Bsph1	0	0	0	NA	NA	1	1	FALSE	FALSE
3912	Bsph2	0	0	0	NA	NA	1	1	FALSE	FALSE
3936	Btg3	0	0	0	NA	NA	1	1	FALSE	FALSE
3937	Btg4	0	0	0	NA	NA	1	1	FALSE	FALSE
3940	Btn1a1	0	0	0	NA	NA	1	1	FALSE	FALSE
3941	Btn2a2	0	0	0	NA	NA	1	1	FALSE	FALSE
3961	C030007H22Rik	0	0	0	NA	NA	1	1	FALSE	FALSE
3963	C030018K13Rik	0	0	0	NA	NA	1	1	FALSE	FALSE
3978	C130026L21Rik	0	0	0	NA	NA	1	1	FALSE	FALSE
3979	C130030K03Rik	0	0	0	NA	NA	1	1	FALSE	FALSE
3984	C130060K24Rik	0	0	0	NA	NA	1	1	FALSE	FALSE
3985	C130071C03Rik	0	0	0	NA	NA	1	1	FALSE	FALSE
3987	C130079G13Rik	0	0	0	NA	NA	1	1	FALSE	FALSE
3998	C1ql2	0	0	0	NA	NA	1	1	FALSE	FALSE
4003	C1qtnf3	0	0	0	NA	NA	1	1	FALSE	FALSE
4005	C1qtnf5	0	0	0	NA	NA	1	1	FALSE	FALSE
4014	C230004F18Rik	0	0	0	NA	NA	1	1	FALSE	FALSE
4018	C230079O03	0	0	0	NA	NA	1	1	FALSE	FALSE
4026	C2cd4b	0	0	0	NA	NA	1	1	FALSE	FALSE
4034	C330008G21Rik	0	0	0	NA	NA	1	1	FALSE	FALSE
4042	C330024C12Rik	0	0	0	NA	NA	1	1	FALSE	FALSE
4057	C530044C16Rik	0	0	0	NA	NA	1	1	FALSE	FALSE
4062	C630028M04Rik	0	0	0	NA	NA	1	1	FALSE	FALSE
4063	C630031E19	0	0	0	NA	NA	1	1	FALSE	FALSE
4075	C86695	0	0	0	NA	NA	1	1	FALSE	FALSE
4076	C87198	0	0	0	NA	NA	1	1	FALSE	FALSE
4077	C87414	0	0	0	NA	NA	1	1	FALSE	FALSE
4079	C87499	0	0	0	NA	NA	1	1	FALSE	FALSE
4080	C87977	0	0	0	NA	NA	1	1	FALSE	FALSE
4098	Cabp7	0	0	0	NA	NA	1	1	FALSE	FALSE
4101	Cacna1a	0	0	0	NA	NA	1	1	FALSE	FALSE
4103	Cacna1c	0	0	0	NA	NA	1	1	FALSE	FALSE
4107	Cacna1g	0	0	0	NA	NA	1	1	FALSE	FALSE
4112	Cacna2d2	0	0	0	NA	NA	1	1	FALSE	FALSE
4118	Cacnb4	0	0	0	NA	NA	1	1	FALSE	FALSE
4120	Cacng2	0	0	0	NA	NA	1	1	FALSE	FALSE
4123	Cacng5	0	0	0	NA	NA	1	1	FALSE	FALSE
4124	Cacng6	0	0	0	NA	NA	1	1	FALSE	FALSE
4130	Cadm2	0	0	0	NA	NA	1	1	FALSE	FALSE
4133	Cadps	0	0	0	NA	NA	1	1	FALSE	FALSE
4137	Calb2	0	0	0	NA	NA	1	1	FALSE	FALSE
4141	Calcoco2	0	0	0	NA	NA	1	1	FALSE	FALSE
4142	Calcr	0	0	0	NA	NA	1	1	FALSE	FALSE
4150	Calm4	0	0	0	NA	NA	1	1	FALSE	FALSE
4151	Calm5	0	0	0	NA	NA	1	1	FALSE	FALSE
4159	Caly	0	0	0	NA	NA	1	1	FALSE	FALSE
4191	Capn13	0	0	0	NA	NA	1	1	FALSE	FALSE
4203	Caps2	0	0	0	NA	NA	1	1	FALSE	FALSE
4207	Capza3	0	0	0	NA	NA	1	1	FALSE	FALSE
4237	Cartpt	0	0	0	NA	NA	1	1	FALSE	FALSE
4240	Casc4	0	0	0	NA	NA	1	1	FALSE	FALSE
4259	Casr	0	0	0	NA	NA	1	1	FALSE	FALSE
4264	Catsper1	0	0	0	NA	NA	1	1	FALSE	FALSE
4266	Catsper3	0	0	0	NA	NA	1	1	FALSE	FALSE
4281	Cbln1	0	0	0	NA	NA	1	1	FALSE	FALSE
4282	Cbln2	0	0	0	NA	NA	1	1	FALSE	FALSE
4284	Cbln4	0	0	0	NA	NA	1	1	FALSE	FALSE
4319	Ccdc110	0	0	0	NA	NA	1	1	FALSE	FALSE
4329	Ccdc121	0	0	0	NA	NA	1	1	FALSE	FALSE
4336	Ccdc129	0	0	0	NA	NA	1	1	FALSE	FALSE
4342	Ccdc136	0	0	0	NA	NA	1	1	FALSE	FALSE
4348	Ccdc144b	0	0	0	NA	NA	1	1	FALSE	FALSE
4350	Ccdc147	0	0	0	NA	NA	1	1	FALSE	FALSE
4381	Ccdc33	0	0	0	NA	NA	1	1	FALSE	FALSE
4417	Ccdc7	0	0	0	NA	NA	1	1	FALSE	FALSE
4418	Ccdc70	0	0	0	NA	NA	1	1	FALSE	FALSE
4432	Ccdc83	0	0	0	NA	NA	1	1	FALSE	FALSE
4454	Ccin	0	0	0	NA	NA	1	1	FALSE	FALSE
4456	Cckar	0	0	0	NA	NA	1	1	FALSE	FALSE
4457	Cckbr	0	0	0	NA	NA	1	1	FALSE	FALSE
4464	Ccl20	0	0	0	NA	NA	1	1	FALSE	FALSE
4465	Ccl21a	0	0	0	NA	NA	1	1	FALSE	FALSE
4466	Ccl21b	0	0	0	NA	NA	1	1	FALSE	FALSE
4467	Ccl21c	0	0	0	NA	NA	1	1	FALSE	FALSE
4473	Ccl27b	0	0	0	NA	NA	1	1	FALSE	FALSE
4483	Ccna1	0	0	0	NA	NA	1	1	FALSE	FALSE
4486	Ccnb1ip1	0	0	0	NA	NA	1	1	FALSE	FALSE
4488	Ccnb3	0	0	0	NA	NA	1	1	FALSE	FALSE
4550	Cd1d2	0	0	0	NA	NA	1	1	FALSE	FALSE
4555	Cd200r3	0	0	0	NA	NA	1	1	FALSE	FALSE
4615	Cd70	0	0	0	NA	NA	1	1	FALSE	FALSE
4675	Cdcp2	0	0	0	NA	NA	1	1	FALSE	FALSE
4679	Cdh12	0	0	0	NA	NA	1	1	FALSE	FALSE
4689	Cdh23	0	0	0	NA	NA	1	1	FALSE	FALSE
4696	Cdh7	0	0	0	NA	NA	1	1	FALSE	FALSE
4697	Cdh8	0	0	0	NA	NA	1	1	FALSE	FALSE
4723	Cdk5r2	0	0	0	NA	NA	1	1	FALSE	FALSE
4750	Cdr1	0	0	0	NA	NA	1	1	FALSE	FALSE
4760	Cdx2	0	0	0	NA	NA	1	1	FALSE	FALSE
4765	Ceacam1	0	0	0	NA	NA	1	1	FALSE	FALSE
4767	Ceacam11	0	0	0	NA	NA	1	1	FALSE	FALSE
4768	Ceacam12	0	0	0	NA	NA	1	1	FALSE	FALSE
4769	Ceacam13	0	0	0	NA	NA	1	1	FALSE	FALSE
4770	Ceacam14	0	0	0	NA	NA	1	1	FALSE	FALSE
4777	Ceacam3	0	0	0	NA	NA	1	1	FALSE	FALSE
4778	Ceacam5	0	0	0	NA	NA	1	1	FALSE	FALSE
4798	Celf6	0	0	0	NA	NA	1	1	FALSE	FALSE
4828	Cep250	0	0	0	NA	NA	1	1	FALSE	FALSE
4863	Ces5a	0	0	0	NA	NA	1	1	FALSE	FALSE
4869	Cfc1	0	0	0	NA	NA	1	1	FALSE	FALSE
4909	Chd5	0	0	0	NA	NA	1	1	FALSE	FALSE
4919	Chga	0	0	0	NA	NA	1	1	FALSE	FALSE
4923	Chi3l4	0	0	0	NA	NA	1	1	FALSE	FALSE
4930	Chkb	0	0	0	NA	NA	1	1	FALSE	FALSE
4946	Chodl	0	0	0	NA	NA	1	1	FALSE	FALSE
4959	Chrm5	0	0	0	NA	NA	1	1	FALSE	FALSE
4963	Chrna3	0	0	0	NA	NA	1	1	FALSE	FALSE
4965	Chrna5	0	0	0	NA	NA	1	1	FALSE	FALSE
4966	Chrna6	0	0	0	NA	NA	1	1	FALSE	FALSE
4971	Chrnb3	0	0	0	NA	NA	1	1	FALSE	FALSE
4975	Chrng	0	0	0	NA	NA	1	1	FALSE	FALSE
4986	Chst5	0	0	0	NA	NA	1	1	FALSE	FALSE
5001	Cib4	0	0	0	NA	NA	1	1	FALSE	FALSE
5051	Clcnka	0	0	0	NA	NA	1	1	FALSE	FALSE
5052	Clcnkb	0	0	0	NA	NA	1	1	FALSE	FALSE
5054	Cldn10	0	0	0	NA	NA	1	1	FALSE	FALSE
5060	Cldn16	0	0	0	NA	NA	1	1	FALSE	FALSE
5061	Cldn17	0	0	0	NA	NA	1	1	FALSE	FALSE
5062	Cldn18	0	0	0	NA	NA	1	1	FALSE	FALSE
5068	Cldn24	0	0	0	NA	NA	1	1	FALSE	FALSE
5070	Cldn26	0	0	0	NA	NA	1	1	FALSE	FALSE
5078	Cldn9	0	0	0	NA	NA	1	1	FALSE	FALSE
5083	Clec12b	0	0	0	NA	NA	1	1	FALSE	FALSE
5086	Clec18a	0	0	0	NA	NA	1	1	FALSE	FALSE
5095	Clec3a	0	0	0	NA	NA	1	1	FALSE	FALSE
5141	Clrn1	0	0	0	NA	NA	1	1	FALSE	FALSE
5153	Clvs1	0	0	0	NA	NA	1	1	FALSE	FALSE
5157	Cma2	0	0	0	NA	NA	1	1	FALSE	FALSE
5169	Cmtm1	0	0	0	NA	NA	1	1	FALSE	FALSE
5174	Cmtm5	0	0	0	NA	NA	1	1	FALSE	FALSE
5182	Cnfn	0	0	0	NA	NA	1	1	FALSE	FALSE
5191	Cnih3	0	0	0	NA	NA	1	1	FALSE	FALSE
5226	Cntn1	0	0	0	NA	NA	1	1	FALSE	FALSE
5229	Cntn4	0	0	0	NA	NA	1	1	FALSE	FALSE
5230	Cntn5	0	0	0	NA	NA	1	1	FALSE	FALSE
5233	Cntnap2	0	0	0	NA	NA	1	1	FALSE	FALSE
5235	Cntnap4	0	0	0	NA	NA	1	1	FALSE	FALSE
5236	Cntnap5a	0	0	0	NA	NA	1	1	FALSE	FALSE
5274	Col2a1	0	0	0	NA	NA	1	1	FALSE	FALSE
5371	Cox7b2	0	0	0	NA	NA	1	1	FALSE	FALSE
5375	Cox8c	0	0	0	NA	NA	1	1	FALSE	FALSE
5377	Cpa1	0	0	0	NA	NA	1	1	FALSE	FALSE
5378	Cpa2	0	0	0	NA	NA	1	1	FALSE	FALSE
5380	Cpa4	0	0	0	NA	NA	1	1	FALSE	FALSE
5381	Cpa5	0	0	0	NA	NA	1	1	FALSE	FALSE
5382	Cpa6	0	0	0	NA	NA	1	1	FALSE	FALSE
5383	Cpb1	0	0	0	NA	NA	1	1	FALSE	FALSE
5391	Cphx	0	0	0	NA	NA	1	1	FALSE	FALSE
5399	Cpne1	0	0	0	NA	NA	1	1	FALSE	FALSE
5404	Cpne6	0	0	0	NA	NA	1	1	FALSE	FALSE
5424	Cpxcr1	0	0	0	NA	NA	1	1	FALSE	FALSE
5431	Crabp2	0	0	0	NA	NA	1	1	FALSE	FALSE
5435	Crb1	0	0	0	NA	NA	1	1	FALSE	FALSE
5440	Crct1	0	0	0	NA	NA	1	1	FALSE	FALSE
5456	Crh	0	0	0	NA	NA	1	1	FALSE	FALSE
5458	Crhr1	0	0	0	NA	NA	1	1	FALSE	FALSE
5468	Crisp4	0	0	0	NA	NA	1	1	FALSE	FALSE
5479	Crnn	0	0	0	NA	NA	1	1	FALSE	FALSE
5489	Crx	0	0	0	NA	NA	1	1	FALSE	FALSE
5490	Crxos1	0	0	0	NA	NA	1	1	FALSE	FALSE
5495	Cryba1	0	0	0	NA	NA	1	1	FALSE	FALSE
5496	Cryba2	0	0	0	NA	NA	1	1	FALSE	FALSE
5499	Crybb2	0	0	0	NA	NA	1	1	FALSE	FALSE
5502	Cryga	0	0	0	NA	NA	1	1	FALSE	FALSE
5503	Crygb	0	0	0	NA	NA	1	1	FALSE	FALSE
5504	Crygc	0	0	0	NA	NA	1	1	FALSE	FALSE
5505	Crygd	0	0	0	NA	NA	1	1	FALSE	FALSE
5506	Cryge	0	0	0	NA	NA	1	1	FALSE	FALSE
5507	Crygf	0	0	0	NA	NA	1	1	FALSE	FALSE
5526	Csf3	0	0	0	NA	NA	1	1	FALSE	FALSE
5534	Csn1s1	0	0	0	NA	NA	1	1	FALSE	FALSE
5535	Csn1s2a	0	0	0	NA	NA	1	1	FALSE	FALSE
5536	Csn1s2b	0	0	0	NA	NA	1	1	FALSE	FALSE
5537	Csn2	0	0	0	NA	NA	1	1	FALSE	FALSE
5550	Cspg5	0	0	0	NA	NA	1	1	FALSE	FALSE
5552	Csprs	0	0	0	NA	NA	1	1	FALSE	FALSE
5555	Csrnp3	0	0	0	NA	NA	1	1	FALSE	FALSE
5560	Cst10	0	0	0	NA	NA	1	1	FALSE	FALSE
5561	Cst11	0	0	0	NA	NA	1	1	FALSE	FALSE
5562	Cst12	0	0	0	NA	NA	1	1	FALSE	FALSE
5563	Cst13	0	0	0	NA	NA	1	1	FALSE	FALSE
5568	Cst9	0	0	0	NA	NA	1	1	FALSE	FALSE
5577	Ctag2	0	0	0	NA	NA	1	1	FALSE	FALSE
5579	Ctbp1	0	0	0	NA	NA	1	1	FALSE	FALSE
5600	Ctnna2	0	0	0	NA	NA	1	1	FALSE	FALSE
5601	Ctnna3	0	0	0	NA	NA	1	1	FALSE	FALSE
5613	Ctrc	0	0	0	NA	NA	1	1	FALSE	FALSE
5615	Cts3	0	0	0	NA	NA	1	1	FALSE	FALSE
5616	Cts6	0	0	0	NA	NA	1	1	FALSE	FALSE
5617	Cts7	0	0	0	NA	NA	1	1	FALSE	FALSE
5631	Ctsll3	0	0	0	NA	NA	1	1	FALSE	FALSE
5632	Ctsm	0	0	0	NA	NA	1	1	FALSE	FALSE
5634	Ctsq	0	0	0	NA	NA	1	1	FALSE	FALSE
5635	Ctsr	0	0	0	NA	NA	1	1	FALSE	FALSE
5645	Ctxn2	0	0	0	NA	NA	1	1	FALSE	FALSE
5662	Cuzd1	0	0	0	NA	NA	1	1	FALSE	FALSE
5669	Cwh43	0	0	0	NA	NA	1	1	FALSE	FALSE
5681	Cxcl17	0	0	0	NA	NA	1	1	FALSE	FALSE
5717	Cyct	0	0	0	NA	NA	1	1	FALSE	FALSE
5722	Cylc1	0	0	0	NA	NA	1	1	FALSE	FALSE
5723	Cylc2	0	0	0	NA	NA	1	1	FALSE	FALSE
5727	Cyp11b1	0	0	0	NA	NA	1	1	FALSE	FALSE
5730	Cyp19a1	0	0	0	NA	NA	1	1	FALSE	FALSE
5736	Cyp24a1	0	0	0	NA	NA	1	1	FALSE	FALSE
5738	Cyp26b1	0	0	0	NA	NA	1	1	FALSE	FALSE
5750	Cyp2b23	0	0	0	NA	NA	1	1	FALSE	FALSE
5763	Cyp2c66	0	0	0	NA	NA	1	1	FALSE	FALSE
5792	Cyp2w1	0	0	0	NA	NA	1	1	FALSE	FALSE
5799	Cyp3a41b	0	0	0	NA	NA	1	1	FALSE	FALSE
5809	Cyp4a30b-ps	0	0	0	NA	NA	1	1	FALSE	FALSE
5820	Cyp4f40	0	0	0	NA	NA	1	1	FALSE	FALSE
5823	Cyp4x1	0	0	0	NA	NA	1	1	FALSE	FALSE
5828	Cypt1	0	0	0	NA	NA	1	1	FALSE	FALSE
5829	Cypt10	0	0	0	NA	NA	1	1	FALSE	FALSE
5830	Cypt12	0	0	0	NA	NA	1	1	FALSE	FALSE
5831	Cypt14	0	0	0	NA	NA	1	1	FALSE	FALSE
5832	Cypt15	0	0	0	NA	NA	1	1	FALSE	FALSE
5833	Cypt2-ps	0	0	0	NA	NA	1	1	FALSE	FALSE
5834	Cypt3	0	0	0	NA	NA	1	1	FALSE	FALSE
5835	Cypt4	0	0	0	NA	NA	1	1	FALSE	FALSE
5836	Cypt7	0	0	0	NA	NA	1	1	FALSE	FALSE
5837	Cypt8	0	0	0	NA	NA	1	1	FALSE	FALSE
5838	Cypt9	0	0	0	NA	NA	1	1	FALSE	FALSE
5851	D030018L15Rik	0	0	0	NA	NA	1	1	FALSE	FALSE
5852	D030024E09Rik	0	0	0	NA	NA	1	1	FALSE	FALSE
5853	D030025E07Rik	0	0	0	NA	NA	1	1	FALSE	FALSE
5867	D130009I18Rik	0	0	0	NA	NA	1	1	FALSE	FALSE
5873	D14Ertd449e	0	0	0	NA	NA	1	1	FALSE	FALSE
5891	D1Pas1	0	0	0	NA	NA	1	1	FALSE	FALSE
5893	D230030E09Rik	0	0	0	NA	NA	1	1	FALSE	FALSE
5911	D430036J16Rik	0	0	0	NA	NA	1	1	FALSE	FALSE
5918	D530049I02Rik	0	0	0	NA	NA	1	1	FALSE	FALSE
5919	D5Ertd577e	0	0	0	NA	NA	1	1	FALSE	FALSE
5924	D630013N20Rik	0	0	0	NA	NA	1	1	FALSE	FALSE
5926	D630029K05Rik	0	0	0	NA	NA	1	1	FALSE	FALSE
5932	D630042F21Rik	0	0	0	NA	NA	1	1	FALSE	FALSE
5937	D6Ertd527e	0	0	0	NA	NA	1	1	FALSE	FALSE
5941	D730001G18Rik	0	0	0	NA	NA	1	1	FALSE	FALSE
5946	D730048I06Rik	0	0	0	NA	NA	1	1	FALSE	FALSE
5948	D730050B12Rik	0	0	0	NA	NA	1	1	FALSE	FALSE
5950	D7Ertd443e	0	0	0	NA	NA	1	1	FALSE	FALSE
5954	D830015G02Rik	0	0	0	NA	NA	1	1	FALSE	FALSE
5956	D830030K20Rik	0	0	0	NA	NA	1	1	FALSE	FALSE
5961	D930007P13Rik	0	0	0	NA	NA	1	1	FALSE	FALSE
5967	D930028M14Rik	0	0	0	NA	NA	1	1	FALSE	FALSE
5971	DXBay18	0	0	0	NA	NA	1	1	FALSE	FALSE
5978	Dach2	0	0	0	NA	NA	1	1	FALSE	FALSE
5990	Dao	0	0	0	NA	NA	1	1	FALSE	FALSE
6007	Dbh	0	0	0	NA	NA	1	1	FALSE	FALSE
6018	Dbx1	0	0	0	NA	NA	1	1	FALSE	FALSE
6019	Dbx2	0	0	0	NA	NA	1	1	FALSE	FALSE
6042	Dclk1	0	0	0	NA	NA	1	1	FALSE	FALSE
6043	Dclk2	0	0	0	NA	NA	1	1	FALSE	FALSE
6052	Dcpp1	0	0	0	NA	NA	1	1	FALSE	FALSE
6053	Dcpp2	0	0	0	NA	NA	1	1	FALSE	FALSE
6072	Dcx	0	0	0	NA	NA	1	1	FALSE	FALSE
6133	Dear1	0	0	0	NA	NA	1	1	FALSE	FALSE
6141	Defa-ps1	0	0	0	NA	NA	1	1	FALSE	FALSE
6142	Defa-ps12	0	0	0	NA	NA	1	1	FALSE	FALSE
6143	Defa-ps13	0	0	0	NA	NA	1	1	FALSE	FALSE
6144	Defa-rs1	0	0	0	NA	NA	1	1	FALSE	FALSE
6145	Defa-rs7	0	0	0	NA	NA	1	1	FALSE	FALSE
6146	Defa17	0	0	0	NA	NA	1	1	FALSE	FALSE
6147	Defa20	0	0	0	NA	NA	1	1	FALSE	FALSE
6148	Defa21	0	0	0	NA	NA	1	1	FALSE	FALSE
6149	Defa22	0	0	0	NA	NA	1	1	FALSE	FALSE
6150	Defa23	0	0	0	NA	NA	1	1	FALSE	FALSE
6151	Defa24	0	0	0	NA	NA	1	1	FALSE	FALSE
6152	Defa25	0	0	0	NA	NA	1	1	FALSE	FALSE
6153	Defa26	0	0	0	NA	NA	1	1	FALSE	FALSE
6154	Defa3	0	0	0	NA	NA	1	1	FALSE	FALSE
6155	Defa4	0	0	0	NA	NA	1	1	FALSE	FALSE
6156	Defa5	0	0	0	NA	NA	1	1	FALSE	FALSE
6157	Defa6	0	0	0	NA	NA	1	1	FALSE	FALSE
6159	Defb10	0	0	0	NA	NA	1	1	FALSE	FALSE
6160	Defb11	0	0	0	NA	NA	1	1	FALSE	FALSE
6161	Defb12	0	0	0	NA	NA	1	1	FALSE	FALSE
6162	Defb13	0	0	0	NA	NA	1	1	FALSE	FALSE
6164	Defb15	0	0	0	NA	NA	1	1	FALSE	FALSE
6165	Defb18	0	0	0	NA	NA	1	1	FALSE	FALSE
6166	Defb19	0	0	0	NA	NA	1	1	FALSE	FALSE
6167	Defb2	0	0	0	NA	NA	1	1	FALSE	FALSE
6168	Defb20	0	0	0	NA	NA	1	1	FALSE	FALSE
6169	Defb21	0	0	0	NA	NA	1	1	FALSE	FALSE
6170	Defb22	0	0	0	NA	NA	1	1	FALSE	FALSE
6171	Defb23	0	0	0	NA	NA	1	1	FALSE	FALSE
6173	Defb26	0	0	0	NA	NA	1	1	FALSE	FALSE
6174	Defb28	0	0	0	NA	NA	1	1	FALSE	FALSE
6175	Defb29	0	0	0	NA	NA	1	1	FALSE	FALSE
6176	Defb3	0	0	0	NA	NA	1	1	FALSE	FALSE
6178	Defb33	0	0	0	NA	NA	1	1	FALSE	FALSE
6179	Defb34	0	0	0	NA	NA	1	1	FALSE	FALSE
6180	Defb35	0	0	0	NA	NA	1	1	FALSE	FALSE
6181	Defb36	0	0	0	NA	NA	1	1	FALSE	FALSE
6182	Defb37	0	0	0	NA	NA	1	1	FALSE	FALSE
6183	Defb38	0	0	0	NA	NA	1	1	FALSE	FALSE
6184	Defb39	0	0	0	NA	NA	1	1	FALSE	FALSE
6185	Defb4	0	0	0	NA	NA	1	1	FALSE	FALSE
6186	Defb40	0	0	0	NA	NA	1	1	FALSE	FALSE
6187	Defb41	0	0	0	NA	NA	1	1	FALSE	FALSE
6190	Defb44-ps	0	0	0	NA	NA	1	1	FALSE	FALSE
6191	Defb45	0	0	0	NA	NA	1	1	FALSE	FALSE
6192	Defb46	0	0	0	NA	NA	1	1	FALSE	FALSE
6193	Defb47	0	0	0	NA	NA	1	1	FALSE	FALSE
6194	Defb48	0	0	0	NA	NA	1	1	FALSE	FALSE
6195	Defb48-ps	0	0	0	NA	NA	1	1	FALSE	FALSE
6196	Defb5	0	0	0	NA	NA	1	1	FALSE	FALSE
6197	Defb50	0	0	0	NA	NA	1	1	FALSE	FALSE
6198	Defb6	0	0	0	NA	NA	1	1	FALSE	FALSE
6199	Defb7	0	0	0	NA	NA	1	1	FALSE	FALSE
6200	Defb8	0	0	0	NA	NA	1	1	FALSE	FALSE
6201	Defb9	0	0	0	NA	NA	1	1	FALSE	FALSE
6249	Dgkk	0	0	0	NA	NA	1	1	FALSE	FALSE
6264	Dhrs2	0	0	0	NA	NA	1	1	FALSE	FALSE
6271	Dhrsx	0	0	0	NA	NA	1	1	FALSE	FALSE
6304	Diras1	0	0	0	NA	NA	1	1	FALSE	FALSE
6331	Dlgap1	0	0	0	NA	NA	1	1	FALSE	FALSE
6332	Dlgap2	0	0	0	NA	NA	1	1	FALSE	FALSE
6339	Dll3	0	0	0	NA	NA	1	1	FALSE	FALSE
6347	Dlx5	0	0	0	NA	NA	1	1	FALSE	FALSE
6348	Dlx6	0	0	0	NA	NA	1	1	FALSE	FALSE
6349	Dlx6as1	0	0	0	NA	NA	1	1	FALSE	FALSE
6350	Dlx6as2	0	0	0	NA	NA	1	1	FALSE	FALSE
6353	Dmbx1	0	0	0	NA	NA	1	1	FALSE	FALSE
6360	Dmrt1	0	0	0	NA	NA	1	1	FALSE	FALSE
6362	Dmrt3	0	0	0	NA	NA	1	1	FALSE	FALSE
6365	Dmrtb1	0	0	0	NA	NA	1	1	FALSE	FALSE
6366	Dmrtc1a	0	0	0	NA	NA	1	1	FALSE	FALSE
6367	Dmrtc1b	0	0	0	NA	NA	1	1	FALSE	FALSE
6368	Dmrtc1c1	0	0	0	NA	NA	1	1	FALSE	FALSE
6369	Dmrtc1c2	0	0	0	NA	NA	1	1	FALSE	FALSE
6370	Dmrtc2	0	0	0	NA	NA	1	1	FALSE	FALSE
6404	Dnajb8	0	0	0	NA	NA	1	1	FALSE	FALSE
6428	Dnajc5b	0	0	0	NA	NA	1	1	FALSE	FALSE
6429	Dnajc5g	0	0	0	NA	NA	1	1	FALSE	FALSE
6455	Dnmt3l	0	0	0	NA	NA	1	1	FALSE	FALSE
6479	Dok5	0	0	0	NA	NA	1	1	FALSE	FALSE
6490	Doxl2	0	0	0	NA	NA	1	1	FALSE	FALSE
6510	Dpp6	0	0	0	NA	NA	1	1	FALSE	FALSE
6514	Dppa1	0	0	0	NA	NA	1	1	FALSE	FALSE
6517	Dppa4	0	0	0	NA	NA	1	1	FALSE	FALSE
6536	Drd1a	0	0	0	NA	NA	1	1	FALSE	FALSE
6537	Drd2	0	0	0	NA	NA	1	1	FALSE	FALSE
6540	Drd5	0	0	0	NA	NA	1	1	FALSE	FALSE
6545	Dsc1	0	0	0	NA	NA	1	1	FALSE	FALSE
6562	Dspp	0	0	0	NA	NA	1	1	FALSE	FALSE
6580	Dub1a	0	0	0	NA	NA	1	1	FALSE	FALSE
6581	Dub2a	0	0	0	NA	NA	1	1	FALSE	FALSE
6582	Dub3	0	0	0	NA	NA	1	1	FALSE	FALSE
6587	Dupd1	0	0	0	NA	NA	1	1	FALSE	FALSE
6603	Dusp21	0	0	0	NA	NA	1	1	FALSE	FALSE
6607	Dusp27	0	0	0	NA	NA	1	1	FALSE	FALSE
6617	Dux	0	0	0	NA	NA	1	1	FALSE	FALSE
6618	Duxbl	0	0	0	NA	NA	1	1	FALSE	FALSE
6622	Dydc1	0	0	0	NA	NA	1	1	FALSE	FALSE
6623	Dydc2	0	0	0	NA	NA	1	1	FALSE	FALSE
6626	Dync1i1	0	0	0	NA	NA	1	1	FALSE	FALSE
6627	Dync1i2	0	0	0	NA	NA	1	1	FALSE	FALSE
6638	Dynlt1c	0	0	0	NA	NA	1	1	FALSE	FALSE
6647	Dytn	0	0	0	NA	NA	1	1	FALSE	FALSE
6652	E030002O03Rik	0	0	0	NA	NA	1	1	FALSE	FALSE
6661	E030025P04Rik	0	0	0	NA	NA	1	1	FALSE	FALSE
6663	E030044B06Rik	0	0	0	NA	NA	1	1	FALSE	FALSE
6664	E130003G02Rik	0	0	0	NA	NA	1	1	FALSE	FALSE
6665	E130006D01Rik	0	0	0	NA	NA	1	1	FALSE	FALSE
6671	E130114P18Rik	0	0	0	NA	NA	1	1	FALSE	FALSE
6689	E230016K23Rik	0	0	0	NA	NA	1	1	FALSE	FALSE
6691	E230019M04Rik	0	0	0	NA	NA	1	1	FALSE	FALSE
6702	E330009D11	0	0	0	NA	NA	1	1	FALSE	FALSE
6705	E330012B07Rik	0	0	0	NA	NA	1	1	FALSE	FALSE
6706	E330013P04Rik	0	0	0	NA	NA	1	1	FALSE	FALSE
6708	E330014E10Rik	0	0	0	NA	NA	1	1	FALSE	FALSE
6710	E330017A01Rik	0	0	0	NA	NA	1	1	FALSE	FALSE
6718	E430016F16Rik	0	0	0	NA	NA	1	1	FALSE	FALSE
6722	E530001F21Rik	0	0	0	NA	NA	1	1	FALSE	FALSE
6730	Ear11	0	0	0	NA	NA	1	1	FALSE	FALSE
6731	Ear12	0	0	0	NA	NA	1	1	FALSE	FALSE
6732	Ear14	0	0	0	NA	NA	1	1	FALSE	FALSE
6734	Ear3	0	0	0	NA	NA	1	1	FALSE	FALSE
6735	Ear4	0	0	0	NA	NA	1	1	FALSE	FALSE
6737	Ear6	0	0	0	NA	NA	1	1	FALSE	FALSE
6738	Ear7	0	0	0	NA	NA	1	1	FALSE	FALSE
6743	Ebf3	0	0	0	NA	NA	1	1	FALSE	FALSE
6778	Edil3	0	0	0	NA	NA	1	1	FALSE	FALSE
6787	Eef1a2	0	0	0	NA	NA	1	1	FALSE	FALSE
6803	Efcab6	0	0	0	NA	NA	1	1	FALSE	FALSE
6830	Egfbp2	0	0	0	NA	NA	1	1	FALSE	FALSE
6843	Egr4	0	0	0	NA	NA	1	1	FALSE	FALSE
6892	Eif3j	0	0	0	NA	NA	1	1	FALSE	FALSE
6901	Eif4e1b	0	0	0	NA	NA	1	1	FALSE	FALSE
6923	Elavl4	0	0	0	NA	NA	1	1	FALSE	FALSE
6928	Elf5	0	0	0	NA	NA	1	1	FALSE	FALSE
6948	Elovl4	0	0	0	NA	NA	1	1	FALSE	FALSE
6963	Emid2	0	0	0	NA	NA	1	1	FALSE	FALSE
6979	Emx2	0	0	0	NA	NA	1	1	FALSE	FALSE
6981	En1	0	0	0	NA	NA	1	1	FALSE	FALSE
7008	Enpp7	0	0	0	NA	NA	1	1	FALSE	FALSE
7014	Entpd4	0	0	0	NA	NA	1	1	FALSE	FALSE
7043	Epha5	0	0	0	NA	NA	1	1	FALSE	FALSE
7044	Epha6	0	0	0	NA	NA	1	1	FALSE	FALSE
7074	Epyc	0	0	0	NA	NA	1	1	FALSE	FALSE
7077	Eras	0	0	0	NA	NA	1	1	FALSE	FALSE
7126	Esp3	0	0	0	NA	NA	1	1	FALSE	FALSE
7127	Esp38	0	0	0	NA	NA	1	1	FALSE	FALSE
7132	Esr2	0	0	0	NA	NA	1	1	FALSE	FALSE
7138	Esx1	0	0	0	NA	NA	1	1	FALSE	FALSE
7143	Etd	0	0	0	NA	NA	1	1	FALSE	FALSE
7157	Etv2	0	0	0	NA	NA	1	1	FALSE	FALSE
7171	Evx2	0	0	0	NA	NA	1	1	FALSE	FALSE
7229	F630206G17Rik	0	0	0	NA	NA	1	1	FALSE	FALSE
7262	Faim2	0	0	0	NA	NA	1	1	FALSE	FALSE
7265	Fam100b	0	0	0	NA	NA	1	1	FALSE	FALSE
7302	Fam122c	0	0	0	NA	NA	1	1	FALSE	FALSE
7316	Fam131b	0	0	0	NA	NA	1	1	FALSE	FALSE
7332	Fam150a	0	0	0	NA	NA	1	1	FALSE	FALSE
7338	Fam155a	0	0	0	NA	NA	1	1	FALSE	FALSE
7341	Fam159b	0	0	0	NA	NA	1	1	FALSE	FALSE
7349	Fam162b	0	0	0	NA	NA	1	1	FALSE	FALSE
7353	Fam164b	0	0	0	NA	NA	1	1	FALSE	FALSE
7357	Fam166b	0	0	0	NA	NA	1	1	FALSE	FALSE
7364	Fam170a	0	0	0	NA	NA	1	1	FALSE	FALSE
7378	Fam177a	0	0	0	NA	NA	1	1	FALSE	FALSE
7380	Fam178b	0	0	0	NA	NA	1	1	FALSE	FALSE
7386	Fam183b	0	0	0	NA	NA	1	1	FALSE	FALSE
7400	Fam190a	0	0	0	NA	NA	1	1	FALSE	FALSE
7415	Fam19a4	0	0	0	NA	NA	1	1	FALSE	FALSE
7424	Fam26d	0	0	0	NA	NA	1	1	FALSE	FALSE
7439	Fam43b	0	0	0	NA	NA	1	1	FALSE	FALSE
7445	Fam47a-ps	0	0	0	NA	NA	1	1	FALSE	FALSE
7479	Fam71a	0	0	0	NA	NA	1	1	FALSE	FALSE
7481	Fam71d	0	0	0	NA	NA	1	1	FALSE	FALSE
7484	Fam71f1	0	0	0	NA	NA	1	1	FALSE	FALSE
7489	Fam75d3	0	0	0	NA	NA	1	1	FALSE	FALSE
7550	Fate1	0	0	0	NA	NA	1	1	FALSE	FALSE
7555	Fbll1	0	0	0	NA	NA	1	1	FALSE	FALSE
7624	Fbxw14	0	0	0	NA	NA	1	1	FALSE	FALSE
7626	Fbxw16	0	0	0	NA	NA	1	1	FALSE	FALSE
7628	Fbxw18	0	0	0	NA	NA	1	1	FALSE	FALSE
7629	Fbxw19	0	0	0	NA	NA	1	1	FALSE	FALSE
7631	Fbxw20	0	0	0	NA	NA	1	1	FALSE	FALSE
7632	Fbxw21	0	0	0	NA	NA	1	1	FALSE	FALSE
7634	Fbxw24	0	0	0	NA	NA	1	1	FALSE	FALSE
7635	Fbxw26	0	0	0	NA	NA	1	1	FALSE	FALSE
7636	Fbxw28	0	0	0	NA	NA	1	1	FALSE	FALSE
7677	Ferd3l	0	0	0	NA	NA	1	1	FALSE	FALSE
7687	Fezf1	0	0	0	NA	NA	1	1	FALSE	FALSE
7688	Fezf2	0	0	0	NA	NA	1	1	FALSE	FALSE
7701	Fgf10	0	0	0	NA	NA	1	1	FALSE	FALSE
7705	Fgf14	0	0	0	NA	NA	1	1	FALSE	FALSE
7706	Fgf15	0	0	0	NA	NA	1	1	FALSE	FALSE
7711	Fgf20	0	0	0	NA	NA	1	1	FALSE	FALSE
7713	Fgf22	0	0	0	NA	NA	1	1	FALSE	FALSE
7716	Fgf4	0	0	0	NA	NA	1	1	FALSE	FALSE
7717	Fgf5	0	0	0	NA	NA	1	1	FALSE	FALSE
7718	Fgf6	0	0	0	NA	NA	1	1	FALSE	FALSE
7720	Fgf8	0	0	0	NA	NA	1	1	FALSE	FALSE
7753	Figla	0	0	0	NA	NA	1	1	FALSE	FALSE
7784	Flg2	0	0	0	NA	NA	1	1	FALSE	FALSE
7812	Fmo9	0	0	0	NA	NA	1	1	FALSE	FALSE
7822	Fnd3c2	0	0	0	NA	NA	1	1	FALSE	FALSE
7847	Foxb2	0	0	0	NA	NA	1	1	FALSE	FALSE
7850	Foxd1	0	0	0	NA	NA	1	1	FALSE	FALSE
7852	Foxd3	0	0	0	NA	NA	1	1	FALSE	FALSE
7855	Foxe3	0	0	0	NA	NA	1	1	FALSE	FALSE
7858	Foxg1	0	0	0	NA	NA	1	1	FALSE	FALSE
7860	Foxi1	0	0	0	NA	NA	1	1	FALSE	FALSE
7861	Foxi2	0	0	0	NA	NA	1	1	FALSE	FALSE
7862	Foxi3	0	0	0	NA	NA	1	1	FALSE	FALSE
7869	Foxl2	0	0	0	NA	NA	1	1	FALSE	FALSE
7875	Foxn4	0	0	0	NA	NA	1	1	FALSE	FALSE
7892	Fpr-rs3	0	0	0	NA	NA	1	1	FALSE	FALSE
7893	Fpr-rs4	0	0	0	NA	NA	1	1	FALSE	FALSE
7894	Fpr-rs6	0	0	0	NA	NA	1	1	FALSE	FALSE
7897	Fpr3	0	0	0	NA	NA	1	1	FALSE	FALSE
7914	Frmpd3	0	0	0	NA	NA	1	1	FALSE	FALSE
7923	Fscb	0	0	0	NA	NA	1	1	FALSE	FALSE
7926	Fscn3	0	0	0	NA	NA	1	1	FALSE	FALSE
7930	Fshb	0	0	0	NA	NA	1	1	FALSE	FALSE
7931	Fshr	0	0	0	NA	NA	1	1	FALSE	FALSE
7937	Fstl5	0	0	0	NA	NA	1	1	FALSE	FALSE
7940	Fthl17	0	0	0	NA	NA	1	1	FALSE	FALSE
7942	Ftmt	0	0	0	NA	NA	1	1	FALSE	FALSE
7953	Fuk	0	0	0	NA	NA	1	1	FALSE	FALSE
7963	Fut4-ps1	0	0	0	NA	NA	1	1	FALSE	FALSE
7966	Fut9	0	0	0	NA	NA	1	1	FALSE	FALSE
7976	Fxyd4	0	0	0	NA	NA	1	1	FALSE	FALSE
8006	G630093K05Rik	0	0	0	NA	NA	1	1	FALSE	FALSE
8011	G6pd2	0	0	0	NA	NA	1	1	FALSE	FALSE
8026	Gabra1	0	0	0	NA	NA	1	1	FALSE	FALSE
8031	Gabra6	0	0	0	NA	NA	1	1	FALSE	FALSE
8032	Gabrb1	0	0	0	NA	NA	1	1	FALSE	FALSE
8033	Gabrb2	0	0	0	NA	NA	1	1	FALSE	FALSE
8038	Gabrg2	0	0	0	NA	NA	1	1	FALSE	FALSE
8039	Gabrg3	0	0	0	NA	NA	1	1	FALSE	FALSE
8042	Gabrr1	0	0	0	NA	NA	1	1	FALSE	FALSE
8044	Gabrr3	0	0	0	NA	NA	1	1	FALSE	FALSE
8053	Gal	0	0	0	NA	NA	1	1	FALSE	FALSE
8073	Galnt5	0	0	0	NA	NA	1	1	FALSE	FALSE
8082	Galp	0	0	0	NA	NA	1	1	FALSE	FALSE
8083	Galr1	0	0	0	NA	NA	1	1	FALSE	FALSE
8091	Gap43	0	0	0	NA	NA	1	1	FALSE	FALSE
8109	Gast	0	0	0	NA	NA	1	1	FALSE	FALSE
8159	Gcm1	0	0	0	NA	NA	1	1	FALSE	FALSE
8169	Gdap1	0	0	0	NA	NA	1	1	FALSE	FALSE
8174	Gdf1	0	0	0	NA	NA	1	1	FALSE	FALSE
8180	Gdf5	0	0	0	NA	NA	1	1	FALSE	FALSE
8203	Gfi1b	0	0	0	NA	NA	1	1	FALSE	FALSE
8213	Gfra4	0	0	0	NA	NA	1	1	FALSE	FALSE
8214	Gfral	0	0	0	NA	NA	1	1	FALSE	FALSE
8234	Ghrh	0	0	0	NA	NA	1	1	FALSE	FALSE
8237	Ghsr	0	0	0	NA	NA	1	1	FALSE	FALSE
8258	Gipr	0	0	0	NA	NA	1	1	FALSE	FALSE
8263	Gja3	0	0	0	NA	NA	1	1	FALSE	FALSE
8273	Gjb6	0	0	0	NA	NA	1	1	FALSE	FALSE
8277	Gjd2	0	0	0	NA	NA	1	1	FALSE	FALSE
8278	Gjd3	0	0	0	NA	NA	1	1	FALSE	FALSE
8279	Gjd4	0	0	0	NA	NA	1	1	FALSE	FALSE
8281	Gk2	0	0	0	NA	NA	1	1	FALSE	FALSE
8284	Gkn1	0	0	0	NA	NA	1	1	FALSE	FALSE
8285	Gkn2	0	0	0	NA	NA	1	1	FALSE	FALSE
8291	Glb1l3	0	0	0	NA	NA	1	1	FALSE	FALSE
8302	Glipr1l1	0	0	0	NA	NA	1	1	FALSE	FALSE
8303	Glipr1l2	0	0	0	NA	NA	1	1	FALSE	FALSE
8314	Glra1	0	0	0	NA	NA	1	1	FALSE	FALSE
8315	Glra2	0	0	0	NA	NA	1	1	FALSE	FALSE
8330	Glt6d1	0	0	0	NA	NA	1	1	FALSE	FALSE
8342	Glycam1	0	0	0	NA	NA	1	1	FALSE	FALSE
8347	Gm10024	0	0	0	NA	NA	1	1	FALSE	FALSE
8350	Gm10052	0	0	0	NA	NA	1	1	FALSE	FALSE
8351	Gm10057	0	0	0	NA	NA	1	1	FALSE	FALSE
8352	Gm10058	0	0	0	NA	NA	1	1	FALSE	FALSE
8354	Gm10081	0	0	0	NA	NA	1	1	FALSE	FALSE
8355	Gm10094	0	0	0	NA	NA	1	1	FALSE	FALSE
8356	Gm10096	0	0	0	NA	NA	1	1	FALSE	FALSE
8358	Gm10100	0	0	0	NA	NA	1	1	FALSE	FALSE
8359	Gm10104	0	0	0	NA	NA	1	1	FALSE	FALSE
8361	Gm10142	0	0	0	NA	NA	1	1	FALSE	FALSE
8362	Gm10147	0	0	0	NA	NA	1	1	FALSE	FALSE
8364	Gm10220	0	0	0	NA	NA	1	1	FALSE	FALSE
8365	Gm10229	0	0	0	NA	NA	1	1	FALSE	FALSE
8366	Gm10230	0	0	0	NA	NA	1	1	FALSE	FALSE
8368	Gm10267	0	0	0	NA	NA	1	1	FALSE	FALSE
8369	Gm10272	0	0	0	NA	NA	1	1	FALSE	FALSE
8370	Gm10280	0	0	0	NA	NA	1	1	FALSE	FALSE
8371	Gm10318	0	0	0	NA	NA	1	1	FALSE	FALSE
8373	Gm10324	0	0	0	NA	NA	1	1	FALSE	FALSE
8374	Gm10334	0	0	0	NA	NA	1	1	FALSE	FALSE
8378	Gm10375	0	0	0	NA	NA	1	1	FALSE	FALSE
8379	Gm10377	0	0	0	NA	NA	1	1	FALSE	FALSE
8382	Gm10391	0	0	0	NA	NA	1	1	FALSE	FALSE
8383	Gm10394	0	0	0	NA	NA	1	1	FALSE	FALSE
8384	Gm10400	0	0	0	NA	NA	1	1	FALSE	FALSE
8386	Gm10408	0	0	0	NA	NA	1	1	FALSE	FALSE
8387	Gm10413	0	0	0	NA	NA	1	1	FALSE	FALSE
8388	Gm10415	0	0	0	NA	NA	1	1	FALSE	FALSE
8390	Gm10421	0	0	0	NA	NA	1	1	FALSE	FALSE
8393	Gm10436	0	0	0	NA	NA	1	1	FALSE	FALSE
8394	Gm10439	0	0	0	NA	NA	1	1	FALSE	FALSE
8396	Gm10445	0	0	0	NA	NA	1	1	FALSE	FALSE
8397	Gm1045	0	0	0	NA	NA	1	1	FALSE	FALSE
8399	Gm10466	0	0	0	NA	NA	1	1	FALSE	FALSE
8400	Gm10471	0	0	0	NA	NA	1	1	FALSE	FALSE
8403	Gm10486	0	0	0	NA	NA	1	1	FALSE	FALSE
8404	Gm10487	0	0	0	NA	NA	1	1	FALSE	FALSE
8405	Gm10488	0	0	0	NA	NA	1	1	FALSE	FALSE
8406	Gm10494	0	0	0	NA	NA	1	1	FALSE	FALSE
8408	Gm10510	0	0	0	NA	NA	1	1	FALSE	FALSE
8413	Gm10538	0	0	0	NA	NA	1	1	FALSE	FALSE
8419	Gm10578	0	0	0	NA	NA	1	1	FALSE	FALSE
8421	Gm10591	0	0	0	NA	NA	1	1	FALSE	FALSE
8424	Gm10636	0	0	0	NA	NA	1	1	FALSE	FALSE
8425	Gm10637	0	0	0	NA	NA	1	1	FALSE	FALSE
8432	Gm10662	0	0	0	NA	NA	1	1	FALSE	FALSE
8434	Gm10665	0	0	0	NA	NA	1	1	FALSE	FALSE
8435	Gm10666	0	0	0	NA	NA	1	1	FALSE	FALSE
8436	Gm10670	0	0	0	NA	NA	1	1	FALSE	FALSE
8439	Gm10696	0	0	0	NA	NA	1	1	FALSE	FALSE
8440	Gm10697	0	0	0	NA	NA	1	1	FALSE	FALSE
8444	Gm10754	0	0	0	NA	NA	1	1	FALSE	FALSE
8447	Gm10778	0	0	0	NA	NA	1	1	FALSE	FALSE
8459	Gm10823	0	0	0	NA	NA	1	1	FALSE	FALSE
8462	Gm10857	0	0	0	NA	NA	1	1	FALSE	FALSE
8466	Gm10921	0	0	0	NA	NA	1	1	FALSE	FALSE
8467	Gm10922	0	0	0	NA	NA	1	1	FALSE	FALSE
8469	Gm11062	0	0	0	NA	NA	1	1	FALSE	FALSE
8474	Gm11149	0	0	0	NA	NA	1	1	FALSE	FALSE
8476	Gm11186	0	0	0	NA	NA	1	1	FALSE	FALSE
8477	Gm11190	0	0	0	NA	NA	1	1	FALSE	FALSE
8481	Gm11213	0	0	0	NA	NA	1	1	FALSE	FALSE
8483	Gm11240	0	0	0	NA	NA	1	1	FALSE	FALSE
8485	Gm11351	0	0	0	NA	NA	1	1	FALSE	FALSE
8486	Gm1140	0	0	0	NA	NA	1	1	FALSE	FALSE
8488	Gm11413	0	0	0	NA	NA	1	1	FALSE	FALSE
8489	Gm11426	0	0	0	NA	NA	1	1	FALSE	FALSE
8494	Gm11487	0	0	0	NA	NA	1	1	FALSE	FALSE
8498	Gm11544	0	0	0	NA	NA	1	1	FALSE	FALSE
8501	Gm11554	0	0	0	NA	NA	1	1	FALSE	FALSE
8502	Gm11559	0	0	0	NA	NA	1	1	FALSE	FALSE
8503	Gm11562	0	0	0	NA	NA	1	1	FALSE	FALSE
8504	Gm11563	0	0	0	NA	NA	1	1	FALSE	FALSE
8505	Gm11564	0	0	0	NA	NA	1	1	FALSE	FALSE
8506	Gm11565	0	0	0	NA	NA	1	1	FALSE	FALSE
8507	Gm11567	0	0	0	NA	NA	1	1	FALSE	FALSE
8508	Gm11568	0	0	0	NA	NA	1	1	FALSE	FALSE
8509	Gm11569	0	0	0	NA	NA	1	1	FALSE	FALSE
8510	Gm11570	0	0	0	NA	NA	1	1	FALSE	FALSE
8511	Gm11595	0	0	0	NA	NA	1	1	FALSE	FALSE
8512	Gm11596	0	0	0	NA	NA	1	1	FALSE	FALSE
8514	Gm11627	0	0	0	NA	NA	1	1	FALSE	FALSE
8517	Gm11710	0	0	0	NA	NA	1	1	FALSE	FALSE
8518	Gm11711	0	0	0	NA	NA	1	1	FALSE	FALSE
8521	Gm11756	0	0	0	NA	NA	1	1	FALSE	FALSE
8522	Gm11757	0	0	0	NA	NA	1	1	FALSE	FALSE
8523	Gm11758	0	0	0	NA	NA	1	1	FALSE	FALSE
8524	Gm11762	0	0	0	NA	NA	1	1	FALSE	FALSE
8527	Gm11937	0	0	0	NA	NA	1	1	FALSE	FALSE
8528	Gm11938	0	0	0	NA	NA	1	1	FALSE	FALSE
8532	Gm11978	0	0	0	NA	NA	1	1	FALSE	FALSE
8533	Gm11981	0	0	0	NA	NA	1	1	FALSE	FALSE
8534	Gm11985	0	0	0	NA	NA	1	1	FALSE	FALSE
8536	Gm12	0	0	0	NA	NA	1	1	FALSE	FALSE
8539	Gm12130	0	0	0	NA	NA	1	1	FALSE	FALSE
8541	Gm12169	0	0	0	NA	NA	1	1	FALSE	FALSE
8542	Gm12171	0	0	0	NA	NA	1	1	FALSE	FALSE
8544	Gm12191	0	0	0	NA	NA	1	1	FALSE	FALSE
8546	Gm12238	0	0	0	NA	NA	1	1	FALSE	FALSE
8549	Gm12295	0	0	0	NA	NA	1	1	FALSE	FALSE
8550	Gm12298	0	0	0	NA	NA	1	1	FALSE	FALSE
8557	Gm12597	0	0	0	NA	NA	1	1	FALSE	FALSE
8558	Gm12603	0	0	0	NA	NA	1	1	FALSE	FALSE
8559	Gm12633	0	0	0	NA	NA	1	1	FALSE	FALSE
8561	Gm12669	0	0	0	NA	NA	1	1	FALSE	FALSE
8562	Gm12695	0	0	0	NA	NA	1	1	FALSE	FALSE
8564	Gm12769	0	0	0	NA	NA	1	1	FALSE	FALSE
8566	Gm12789	0	0	0	NA	NA	1	1	FALSE	FALSE
8570	Gm12830	0	0	0	NA	NA	1	1	FALSE	FALSE
8572	Gm12886	0	0	0	NA	NA	1	1	FALSE	FALSE
8573	Gm12887	0	0	0	NA	NA	1	1	FALSE	FALSE
8574	Gm12888	0	0	0	NA	NA	1	1	FALSE	FALSE
8578	Gm13011	0	0	0	NA	NA	1	1	FALSE	FALSE
8579	Gm13023	0	0	0	NA	NA	1	1	FALSE	FALSE
8583	Gm13040	0	0	0	NA	NA	1	1	FALSE	FALSE
8584	Gm13043	0	0	0	NA	NA	1	1	FALSE	FALSE
8586	Gm13057	0	0	0	NA	NA	1	1	FALSE	FALSE
8587	Gm13078	0	0	0	NA	NA	1	1	FALSE	FALSE
8589	Gm13084	0	0	0	NA	NA	1	1	FALSE	FALSE
8590	Gm13088	0	0	0	NA	NA	1	1	FALSE	FALSE
8591	Gm13102	0	0	0	NA	NA	1	1	FALSE	FALSE
8592	Gm13103	0	0	0	NA	NA	1	1	FALSE	FALSE
8593	Gm13109	0	0	0	NA	NA	1	1	FALSE	FALSE
8594	Gm13119	0	0	0	NA	NA	1	1	FALSE	FALSE
8595	Gm13124	0	0	0	NA	NA	1	1	FALSE	FALSE
8596	Gm13125	0	0	0	NA	NA	1	1	FALSE	FALSE
8597	Gm13128	0	0	0	NA	NA	1	1	FALSE	FALSE
8598	Gm13139	0	0	0	NA	NA	1	1	FALSE	FALSE
8602	Gm13177	0	0	0	NA	NA	1	1	FALSE	FALSE
8603	Gm13178	0	0	0	NA	NA	1	1	FALSE	FALSE
8605	Gm1322	0	0	0	NA	NA	1	1	FALSE	FALSE
8610	Gm13271	0	0	0	NA	NA	1	1	FALSE	FALSE
8611	Gm13272	0	0	0	NA	NA	1	1	FALSE	FALSE
8613	Gm13276	0	0	0	NA	NA	1	1	FALSE	FALSE
8614	Gm13277	0	0	0	NA	NA	1	1	FALSE	FALSE
8615	Gm13278	0	0	0	NA	NA	1	1	FALSE	FALSE
8616	Gm13279	0	0	0	NA	NA	1	1	FALSE	FALSE
8617	Gm13280	0	0	0	NA	NA	1	1	FALSE	FALSE
8618	Gm13283	0	0	0	NA	NA	1	1	FALSE	FALSE
8619	Gm13285	0	0	0	NA	NA	1	1	FALSE	FALSE
8620	Gm13286	0	0	0	NA	NA	1	1	FALSE	FALSE
8621	Gm13287	0	0	0	NA	NA	1	1	FALSE	FALSE
8622	Gm13288	0	0	0	NA	NA	1	1	FALSE	FALSE
8623	Gm13289	0	0	0	NA	NA	1	1	FALSE	FALSE
8624	Gm13290	0	0	0	NA	NA	1	1	FALSE	FALSE
8626	Gm13298	0	0	0	NA	NA	1	1	FALSE	FALSE
8627	Gm13304	0	0	0	NA	NA	1	1	FALSE	FALSE
8628	Gm13305	0	0	0	NA	NA	1	1	FALSE	FALSE
8629	Gm13306	0	0	0	NA	NA	1	1	FALSE	FALSE
8630	Gm13308	0	0	0	NA	NA	1	1	FALSE	FALSE
8633	Gm13363	0	0	0	NA	NA	1	1	FALSE	FALSE
8636	Gm13446	0	0	0	NA	NA	1	1	FALSE	FALSE
8641	Gm13539	0	0	0	NA	NA	1	1	FALSE	FALSE
8645	Gm13580	0	0	0	NA	NA	1	1	FALSE	FALSE
8648	Gm13629	0	0	0	NA	NA	1	1	FALSE	FALSE
8652	Gm13752	0	0	0	NA	NA	1	1	FALSE	FALSE
8655	Gm13871	0	0	0	NA	NA	1	1	FALSE	FALSE
8660	Gm14015	0	0	0	NA	NA	1	1	FALSE	FALSE
8665	Gm14092	0	0	0	NA	NA	1	1	FALSE	FALSE
8671	Gm14169	0	0	0	NA	NA	1	1	FALSE	FALSE
8674	Gm14288	0	0	0	NA	NA	1	1	FALSE	FALSE
8676	Gm14306	0	0	0	NA	NA	1	1	FALSE	FALSE
8677	Gm14308	0	0	0	NA	NA	1	1	FALSE	FALSE
8678	Gm14316	0	0	0	NA	NA	1	1	FALSE	FALSE
8684	Gm14345	0	0	0	NA	NA	1	1	FALSE	FALSE
8685	Gm14346	0	0	0	NA	NA	1	1	FALSE	FALSE
8686	Gm14347	0	0	0	NA	NA	1	1	FALSE	FALSE
8687	Gm14351	0	0	0	NA	NA	1	1	FALSE	FALSE
8688	Gm14354	0	0	0	NA	NA	1	1	FALSE	FALSE
8689	Gm14374	0	0	0	NA	NA	1	1	FALSE	FALSE
8692	Gm14391	0	0	0	NA	NA	1	1	FALSE	FALSE
8695	Gm14405	0	0	0	NA	NA	1	1	FALSE	FALSE
8697	Gm14430	0	0	0	NA	NA	1	1	FALSE	FALSE
8698	Gm14431	0	0	0	NA	NA	1	1	FALSE	FALSE
8699	Gm14434	0	0	0	NA	NA	1	1	FALSE	FALSE
8700	Gm14435	0	0	0	NA	NA	1	1	FALSE	FALSE
8702	Gm14440	0	0	0	NA	NA	1	1	FALSE	FALSE
8704	Gm14458	0	0	0	NA	NA	1	1	FALSE	FALSE
8705	Gm14459	0	0	0	NA	NA	1	1	FALSE	FALSE
8707	Gm14474	0	0	0	NA	NA	1	1	FALSE	FALSE
8708	Gm14475	0	0	0	NA	NA	1	1	FALSE	FALSE
8709	Gm14476	0	0	0	NA	NA	1	1	FALSE	FALSE
8710	Gm14477	0	0	0	NA	NA	1	1	FALSE	FALSE
8711	Gm14478	0	0	0	NA	NA	1	1	FALSE	FALSE
8712	Gm14479	0	0	0	NA	NA	1	1	FALSE	FALSE
8713	Gm14482	0	0	0	NA	NA	1	1	FALSE	FALSE
8714	Gm14483	0	0	0	NA	NA	1	1	FALSE	FALSE
8715	Gm14484	0	0	0	NA	NA	1	1	FALSE	FALSE
8717	Gm14496	0	0	0	NA	NA	1	1	FALSE	FALSE
8718	Gm14501	0	0	0	NA	NA	1	1	FALSE	FALSE
8719	Gm14511	0	0	0	NA	NA	1	1	FALSE	FALSE
8720	Gm14525	0	0	0	NA	NA	1	1	FALSE	FALSE
8722	Gm14625	0	0	0	NA	NA	1	1	FALSE	FALSE
8723	Gm14632	0	0	0	NA	NA	1	1	FALSE	FALSE
8726	Gm14685	0	0	0	NA	NA	1	1	FALSE	FALSE
8727	Gm14692	0	0	0	NA	NA	1	1	FALSE	FALSE
8729	Gm14725	0	0	0	NA	NA	1	1	FALSE	FALSE
8730	Gm14743	0	0	0	NA	NA	1	1	FALSE	FALSE
8731	Gm14744	0	0	0	NA	NA	1	1	FALSE	FALSE
8732	Gm14781	0	0	0	NA	NA	1	1	FALSE	FALSE
8734	Gm14819	0	0	0	NA	NA	1	1	FALSE	FALSE
8736	Gm14850	0	0	0	NA	NA	1	1	FALSE	FALSE
8737	Gm14851	0	0	0	NA	NA	1	1	FALSE	FALSE
8741	Gm15008	0	0	0	NA	NA	1	1	FALSE	FALSE
8742	Gm15023	0	0	0	NA	NA	1	1	FALSE	FALSE
8744	Gm15070	0	0	0	NA	NA	1	1	FALSE	FALSE
8745	Gm15080	0	0	0	NA	NA	1	1	FALSE	FALSE
8746	Gm15085	0	0	0	NA	NA	1	1	FALSE	FALSE
8747	Gm15091	0	0	0	NA	NA	1	1	FALSE	FALSE
8748	Gm15093	0	0	0	NA	NA	1	1	FALSE	FALSE
8749	Gm15097	0	0	0	NA	NA	1	1	FALSE	FALSE
8750	Gm15104	0	0	0	NA	NA	1	1	FALSE	FALSE
8751	Gm15107	0	0	0	NA	NA	1	1	FALSE	FALSE
8752	Gm15114	0	0	0	NA	NA	1	1	FALSE	FALSE
8753	Gm15127	0	0	0	NA	NA	1	1	FALSE	FALSE
8754	Gm15140	0	0	0	NA	NA	1	1	FALSE	FALSE
8755	Gm15144	0	0	0	NA	NA	1	1	FALSE	FALSE
8756	Gm15179	0	0	0	NA	NA	1	1	FALSE	FALSE
8758	Gm1527	0	0	0	NA	NA	1	1	FALSE	FALSE
8759	Gm15284	0	0	0	NA	NA	1	1	FALSE	FALSE
8760	Gm15292	0	0	0	NA	NA	1	1	FALSE	FALSE
8761	Gm15293	0	0	0	NA	NA	1	1	FALSE	FALSE
8762	Gm15299	0	0	0	NA	NA	1	1	FALSE	FALSE
8763	Gm15308	0	0	0	NA	NA	1	1	FALSE	FALSE
8764	Gm15315	0	0	0	NA	NA	1	1	FALSE	FALSE
8768	Gm15386	0	0	0	NA	NA	1	1	FALSE	FALSE
8771	Gm15412	0	0	0	NA	NA	1	1	FALSE	FALSE
8772	Gm15413	0	0	0	NA	NA	1	1	FALSE	FALSE
8776	Gm15455	0	0	0	NA	NA	1	1	FALSE	FALSE
8778	Gm1553	0	0	0	NA	NA	1	1	FALSE	FALSE
8791	Gm15772	0	0	0	NA	NA	1	1	FALSE	FALSE
8794	Gm1587	0	0	0	NA	NA	1	1	FALSE	FALSE
8796	Gm15881	0	0	0	NA	NA	1	1	FALSE	FALSE
8801	Gm15997	0	0	0	NA	NA	1	1	FALSE	FALSE
8804	Gm1604b	0	0	0	NA	NA	1	1	FALSE	FALSE
8811	Gm16294	0	0	0	NA	NA	1	1	FALSE	FALSE
8814	Gm16336	0	0	0	NA	NA	1	1	FALSE	FALSE
8815	Gm16367	0	0	0	NA	NA	1	1	FALSE	FALSE
8816	Gm16381	0	0	0	NA	NA	1	1	FALSE	FALSE
8818	Gm16387	0	0	0	NA	NA	1	1	FALSE	FALSE
8819	Gm16390	0	0	0	NA	NA	1	1	FALSE	FALSE
8820	Gm16404	0	0	0	NA	NA	1	1	FALSE	FALSE
8821	Gm16405	0	0	0	NA	NA	1	1	FALSE	FALSE
8822	Gm16430	0	0	0	NA	NA	1	1	FALSE	FALSE
8824	Gm16442	0	0	0	NA	NA	1	1	FALSE	FALSE
8825	Gm16445	0	0	0	NA	NA	1	1	FALSE	FALSE
8826	Gm16451	0	0	0	NA	NA	1	1	FALSE	FALSE
8827	Gm1647	0	0	0	NA	NA	1	1	FALSE	FALSE
8828	Gm16497	0	0	0	NA	NA	1	1	FALSE	FALSE
8829	Gm16501	0	0	0	NA	NA	1	1	FALSE	FALSE
8839	Gm16596	0	0	0	NA	NA	1	1	FALSE	FALSE
8844	Gm16677	0	0	0	NA	NA	1	1	FALSE	FALSE
8848	Gm1679	0	0	0	NA	NA	1	1	FALSE	FALSE
8851	Gm16833	0	0	0	NA	NA	1	1	FALSE	FALSE
8864	Gm1715	0	0	0	NA	NA	1	1	FALSE	FALSE
8866	Gm17252	0	0	0	NA	NA	1	1	FALSE	FALSE
8872	Gm17495	0	0	0	NA	NA	1	1	FALSE	FALSE
8873	Gm17660	0	0	0	NA	NA	1	1	FALSE	FALSE
8874	Gm17677	0	0	0	NA	NA	1	1	FALSE	FALSE
8875	Gm17689	0	0	0	NA	NA	1	1	FALSE	FALSE
8876	Gm17727	0	0	0	NA	NA	1	1	FALSE	FALSE
8879	Gm17751	0	0	0	NA	NA	1	1	FALSE	FALSE
8880	Gm17757	0	0	0	NA	NA	1	1	FALSE	FALSE
8885	Gm17830	0	0	0	NA	NA	1	1	FALSE	FALSE
8887	Gm18409	0	0	0	NA	NA	1	1	FALSE	FALSE
8889	Gm18853	0	0	0	NA	NA	1	1	FALSE	FALSE
8892	Gm19299	0	0	0	NA	NA	1	1	FALSE	FALSE
8893	Gm19303	0	0	0	NA	NA	1	1	FALSE	FALSE
8895	Gm19402	0	0	0	NA	NA	1	1	FALSE	FALSE
8908	Gm19668	0	0	0	NA	NA	1	1	FALSE	FALSE
8910	Gm19689	0	0	0	NA	NA	1	1	FALSE	FALSE
8916	Gm19784	0	0	0	NA	NA	1	1	FALSE	FALSE
8917	Gm1987	0	0	0	NA	NA	1	1	FALSE	FALSE
8919	Gm1993	0	0	0	NA	NA	1	1	FALSE	FALSE
8920	Gm1995	0	0	0	NA	NA	1	1	FALSE	FALSE
8921	Gm19990	0	0	0	NA	NA	1	1	FALSE	FALSE
8922	Gm2002	0	0	0	NA	NA	1	1	FALSE	FALSE
8923	Gm20063	0	0	0	NA	NA	1	1	FALSE	FALSE
8924	Gm20098	0	0	0	NA	NA	1	1	FALSE	FALSE
8926	Gm20110	0	0	0	NA	NA	1	1	FALSE	FALSE
8927	Gm2012	0	0	0	NA	NA	1	1	FALSE	FALSE
8929	Gm20139	0	0	0	NA	NA	1	1	FALSE	FALSE
8930	Gm2016	0	0	0	NA	NA	1	1	FALSE	FALSE
8934	Gm2022	0	0	0	NA	NA	1	1	FALSE	FALSE
8936	Gm20268	0	0	0	NA	NA	1	1	FALSE	FALSE
8938	Gm2030	0	0	0	NA	NA	1	1	FALSE	FALSE
8942	Gm20356	0	0	0	NA	NA	1	1	FALSE	FALSE
8944	Gm20408	0	0	0	NA	NA	1	1	FALSE	FALSE
8946	Gm20516	0	0	0	NA	NA	1	1	FALSE	FALSE
8948	Gm20556	0	0	0	NA	NA	1	1	FALSE	FALSE
8949	Gm20571	0	0	0	NA	NA	1	1	FALSE	FALSE
8950	Gm20579	0	0	0	NA	NA	1	1	FALSE	FALSE
8951	Gm20580	0	0	0	NA	NA	1	1	FALSE	FALSE
8952	Gm20581	0	0	0	NA	NA	1	1	FALSE	FALSE
8955	Gm20604	0	0	0	NA	NA	1	1	FALSE	FALSE
8958	Gm2083	0	0	0	NA	NA	1	1	FALSE	FALSE
8959	Gm2109	0	0	0	NA	NA	1	1	FALSE	FALSE
8966	Gm239	0	0	0	NA	NA	1	1	FALSE	FALSE
8968	Gm2506	0	0	0	NA	NA	1	1	FALSE	FALSE
8969	Gm2516	0	0	0	NA	NA	1	1	FALSE	FALSE
8972	Gm2663	0	0	0	NA	NA	1	1	FALSE	FALSE
8973	Gm2694	0	0	0	NA	NA	1	1	FALSE	FALSE
8974	Gm2696	0	0	0	NA	NA	1	1	FALSE	FALSE
8975	Gm2721	0	0	0	NA	NA	1	1	FALSE	FALSE
8976	Gm2762	0	0	0	NA	NA	1	1	FALSE	FALSE
8977	Gm2799	0	0	0	NA	NA	1	1	FALSE	FALSE
8978	Gm2825	0	0	0	NA	NA	1	1	FALSE	FALSE
8981	Gm2863	0	0	0	NA	NA	1	1	FALSE	FALSE
8983	Gm2913	0	0	0	NA	NA	1	1	FALSE	FALSE
8984	Gm2933	0	0	0	NA	NA	1	1	FALSE	FALSE
8987	Gm3020	0	0	0	NA	NA	1	1	FALSE	FALSE
8989	Gm3139	0	0	0	NA	NA	1	1	FALSE	FALSE
8990	Gm3143	0	0	0	NA	NA	1	1	FALSE	FALSE
8993	Gm3238	0	0	0	NA	NA	1	1	FALSE	FALSE
8995	Gm3264	0	0	0	NA	NA	1	1	FALSE	FALSE
8996	Gm3279	0	0	0	NA	NA	1	1	FALSE	FALSE
8997	Gm3285	0	0	0	NA	NA	1	1	FALSE	FALSE
8998	Gm3286	0	0	0	NA	NA	1	1	FALSE	FALSE
8999	Gm3317	0	0	0	NA	NA	1	1	FALSE	FALSE
9001	Gm3383	0	0	0	NA	NA	1	1	FALSE	FALSE
9002	Gm3402	0	0	0	NA	NA	1	1	FALSE	FALSE
9003	Gm3404	0	0	0	NA	NA	1	1	FALSE	FALSE
9004	Gm3409	0	0	0	NA	NA	1	1	FALSE	FALSE
9006	Gm3415	0	0	0	NA	NA	1	1	FALSE	FALSE
9007	Gm3417	0	0	0	NA	NA	1	1	FALSE	FALSE
9008	Gm3428	0	0	0	NA	NA	1	1	FALSE	FALSE
9009	Gm3434	0	0	0	NA	NA	1	1	FALSE	FALSE
9011	Gm3448	0	0	0	NA	NA	1	1	FALSE	FALSE
[truncated: 21,339 more rows]

## Sheet: true reg MM
Supplementary Data 1. Differentially expressed genes upon exposure to glucosamine in liver samples of M. musculus
mm_symbol	baseMean	baseMean.m	baseMean.p	foldChange	log2FoldChange	edgeR.pval	edgeR.padj	0.05
Dmbt1	60.2255	0.288336	120.163	416.745	8.70302	1.01119e-33	2.55999e-30	TRUE
Duoxa1	50.6893	0.308289	101.07	327.843	8.35686	1.09697e-33	2.55999e-30	TRUE
Car4	23.1089	0.320781	45.897	143.079	7.16067	1.61436e-24	2.69103e-21	TRUE
En2	90.6193	1.29299	179.946	139.17	7.1207	8.50733e-39	4.96339e-35	TRUE
Pnliprp1	17.5193	0.320781	34.7178	108.229	6.75794	1.71429e-21	2.1056e-18	TRUE
Rian	581.765	11.7913	1151.74	97.6773	6.60995	8.06609e-42	6.27461e-38	TRUE
Cd209f	142.802	4.12231	281.481	68.2824	6.09344	2.89699e-35	8.45089e-32	TRUE
Meg3	355.001	10.3348	699.667	67.7004	6.08109	9.63469e-37	3.21207e-33	TRUE
Tpsb2	32.747	1.00851	64.4856	63.9417	5.99868	6.9282e-23	1.01052e-19	TRUE
9330111N05Rik	12.1362	0.422844	23.8495	56.4027	5.81769	2.31341e-18	1.7996e-15	TRUE
Mrgprb2	3.3428	0.1217	6.56391	53.9352	5.75316	4.85394e-07	8.20843e-05	TRUE
Npc1l1	16.3552	0.596625	32.1137	53.8256	5.75022	6.21591e-19	5.37262e-16	TRUE
Mcpt4	25.2543	0.972274	49.5364	50.949	5.67098	1.12849e-20	1.25408e-17	TRUE
Tm4sf20	3.79856	0.154144	7.44297	48.2857	5.59352	8.44176e-09	1.93143e-06	TRUE
Mirg	15.8471	0.675819	31.0183	45.8973	5.52034	1.53573e-18	1.23584e-15	TRUE
Fcer1a	12.6388	0.610406	24.6671	40.411	5.33668	1.8268e-14	9.26786e-12	TRUE
Mrgprb1	7.20461	0.361867	14.0474	38.8191	5.27869	2.63526e-11	8.66183e-09	TRUE
Spaca1	9.39892	0.525525	18.2723	34.7696	5.11976	8.85018e-16	5.58207e-13	TRUE
Baiap2l2	8.48512	0.531736	16.4385	30.9148	4.95023	2.73199e-13	1.16538e-10	TRUE
Saa2	15200.5	975.491	29425.5	30.1648	4.91479	5.67368e-27	1.01851e-23	TRUE
Cpa3	37.8361	2.43963	73.2326	30.0179	4.90775	5.12305e-20	5.19811e-17	TRUE
Lhx8	14.3909	1.00604	27.7758	27.609	4.78706	4.22563e-17	2.9004e-14	TRUE
Cd209g	24.2251	1.81729	46.6329	25.6607	4.68149	3.77086e-20	4.00003e-17	TRUE
Sfrp2	20.9643	1.74446	40.1842	23.0353	4.52577	1.26171e-17	9.20142e-15	TRUE
Prokr2	6.1294	0.516012	11.7428	22.7568	4.50823	1.66085e-10	5.03367e-08	TRUE
Gpx2	11.5205	1.01947	22.0215	21.6009	4.43302	8.33389e-14	4.05183e-11	TRUE
Saa1	13638.5	1246.13	26030.9	20.8893	4.38469	8.97213e-23	1.16324e-19	TRUE
Mogat2	74.1842	7.25684	141.111	19.4453	4.28135	3.16562e-21	3.6938e-18	TRUE
Pcdhac2	9.16959	0.954642	17.3845	18.2105	4.1867	2.74654e-13	1.16538e-10	TRUE
Vmn2r3	2.32423	0.2434	4.40506	18.0981	4.17776	3.7706e-05	0.00427158	TRUE
Bex1	3.87659	0.454973	7.29821	16.041	4.00369	3.15948e-07	5.50245e-05	TRUE
Il1rl1	12.7153	1.49919	23.9314	15.9629	3.99665	6.76113e-12	2.42745e-09	TRUE
Rbm24	6.08092	0.759411	11.4024	15.0148	3.90831	5.15078e-09	1.23921e-06	TRUE
Cma1	26.0857	3.54527	48.6261	13.7158	3.77776	1.0487e-13	4.99462e-11	TRUE
Aqp7	8.67982	1.20512	16.1545	13.4049	3.74468	4.17233e-10	1.17313e-07	TRUE
Krt20	1.72944	0.2434	3.21548	13.2107	3.72364	0.000569443	0.0440036	TRUE
Plat	261.15	38.9198	483.381	12.4199	3.63458	4.64514e-18	3.49689e-15	TRUE
Rnf17	10.3282	1.59161	19.0647	11.9783	3.58235	2.5058e-12	9.43191e-10	TRUE
Napepld	137.281	21.338	253.224	11.8673	3.56892	2.06156e-19	1.92443e-16	TRUE
Inpp5j	12.7024	2.00267	23.4021	11.6854	3.54664	1.32315e-11	4.54093e-09	TRUE
Adcy8	3.00923	0.474925	5.54353	11.6724	3.54503	1.34012e-05	0.00170898	TRUE
BC052688	8.43623	1.33255	15.5399	11.6618	3.54372	6.55321e-11	2.0391e-08	TRUE
Gm4961	2.28554	0.361867	4.20921	11.6319	3.54002	1.80199e-05	0.00221332	TRUE
Mmp24	34.1293	5.44377	62.8147	11.5388	3.52843	1.24877e-14	6.62329e-12	TRUE
Serpine1	472.588	75.916	869.26	11.4503	3.51731	3.41133e-19	3.06193e-16	TRUE
Slc7a11	40.7803	6.62879	74.9318	11.304	3.49876	5.10457e-15	2.83632e-12	TRUE
Hist1h1d	7.15005	1.17691	13.1232	11.1506	3.47904	1.35881e-08	3.02005e-06	TRUE
Gabrb3	5.72028	0.956487	10.4841	10.961	3.45431	2.56911e-08	5.50048e-06	TRUE
Prtn3	156.495	26.3517	286.638	10.8774	3.44326	2.35973e-15	1.34315e-12	TRUE
Zbtb8b	23.0628	4.09375	42.0318	10.2673	3.35999	1.12342e-13	5.24345e-11	TRUE
Hydin	5.36358	0.965953	9.76121	10.1053	3.33704	1.78464e-08	3.8832e-06	TRUE
Ly6d	456.232	82.6587	829.805	10.0389	3.32753	2.59831e-16	1.73248e-13	TRUE
LOC624759	9.95294	1.81802	18.0879	9.94919	3.31458	2.22112e-11	7.4049e-09	TRUE
Dnahc9	2.9456	0.540725	5.35047	9.89499	3.3067	3.66211e-06	0.00052997	TRUE
Stfa2l1	2.55705	0.471075	4.64302	9.85621	3.30103	5.16098e-05	0.00554172	TRUE
Gata1	2.52044	0.467781	4.5731	9.77617	3.28927	7.28907e-05	0.00742817	TRUE
Slc22a12	1.98543	0.374089	3.59676	9.61473	3.26525	0.000256734	0.0220272	TRUE
Muc13	3.8646	0.743625	6.98558	9.39396	3.23173	9.6552e-06	0.00127301	TRUE
AI606473	43.5027	8.41851	78.5868	9.335	3.22265	3.05661e-14	1.5177e-11	TRUE
Sprr1a	37.6033	7.29806	67.9085	9.305	3.21801	1.07226e-12	4.24125e-10	TRUE
Apcdd1	9.75615	1.89919	17.6131	9.27399	3.21319	6.15506e-10	1.67024e-07	TRUE
Orm2	2942.56	573.979	5311.14	9.25318	3.20995	1.58338e-14	8.21141e-12	TRUE
Duox2	2.35707	0.483567	4.23057	8.74868	3.12906	0.000209434	0.0183743	TRUE
Elane	13.2827	2.74775	23.8177	8.6681	3.11572	3.08259e-09	7.65303e-07	TRUE
Apln	34.3979	7.175	61.6208	8.58826	3.10237	2.51813e-13	1.10878e-10	TRUE
Slfn4	148.385	31.3058	265.465	8.47974	3.08402	1.28406e-15	7.68361e-13	TRUE
Igdcc4	51.8485	11.1724	92.5246	8.28156	3.0499	9.23678e-13	3.71653e-10	TRUE
Wfdc3	16.8024	3.6984	29.9065	8.08632	3.01548	3.737e-10	1.06354e-07	TRUE
Fam83a	133.03	29.7468	236.314	7.94417	2.9899	3.10506e-13	1.29398e-10	TRUE
Ctsg	9.6999	2.16972	17.2301	7.94115	2.98935	1.46904e-07	2.78724e-05	TRUE
Gypa	6.67621	1.49378	11.8586	7.9387	2.9889	1.58931e-07	2.96718e-05	TRUE
Gipc2	54.0702	12.1242	96.0162	7.91936	2.98538	2.04288e-12	7.81553e-10	TRUE
Areg	5.15943	1.16976	9.1491	7.82132	2.96741	9.99976e-07	0.000162059	TRUE
Gm106	24.0514	5.68963	42.4131	7.45446	2.8981	6.24971e-11	1.97094e-08	TRUE
Sema3b	4.90321	1.16976	8.63666	7.38326	2.88426	1.03623e-05	0.00135857	TRUE
Spire2	12.0074	2.89798	21.1167	7.28671	2.86527	6.44057e-09	1.51822e-06	TRUE
Kcng2	12.0054	2.92251	21.0883	7.21581	2.85116	4.48853e-10	1.23234e-07	TRUE
Ypel4	4.46309	1.12544	7.80073	6.93124	2.79311	8.73414e-06	0.0011782	TRUE
Gstp2	96.5589	24.4355	168.682	6.90317	2.78726	8.21704e-13	3.36423e-10	TRUE
Fam83b	7.8623	2.02051	13.7041	6.78247	2.76181	2.27149e-07	4.10928e-05	TRUE
Mmp9	309.295	79.6406	538.95	6.76728	2.75858	1.2381e-13	5.66541e-11	TRUE
Chi3l3	39.2964	10.192	68.4008	6.71126	2.74658	1.06102e-10	3.25804e-08	TRUE
Slc4a1	28.6946	7.44774	49.9414	6.70558	2.74536	1.94233e-10	5.8113e-08	TRUE
Kif26b	51.0891	13.4197	88.7585	6.61405	2.72553	3.22029e-11	1.04378e-08	TRUE
Tmigd1	4.76602	1.25222	8.27983	6.61211	2.72511	1.66642e-05	0.00207963	TRUE
C130026I21Rik	24.4674	6.56402	42.3709	6.45502	2.69042	4.85873e-11	1.55326e-08	TRUE
Dscaml1	5.95542	1.65368	10.2572	6.20264	2.63288	4.15532e-07	7.18317e-05	TRUE
Dpep3	4.72354	1.32394	8.12314	6.13558	2.6172	2.05934e-06	0.000312071	TRUE
Gm973	9.83644	2.75844	16.9144	6.13189	2.61633	8.12879e-08	1.60764e-05	TRUE
Il23a	6.66557	1.96017	11.371	5.80102	2.53631	4.23137e-06	0.000602119	TRUE
Asb10	6.09903	1.80815	10.3899	5.74616	2.5226	1.13351e-06	0.000181182	TRUE
P2rx7	342.529	101.597	583.462	5.74292	2.52178	3.21843e-12	1.1922e-09	TRUE
Mmp8	23.4122	7.10628	39.7181	5.58915	2.48263	8.19068e-09	1.89253e-06	TRUE
Wnk4	94.5157	28.7881	160.243	5.5663	2.47672	2.83655e-10	8.17242e-08	TRUE
Cyp2d12	18.5845	5.68811	31.4809	5.53451	2.46845	2.62364e-08	5.56618e-06	TRUE
Hist1h1e	6.55613	2.02933	11.0829	5.46138	2.44927	9.13907e-06	0.00121753	TRUE
3830431G21Rik	9.69654	3.00383	16.3892	5.45612	2.44788	9.18223e-06	0.00121753	TRUE
Mpo	53.5973	16.6683	90.5263	5.43105	2.44123	2.74486e-08	5.77088e-06	TRUE
Tuba8	96.8342	30.4584	163.21	5.35846	2.42182	1.76585e-09	4.43116e-07	TRUE
Cd209b	18.4096	5.79099	31.0282	5.35802	2.4217	1.42105e-09	3.64429e-07	TRUE
Atp1b3	2842.74	896.457	4789.03	5.34218	2.41743	8.81382e-12	3.06997e-09	TRUE
Prkg2	40.481	12.7746	68.1874	5.33773	2.41623	7.27705e-09	1.69825e-06	TRUE
Ephb2	45.7307	14.6682	76.7932	5.23535	2.38829	5.3996e-09	1.28582e-06	TRUE
Shisa2	35.7776	11.5072	60.048	5.21831	2.38358	6.28211e-10	1.68512e-07	TRUE
Ngp	65.0418	21.6059	108.478	5.02074	2.3279	3.77085e-08	7.71932e-06	TRUE
Aplnr	7.60925	2.54867	12.6698	4.97116	2.31358	5.27917e-06	0.000734012	TRUE
A2m	9.5609	3.21585	15.906	4.9461	2.30629	1.08133e-06	0.000174034	TRUE
Arc	13.8261	4.6654	22.9868	4.92708	2.30073	1.22558e-07	2.36375e-05	TRUE
Hcrtr2	15.4415	5.22146	25.6616	4.91463	2.29708	8.23689e-07	0.000136329	TRUE
Calml4	7.72506	2.62259	12.8275	4.89116	2.29018	2.59533e-06	0.000383337	TRUE
Rhbg	487.682	166.932	808.432	4.84288	2.27587	1.06383e-09	2.75852e-07	TRUE
6030419C18Rik	14.8719	5.11789	24.6259	4.81174	2.26656	4.55956e-07	7.76689e-05	TRUE
Vill	27.0445	9.59061	44.4984	4.63978	2.21406	1.74954e-08	3.85179e-06	TRUE
Lcn2	1774.32	630.731	2917.9	4.62622	2.20983	3.82527e-08	7.76264e-06	TRUE
Sdcbp2	35.045	12.464	57.6259	4.62339	2.20895	1.51839e-07	2.85764e-05	TRUE
9530048J24Rik	6.0423	2.16167	9.92294	4.59039	2.19862	6.87671e-05	0.00704034	TRUE
Ltf	53.5379	19.1721	87.9036	4.58497	2.19691	3.10747e-07	5.45257e-05	TRUE
Oaz3	7.98675	2.90743	13.0661	4.49403	2.16801	1.62665e-05	0.00204092	TRUE
Cfd	5.45214	2.00208	8.90221	4.44648	2.15266	0.000276938	0.0235872	TRUE
Rab44	13.118	4.83353	21.4025	4.42792	2.14663	5.28405e-06	0.000734012	TRUE
9530077C05Rik	13.7431	5.06907	22.4172	4.42235	2.14481	2.02557e-05	0.00244926	TRUE
Btbd11	24.9548	9.2225	40.687	4.41171	2.14134	1.27733e-08	2.89407e-06	TRUE
Hemgn	4.68331	1.73394	7.63268	4.40192	2.13813	0.000297537	0.0248876	TRUE
Gm5531	25.3386	9.38622	41.2911	4.39911	2.13721	1.95242e-07	3.58768e-05	TRUE
Retnlg	35.5844	13.248	57.9208	4.37204	2.12831	6.68997e-08	1.33439e-05	TRUE
Cd177	20.1822	7.55508	32.8093	4.34268	2.11859	1.66246e-06	0.000255242	TRUE
Elovl7	38.3255	14.4214	62.2296	4.3151	2.10939	2.16742e-07	3.95165e-05	TRUE
Pira2	94.5382	35.677	153.399	4.29967	2.10423	4.14769e-09	1.00828e-06	TRUE
Stag3	5.77445	2.17988	9.36903	4.29795	2.10365	0.000101957	0.00979165	TRUE
Phlda2	9.64555	3.65005	15.6411	4.28516	2.09935	1.84953e-05	0.00225982	TRUE
Fgf11	10.5145	4.01068	17.0184	4.24328	2.08518	1.15895e-06	0.000183989	TRUE
Fgf21	59.6369	22.8825	96.3913	4.21244	2.07466	1.03917e-07	2.02092e-05	TRUE
Pde1c	4.80678	1.84621	7.76735	4.20719	2.07286	4.0208e-05	0.00448964	TRUE
S100a8	185.836	71.4871	300.186	4.19916	2.0701	4.13903e-08	8.32694e-06	TRUE
Wisp2	20.4584	7.94985	32.967	4.14687	2.05202	1.50814e-06	0.000233083	TRUE
Mab21l3	19.093	7.43143	30.7545	4.13844	2.04909	3.36727e-06	0.000491137	TRUE
Trim10	4.10051	1.60073	6.60029	4.12331	2.0438	0.000489802	0.0384866	TRUE
Ly6k	5.49358	2.15005	8.83711	4.11018	2.0392	0.000185239	0.0165629	TRUE
Rasl10b	40.8664	16.0538	65.6791	4.09119	2.03252	2.97526e-07	5.26013e-05	TRUE
A330049N07Rik	4.34886	1.71774	6.97997	4.06345	2.02271	5.97143e-05	0.00622121	TRUE
Slc22a3	197.388	79.0598	315.715	3.99337	1.99761	1.24391e-07	2.37943e-05	TRUE
Tubb2b	9.13762	3.67564	14.5996	3.97198	1.98986	5.56007e-05	0.00584483	TRUE
Cyp4a12b	205.323	83.0206	327.625	3.94632	1.98051	4.42832e-07	7.59881e-05	TRUE
Il10	17.838	7.21416	28.4619	3.94529	1.98013	7.27829e-07	0.000121324	TRUE
5830403L16Rik	8.271	3.34574	13.1963	3.94419	1.97973	7.34357e-05	0.00745117	TRUE
Stc1	9.60961	3.91208	15.3071	3.91279	1.9682	4.97013e-05	0.00539479	TRUE
Siglec1	1569.25	639.906	2498.59	3.90462	1.96518	1.79709e-08	3.8832e-06	TRUE
Trpm1	6.22335	2.54034	9.90637	3.89962	1.96333	8.58462e-05	0.00841762	TRUE
Ankrd37	72.1017	29.7017	114.502	3.85505	1.94675	3.21026e-08	6.68908e-06	TRUE
S100a9	230.818	96.602	365.035	3.77875	1.91791	2.75273e-07	4.90386e-05	TRUE
Shc2	63.7216	26.6911	100.752	3.77475	1.91638	1.50458e-06	0.000233083	TRUE
Zdhhc23	5.16196	2.1694	8.15453	3.75889	1.91031	0.000479071	0.0377706	TRUE
Stac	4.92642	2.07115	7.7817	3.75718	1.90965	0.000185239	0.0165629	TRUE
3110035E14Rik	7.74738	3.25756	12.2372	3.75655	1.90941	0.000136062	0.0128036	TRUE
Marco	888.98	374.936	1403.02	3.74203	1.90382	1.29151e-08	2.89806e-06	TRUE
Ifitm6	44.6758	18.8698	70.4817	3.73515	1.90117	8.71243e-07	0.000143185	TRUE
Snca	6.24262	2.64411	9.84113	3.72191	1.89604	8.5254e-05	0.00839482	TRUE
Mcf2	4.47928	1.91214	7.04642	3.6851	1.8817	0.000287151	0.0241922	TRUE
Ccdc112	27.282	11.9149	42.6491	3.57947	1.83974	1.24307e-06	0.00019601	TRUE
Dppa5a	5.39322	2.35713	8.42931	3.57609	1.83838	0.00058288	0.0448933	TRUE
Atp10a	30.2392	13.2789	47.1995	3.55447	1.82963	6.16006e-06	0.000845631	TRUE
Dusp8	54.5835	24.3995	84.7674	3.47415	1.79666	8.97142e-06	0.00120325	TRUE
Myom3	13.1117	5.86535	20.3581	3.47092	1.79532	0.000168614	0.0153708	TRUE
Cbr2	12.6294	5.70779	19.551	3.42533	1.77624	0.000193878	0.0172035	TRUE
Mybl1	36.2043	16.493	55.9155	3.39026	1.7614	1.39554e-05	0.00176551	TRUE
Dtna	10.8176	4.95203	16.6831	3.36894	1.7523	2.54507e-05	0.00298464	TRUE
Cbr3	71.6174	32.982	110.253	3.34281	1.74106	4.82859e-06	0.000678824	TRUE
Slc1a4	211.511	98.2086	324.813	3.30738	1.72569	2.57331e-06	0.000382505	TRUE
Cml5	128.693	59.9531	197.433	3.29312	1.71945	1.33018e-05	0.00170562	TRUE
Slc13a3	654.417	308.512	1000.32	3.2424	1.69706	7.24924e-06	0.000989331	TRUE
Gm11545	16.2963	7.72005	24.8725	3.22181	1.68787	3.71928e-05	0.00425474	TRUE
Camp	16.7162	7.97761	25.4548	3.19078	1.67391	0.000319023	0.0262149	TRUE
Kbtbd10	10.1639	4.87103	15.4567	3.17319	1.66593	2.69071e-05	0.00313965	TRUE
B930041F14Rik	45.9038	22.1909	69.6167	3.13717	1.64946	1.68312e-05	0.00208931	TRUE
Cdhr2	8.1297	3.95674	12.3027	3.10929	1.63659	0.000428345	0.0344699	TRUE
Sp5	42.2041	20.5679	63.8403	3.10388	1.63407	2.32513e-05	0.0027544	TRUE
Capn11	32.3524	15.8701	48.8347	3.07715	1.6216	8.40347e-05	0.00833866	TRUE
9330182L06Rik	22.4171	11.0051	33.8292	3.07397	1.6201	7.61158e-05	0.00768968	TRUE
Zkscan2	7.39384	3.63763	11.1501	3.0652	1.61598	0.000497352	0.0389487	TRUE
O3far1	12.3092	6.06579	18.5527	3.05857	1.61286	5.17673e-05	0.00554172	TRUE
Orm3	190.606	94.2312	286.981	3.0455	1.60668	5.01546e-05	0.00541878	TRUE
Gfra2	84.6591	41.8821	127.436	3.04273	1.60537	4.32953e-06	0.000612353	TRUE
Rasgrf2	46.5061	23.0977	69.9146	3.02691	1.59784	2.98066e-06	0.000437482	TRUE
Cds1	40.3706	20.5415	60.1997	2.93064	1.55121	7.44379e-06	0.00100997	TRUE
Maoa	692.105	353.486	1030.72	2.91588	1.54393	1.30993e-05	0.00168894	TRUE
Chi3l1	25.1559	12.8646	37.4472	2.91088	1.54146	0.000380338	0.0308192	TRUE
Themis	62.2702	32.0068	92.5335	2.89106	1.5316	9.13653e-05	0.00888414	TRUE
Axin2	272.913	140.49	405.336	2.88515	1.52865	2.16523e-05	0.00259128	TRUE
Gja5	15.1131	7.7819	22.4443	2.88417	1.52816	0.000302658	0.0252254	TRUE
H2-Q1	932.192	484.054	1380.33	2.8516	1.51177	4.10873e-05	0.00456598	TRUE
Armc2	14.3896	7.48222	21.297	2.84634	1.50911	0.000336438	0.0274526	TRUE
Isyna1	345.641	179.965	511.316	2.84119	1.5065	7.77688e-05	0.0078228	TRUE
Prrg4	20.7696	10.8438	30.6954	2.83069	1.50115	0.000190497	0.016968	TRUE
Ces2c	268.106	140.031	396.18	2.82923	1.50041	3.31707e-05	0.0038322	TRUE
Cdkn2b	13.0324	6.83317	19.2316	2.81445	1.49285	0.000180504	0.0163908	TRUE
Vil1	17.0483	8.94613	25.1504	2.81132	1.49125	0.000324416	0.0265646	TRUE
Nupr1	80.9656	42.5909	119.34	2.80201	1.48646	4.94521e-05	0.00539282	TRUE
Adm	105.489	55.7942	155.184	2.78137	1.47579	1.10702e-05	0.00143525	TRUE
Phospho1	23.1556	12.2911	34.0201	2.76787	1.46878	0.000240193	0.0206841	TRUE
Apoa4	11582.9	6198.33	16967.5	2.73743	1.45282	5.26743e-05	0.00558754	TRUE
Hspb1	252.665	135.615	369.714	2.7262	1.44689	8.94638e-05	0.00873563	TRUE
Cd300e	155.363	83.8552	226.872	2.70552	1.4359	5.2487e-05	0.00558754	TRUE
Nkd1	29.5075	16.0576	42.9574	2.6752	1.41965	0.000163741	0.0151036	TRUE
Gm5150	70.6133	38.4331	102.793	2.67461	1.41933	3.70097e-05	0.00425466	TRUE
Gstm3	2177.78	1186.76	3168.8	2.67013	1.41691	6.87834e-05	0.00704034	TRUE
Col23a1	33.19	18.1381	48.242	2.65971	1.41127	0.000279356	0.0236885	TRUE
Cd5l	9301.49	5117.02	13486	2.63551	1.39808	1.7809e-05	0.00219898	TRUE
Sh3pxd2b	163.471	89.9744	236.967	2.63372	1.3971	1.92973e-05	0.00234552	TRUE
Tifab	13.0627	7.22368	18.9017	2.61663	1.38771	0.000353585	0.0287513	TRUE
Ihh	80.3495	45.2468	115.452	2.55161	1.35141	0.000314076	0.0258996	TRUE
Cntnap1	82.8431	46.7975	118.889	2.54049	1.34511	0.000184115	0.0165629	TRUE
E230029C05Rik	24.7349	14.0075	35.4622	2.53165	1.34008	0.000161546	0.0150199	TRUE
Lilrb3	232.542	131.939	333.145	2.525	1.33628	4.14554e-05	0.00458504	TRUE
Cxcr2	45.1797	25.7463	64.6131	2.5096	1.32746	0.000167839	0.0153708	TRUE
Tmc3	52.0749	29.7161	74.4336	2.50483	1.32471	0.00015592	0.014568	TRUE
C1qtnf9	22.8917	13.1363	32.647	2.48525	1.31339	0.000314007	0.0258996	TRUE
Impdh1	191.387	110.225	272.548	2.47264	1.30605	3.94644e-05	0.00443965	TRUE
Tgfb3	87.3126	50.4268	124.198	2.46294	1.30038	5.34508e-05	0.00564426	TRUE
Glul	27564.5	15944.8	39184.2	2.4575	1.29719	0.000217628	0.0188803	TRUE
Dyrk3	46.3663	27.088	65.6446	2.42338	1.27702	0.000655933	0.0490625	TRUE
Kif23	100.435	59.0144	141.855	2.40373	1.26528	0.000297029	0.0248876	TRUE
Reep1	32.0165	18.8424	45.1905	2.39834	1.26204	0.000606043	0.0462197	TRUE
Ccr5	430.838	253.695	607.98	2.3965	1.26093	0.000112617	0.0107271	TRUE
Slc7a8	596.91	351.762	842.058	2.39383	1.25932	0.000104685	0.0100124	TRUE
Etv5	361.605	213.777	509.432	2.383	1.25278	5.82125e-05	0.00609195	TRUE
Atf3	148.455	87.9837	208.927	2.37461	1.24769	0.000466582	0.0370361	TRUE
Prune2	126.634	75.2365	178.032	2.3663	1.24263	0.000133717	0.0126338	TRUE
9130014G24Rik	221.202	131.447	310.957	2.36564	1.24223	0.000168177	0.0153708	TRUE
Angptl7	33.5104	19.9639	47.0569	2.3571	1.23701	9.40561e-05	0.0090702	TRUE
Siglece	312.267	186.483	438.051	2.34901	1.23205	0.000124374	0.0117989	TRUE
Ksr2	21.2201	12.7086	29.7316	2.33949	1.22619	0.000617165	0.046726	TRUE
Ddit4	229.836	137.985	321.688	2.33133	1.22116	0.000202076	0.0178631	TRUE
Beta-s	1739.8	1049.32	2430.28	2.31606	1.21167	9.28495e-05	0.00899099	TRUE
Cyp2c55	157.948	95.5464	220.35	2.30621	1.20552	0.000477968	0.0377706	TRUE
Hk2	294.448	178.601	410.295	2.29727	1.19992	0.000216055	0.0188694	TRUE
Dok2	175.723	107.061	244.386	2.28268	1.19073	0.000216695	0.0188694	TRUE
Cpe	114.819	69.9665	159.67	2.2821	1.19036	0.000618689	0.046726	TRUE
Cdk14	151.963	92.7942	211.132	2.27527	1.18604	0.000205598	0.0181058	TRUE
Samsn1	88.5861	54.7797	122.393	2.23427	1.1598	0.000449309	0.0359093	TRUE
Rab39	54.3927	33.7366	75.0488	2.22455	1.15351	0.000550789	0.0427035	TRUE
Hdac9	104.877	65.4311	144.323	2.20573	1.14126	0.000412309	0.0332943	TRUE
Col12a1	62.8729	39.2826	86.4633	2.20106	1.1382	0.000645275	0.0485768	TRUE
B3galnt1	69.1093	43.8272	94.3913	2.15372	1.10683	0.000589055	0.0450714	TRUE
Itsn1	247.365	158.579	336.15	2.11975	1.0839	0.000533864	0.0415293	TRUE
Kcnk6	213.622	137.161	290.082	2.11491	1.0806	0.000587294	0.0450714	TRUE
Msln	51.5393	74.8742	28.2045	0.376691	-1.40854	0.000616401	0.046726	TRUE
Sult1e1	138.47	202.44	74.5011	0.368017	-1.44216	0.00050826	0.0396698	TRUE
Cyp3a41a	55.1373	81.4529	28.8217	0.353845	-1.49881	0.000280157	0.0236885	TRUE
Hamp2	4981.52	7473.19	2489.84	0.33317	-1.58567	8.43263e-05	0.00833866	TRUE
Mup6	72.0686	108.334	35.8029	0.330486	-1.59734	0.000183317	0.0165629	TRUE
Cacna1e	27.8941	42.1557	13.6324	0.323381	-1.62869	0.000650475	0.0488107	TRUE
Cyp2c40	147.85	224.441	71.259	0.317496	-1.65519	4.92479e-05	0.00539282	TRUE
Xist	2586.52	3930.32	1242.72	0.316188	-1.66114	2.35182e-05	0.00277194	TRUE
Eci3	100.268	152.444	48.0926	0.315478	-1.66439	3.95701e-05	0.00443965	TRUE
Mfap4	20.9994	32.5239	9.47483	0.291318	-1.77933	8.41059e-05	0.00833866	TRUE
Serpina6	19255.4	29847	8663.72	0.290271	-1.78453	2.07729e-05	0.00249885	TRUE
Col4a3	94.2368	147.261	41.2124	0.279859	-1.83723	7.93254e-05	0.00794514	TRUE
Cyp2c69	1106.23	1731.09	481.361	0.278068	-1.84649	3.67893e-06	0.00052997	TRUE
Ppp1r3g	147.845	232.341	63.3494	0.272657	-1.87484	3.87428e-06	0.000554688	TRUE
Glt25d2	27.7683	43.6529	11.8837	0.272231	-1.87709	4.83939e-05	0.00532721	TRUE
Rn45s	11843.4	18620.3	5066.44	0.272092	-1.87784	1.38708e-06	0.00021725	TRUE
Pkhd1l1	24.923	39.6327	10.2132	0.257697	-1.95625	1.06767e-05	0.00139197	TRUE
4933417A18Rik	10.977	17.4968	4.45715	0.254741	-1.9729	0.000163611	0.0151036	TRUE
Cyp2b10	67.4629	108.168	26.7574	0.247368	-2.01527	1.99755e-06	0.000304686	TRUE
Cyp3a44	1662.93	2676.91	648.955	0.242427	-2.04438	2.45843e-07	4.41325e-05	TRUE
Lmod3	8.09977	13.0855	3.11404	0.237976	-2.07111	0.000310311	0.0257713	TRUE
Usp50	9.52304	15.5135	3.5326	0.227712	-2.13472	0.000263979	0.0225658	TRUE
Slc6a7	7.76559	12.7344	2.79681	0.219627	-2.18687	6.03618e-05	0.00626073	TRUE
Sag	6.44342	10.637	2.24979	0.211505	-2.24123	0.000451766	0.0359825	TRUE
Snai3	31.8226	52.6695	10.9757	0.208388	-2.26265	9.10558e-07	0.000148599	TRUE
Sult2a7	166.058	274.925	57.1902	0.208021	-2.2652	3.7574e-08	7.71932e-06	TRUE
Angptl1	8.42073	13.9841	2.85737	0.20433	-2.29103	6.12354e-05	0.00632324	TRUE
Unc79	10.3425	17.2464	3.43873	0.199389	-2.32634	3.04209e-05	0.003532	TRUE
Acot3	2095.15	3550.94	639.359	0.180053	-2.4735	3.38057e-09	8.30445e-07	TRUE
Sult2a1	1382.78	2345.08	420.47	0.179299	-2.47956	7.08057e-10	1.87772e-07	TRUE
Sorcs3	20.2039	34.2714	6.13636	0.179052	-2.48155	7.22631e-07	0.000121324	TRUE
Sult2a2	733.953	1256.96	210.94	0.167817	-2.57504	2.0215e-10	5.97163e-08	TRUE
Rpph1	7.17659	12.3199	2.03328	0.165041	-2.59911	2.39977e-06	0.000358997	TRUE
Cyp2b9	1918.45	3294.72	542.171	0.164557	-2.60334	2.23845e-10	6.52983e-08	TRUE
Ccl8	73.0945	125.704	20.4855	0.162967	-2.61735	9.4063e-10	2.46646e-07	TRUE
Cyp2a4	3022.02	5272.25	771.798	0.146389	-2.77212	1.45844e-11	4.93269e-09	TRUE
Fmo3	2086.44	3646.02	526.853	0.144501	-2.79085	8.21845e-12	2.90597e-09	TRUE
D3Bwg0562e	2.60574	4.6107	0.600781	0.130301	-2.94008	0.000232497	0.0200955	TRUE
Cyp3a16	1667.29	2967.7	366.886	0.123626	-3.01594	2.03374e-13	9.1272e-11	TRUE
Cyp2a22	730.138	1340.76	119.518	0.0891421	-3.48775	2.33785e-15	1.34315e-12	TRUE
Dnahc11	32.3699	59.6099	5.1299	0.0860578	-3.53855	2.04083e-12	7.81553e-10	TRUE
A1bg	12406	22868.5	1943.54	0.0849877	-3.5566	2.37505e-17	1.67959e-14	TRUE
Barx1	2.54977	4.71343	0.386112	0.0819174	-3.60969	3.7706e-05	0.00427158	TRUE
Sult2a3	335.833	626.281	45.385	0.0724675	-3.78652	1.52715e-18	1.23584e-15	TRUE
Sult2a5	199.143	381.105	17.182	0.0450847	-4.47122	8.0962e-23	1.11142e-19	TRUE
Cyp2b13	500.094	970.247	29.9414	0.0308596	-5.01814	1.15683e-27	2.45427e-24	TRUE
Hao2	314.279	611.865	16.6929	0.027282	-5.19591	2.03897e-27	3.96528e-24	TRUE
Ascl1	285.4	570.011	0.789083	0.00138433	-9.4966	1.5882e-49	3.70639e-45	TRUE
