# Supplementary material for: D-Glucosamine supplementation extends life span of nematodes and of ageing mice
Source: Nat Commun. 2014 Apr 8;5:3563. doi: 10.1038/ncomms4563 (PMC3988823; doi:10.1038/ncomms4563)
Supplement: Supplementary Data 3 — Genes upregulated in both M. musculus liver specimen and C. elegans lysates upon exposure to glucosamine [file ncomms4563-s3.xls]

## Sheet: Sheet1
	id	baseMean	baseMean.m	baseMean.p	foldChange	log2FoldChange	edgeR.pval	edgeR.padj	0.01	0.05
									#REF!	#REF!
1135	ZK105.8	1.14981	0.105907	2.4025	22.6849	4.50366	0.000662557	0.0140642	FALSE	TRUE
12983	cbn-1	1.96108	0.197131	4.07783	20.6859	4.37058	1.19502e-06	6.37911e-05	TRUE	TRUE
13021	F58E2.2	0.975945	0.105907	2.01999	19.0732	4.25347	0.0026514	0.0432877	FALSE	TRUE
6489	K09H11.4	1.05801	0.197131	2.09108	10.6076	3.40702	0.0026514	0.0432877	FALSE	TRUE
5711	cutl-4	1.30866	0.344772	2.46534	7.15063	2.83807	0.00282516	0.0456126	FALSE	TRUE
19460	srv-24	1.64861	0.44419	3.09391	6.96529	2.80018	0.000794311	0.0163047	FALSE	TRUE
14932	F13C5.3	1.88616	0.53613	3.50621	6.53985	2.70926	0.00023269	0.00602482	TRUE	TRUE
6893	Y64H9A.2	16.9278	5.15016	31.0609	6.03106	2.59241	7.49734e-23	6.49041e-20	TRUE	TRUE
7450	T25B2.3	1.64828	0.552418	2.9633	5.36424	2.42337	0.00145604	0.026557	FALSE	TRUE
14916	F43C9.3	3.10924	1.05412	5.57538	5.28912	2.40303	1.21255e-05	0.000489717	TRUE	TRUE
353	C25F6.6	1.54563	0.535413	2.75788	5.15094	2.36484	0.00265236	0.0432877	FALSE	TRUE
1612	col-14	1.83623	0.642037	3.26927	5.09203	2.34824	0.00132312	0.0247601	FALSE	TRUE
7727	T25E4.1	17.086	5.99	30.4012	5.07532	2.3435	7.98281e-20	4.41516e-17	TRUE	TRUE
14717	ZK180.5	12.0818	4.26921	21.457	5.02598	2.32941	2.64588e-15	7.31695e-13	TRUE	TRUE
18989	F10A3.11	3.47581	1.25125	6.14528	4.9113	2.2961	6.72126e-06	0.000289043	TRUE	TRUE
13027	F35D2.1	2.00484	0.76031	3.49828	4.60113	2.20199	0.00199055	0.0345316	FALSE	TRUE
10285	R01E6.2	8.1558	3.09589	14.2277	4.59568	2.20028	1.2053e-10	1.61065e-08	TRUE	TRUE
12477	lips-9	11.1327	4.33544	19.2894	4.44924	2.15356	1.25096e-12	2.37218e-10	TRUE	TRUE
12941	cut-3	325.294	126.891	563.377	4.43986	2.15051	7.43232e-60	1.47985e-55	TRUE	TRUE
2017	clec-230	3.07213	1.24949	5.25929	4.20914	2.07352	0.00010131	0.00298814	TRUE	TRUE
16818	C15C8.8	4.21528	1.72962	7.19808	4.16165	2.05715	8.93839e-06	0.000376263	TRUE	TRUE
7139	C54H2.4	2.31185	0.958103	3.93636	4.10849	2.03861	0.00165869	0.0296958	FALSE	TRUE
15840	F49D11.4	4.12251	1.73646	6.98576	4.02299	2.00827	1.4811e-05	0.000581191	TRUE	TRUE
11724	D2096.6	20.5787	8.92579	34.5623	3.87218	1.95315	5.18635e-17	1.98587e-14	TRUE	TRUE
19557	F44C8.7	3.46458	1.51556	5.80341	3.82921	1.93705	0.000127224	0.0036085	TRUE	TRUE
16924	W03D2.9	8.70133	3.8893	14.4758	3.72195	1.89606	5.37853e-09	5.46387e-07	TRUE	TRUE
14562	R05D8.11	6.8812	3.07658	11.4467	3.7206	1.89554	5.6177e-08	4.45634e-06	TRUE	TRUE
7808	M153.3	6.3309	2.86043	10.4955	3.66919	1.87546	8.75706e-07	4.93066e-05	TRUE	TRUE
12460	R13H4.8	6.52597	2.97439	10.7879	3.62692	1.85875	7.6389e-07	4.37064e-05	TRUE	TRUE
13646	ram-5	5.23248	2.39227	8.64072	3.61193	1.85277	5.28133e-06	0.000234202	TRUE	TRUE
5541	R12A1.3	23.7302	10.8553	39.18	3.60929	1.85172	9.90655e-18	4.28803e-15	TRUE	TRUE
19816	phat-5	49.0168	22.6188	80.6944	3.56758	1.83495	6.47832e-26	1.17263e-22	TRUE	TRUE
16817	C03H5.6	8.66659	4.01983	14.2427	3.54311	1.82502	2.65696e-08	2.27051e-06	TRUE	TRUE
13007	col-165	379.861	176.35	624.074	3.53883	1.82327	1.98657e-47	1.97773e-43	TRUE	TRUE
3064	F49D11.6	31.2765	14.5308	51.3714	3.53536	1.82186	2.12228e-20	1.2805e-17	TRUE	TRUE
1924	K06A4.4	10.0592	4.67817	16.5165	3.53054	1.81989	3.25765e-09	3.53381e-07	TRUE	TRUE
14948	E01G6.1	22.9021	10.7177	37.5233	3.50105	1.80779	1.76555e-16	5.95829e-14	TRUE	TRUE
3545	phat-1	9.14617	4.33747	14.9166	3.43902	1.782	1.55671e-08	1.42837e-06	TRUE	TRUE
2279	C10F3.7	31.4835	14.9345	51.3424	3.43784	1.7815	1.16486e-19	6.10358e-17	TRUE	TRUE
2814	nas-13	6.28135	2.98273	10.2397	3.433	1.77947	2.1497e-06	0.000107007	TRUE	TRUE
9943	lips-7	4.72475	2.25112	7.69311	3.41746	1.77292	2.50102e-05	0.000925611	TRUE	TRUE
13146	col-74	233.459	111.696	379.575	3.3983	1.76481	1.00396e-40	5.31197e-37	TRUE	TRUE
2639	col-131	20.7909	9.99569	33.7452	3.37597	1.7553	1.75272e-14	4.41751e-12	TRUE	TRUE
16614	B0280.7	6.4051	3.10011	10.3711	3.34539	1.74218	1.8497e-06	9.39525e-05	TRUE	TRUE
15088	C18H7.1	2.68587	1.30375	4.34441	3.33225	1.7365	0.00292667	0.0466462	FALSE	TRUE
4180	T07G12.3	35.1295	17.0973	56.7681	3.32029	1.73131	1.15065e-19	6.10358e-17	TRUE	TRUE
7298	F26G1.9	6.34568	3.08937	10.2533	3.31888	1.7307	1.8497e-06	9.39525e-05	TRUE	TRUE
7285	R08C7.4	4.82377	2.36381	7.77571	3.28948	1.71786	5.23637e-05	0.00172398	TRUE	TRUE
11212	F40E10.5	49.8079	24.4247	80.2676	3.28633	1.71648	5.82438e-24	7.24808e-21	TRUE	TRUE
5893	M02G9.1	45.2208	22.1989	72.8471	3.28155	1.71438	9.87229e-23	8.1903e-20	TRUE	TRUE
11510	grl-5	36.8697	18.103	59.3898	3.28067	1.71399	1.48978e-20	9.26971e-18	TRUE	TRUE
6638	R05G6.9	2.6832	1.31769	4.3218	3.27982	1.71362	0.00292667	0.0466462	FALSE	TRUE
7356	R74.2	54.3467	26.6933	87.5309	3.27914	1.71332	1.25633e-24	1.92421e-21	TRUE	TRUE
426	W08G11.1	16.6821	8.25638	26.7929	3.24511	1.69827	5.23793e-12	8.76407e-10	TRUE	TRUE
14453	Y65B4BL.6	10.1566	5.04346	16.2924	3.23041	1.69172	1.88741e-08	1.70046e-06	TRUE	TRUE
15355	F30A10.2	44.1876	21.9578	70.8634	3.22725	1.6903	9.6443e-22	7.11214e-19	TRUE	TRUE
9964	C50D2.1	54.5826	27.2351	87.3996	3.20908	1.68216	8.54677e-24	8.95656e-21	TRUE	TRUE
5139	K01D12.5	3.78139	1.89474	6.04538	3.19062	1.67383	0.000370601	0.00869246	TRUE	TRUE
13247	F47B8.5	8.24154	4.13473	13.1697	3.18514	1.67136	2.12862e-07	1.44652e-05	TRUE	TRUE
11945	F53B1.3	3.58796	1.80216	5.73093	3.18004	1.66904	0.000455089	0.0103204	FALSE	TRUE
12249	F41F3.8	11.2607	5.65811	17.9838	3.17841	1.66831	4.07262e-09	4.3133e-07	TRUE	TRUE
7981	F32A7.8	25.1635	12.672	40.1534	3.16866	1.66387	1.93988e-15	5.51785e-13	TRUE	TRUE
16715	cyn-17	3.80616	1.92181	6.06738	3.15712	1.65861	0.000370601	0.00869246	TRUE	TRUE
16568	lips-3	46.9457	23.7572	74.772	3.14734	1.65413	1.0264e-21	7.29883e-19	TRUE	TRUE
425	C14A4.9	79.649	40.3266	126.836	3.14522	1.65316	4.622e-27	1.15036e-23	TRUE	TRUE
8221	T09D3.3	8.17016	4.13962	13.0068	3.14203	1.6517	6.19575e-07	3.60712e-05	TRUE	TRUE
4109	R12E2.7	25.2682	12.8144	40.2127	3.13808	1.64988	1.44326e-15	4.28907e-13	TRUE	TRUE
13313	C38C6.3	12.1616	6.17491	19.3457	3.13295	1.64752	1.34853e-09	1.58879e-07	TRUE	TRUE
7623	H10E21.4	50.9887	25.9091	81.0842	3.12956	1.64596	2.51852e-22	2.00585e-19	TRUE	TRUE
19698	F38B6.7	5.9642	3.03293	9.48172	3.12626	1.64444	1.05158e-05	0.000429057	TRUE	TRUE
675	C06G1.2	14.0138	7.18771	22.2051	3.08931	1.62729	3.34577e-10	4.2163e-08	TRUE	TRUE
3194	Y53F4B.25	15.9456	8.19068	25.2516	3.08296	1.62432	4.47742e-11	6.32269e-09	TRUE	TRUE
3343	R03C1.1	11.4543	5.90257	18.1163	3.06922	1.61787	5.27747e-09	5.41648e-07	TRUE	TRUE
7396	C35A5.5	14.2967	7.37254	22.6058	3.06621	1.61646	4.27386e-10	5.28552e-08	TRUE	TRUE
9214	Y11D7A.5	22.8692	11.8304	36.1159	3.05281	1.61014	5.03103e-14	1.1785e-11	TRUE	TRUE
3028	K01D12.1	67.272	34.8165	106.219	3.05082	1.6092	2.2684e-24	3.22616e-21	TRUE	TRUE
14893	pqn-95	219.899	113.899	347.099	3.04743	1.60759	1.25502e-34	4.99775e-31	TRUE	TRUE
4607	oac-48	5.49789	2.85475	8.66967	3.03693	1.60261	3.59741e-05	0.00126551	TRUE	TRUE
14156	F48B9.5	6.36449	3.30851	10.0317	3.03208	1.60031	1.34182e-05	0.000537141	TRUE	TRUE
14580	grl-15	85.8693	44.7316	135.234	3.02324	1.5961	3.88769e-26	7.74078e-23	TRUE	TRUE
19729	T22E5.7	3.66114	1.91326	5.75861	3.00985	1.58969	0.000924802	0.0185435	FALSE	TRUE
319	BE10.2	51.8089	27.3196	81.1961	2.97208	1.57147	8.00836e-21	5.39607e-18	TRUE	TRUE
3649	F53A9.3	9.67884	5.12009	15.1493	2.9588	1.56501	3.4935e-07	2.2511e-05	TRUE	TRUE
1834	K10D11.7	3.16108	1.67298	4.94679	2.95687	1.56407	0.00287474	0.0461015	FALSE	TRUE
4956	dylt-2	10.6413	5.66582	16.6119	2.93195	1.55186	1.84802e-07	1.27322e-05	TRUE	TRUE
7516	R12E2.14	18.0089	9.6532	28.0358	2.9043	1.53819	2.8472e-11	4.16843e-09	TRUE	TRUE
5824	pqn-32	7.26593	3.89749	11.3081	2.90137	1.53673	6.4459e-06	0.000279009	TRUE	TRUE
7248	phat-2	45.8063	24.6743	71.1647	2.88417	1.52815	1.17425e-18	5.31376e-16	TRUE	TRUE
1808	R12E2.15	30.1758	16.2671	46.8662	2.88105	1.5266	7.32652e-15	1.94504e-12	TRUE	TRUE
2696	F47E1.3	3.71396	2.00403	5.76588	2.87714	1.52464	0.00176913	0.0313113	FALSE	TRUE
9442	F09F9.2	84.9044	45.8871	131.725	2.87064	1.52137	2.82901e-24	3.75523e-21	TRUE	TRUE
5016	abu-8	5.52379	2.98826	8.56642	2.86669	1.51939	0.000129829	0.0036667	TRUE	TRUE
3479	K08D12.4	18.0145	9.76034	27.9194	2.8605	1.51627	3.92682e-11	5.58478e-09	TRUE	TRUE
8731	D1054.9	12.59	6.82965	19.5025	2.85556	1.51377	1.48366e-08	1.36764e-06	TRUE	TRUE
8760	R08A2.5	6.22241	3.37917	9.63428	2.85108	1.51151	2.03862e-05	0.000770226	TRUE	TRUE
16408	nhr-186	3.42457	1.8615	5.30027	2.84731	1.5096	0.00225325	0.0383054	FALSE	TRUE
12320	F33D4.6	52.8635	28.7699	81.7757	2.8424	1.50711	1.6244e-19	8.2932e-17	TRUE	TRUE
11871	F15E6.10	5.92712	3.22984	9.16386	2.83725	1.50449	4.6603e-05	0.00156214	TRUE	TRUE
706	C46H11.7	6.61651	3.61027	10.224	2.83192	1.50178	2.09314e-05	0.000787835	TRUE	TRUE
12454	K05F1.1	3.20833	1.75114	4.95696	2.83069	1.50116	0.00287474	0.0461015	FALSE	TRUE
12020	M195.2	14.2157	7.77091	21.9495	2.82458	1.49804	6.53192e-09	6.53553e-07	TRUE	TRUE
16805	C30F8.3	13.3233	7.29556	20.5565	2.81767	1.4945	9.81531e-09	9.58003e-07	TRUE	TRUE
13436	C54F6.3	4.31344	2.36589	6.65051	2.811	1.49108	0.000380613	0.00887398	TRUE	TRUE
8101	nas-15	12.4886	6.85133	19.2533	2.81015	1.49065	1.19437e-08	1.13785e-06	TRUE	TRUE
15389	col-65	40.2505	22.1567	61.963	2.79658	1.48366	9.23865e-17	3.40649e-14	TRUE	TRUE
11940	T16G1.2	25.6041	14.1712	39.3235	2.77488	1.47243	3.6083e-13	7.18449e-11	TRUE	TRUE
7050	K01D12.3	11.0033	6.13354	16.847	2.74669	1.4577	2.25633e-07	1.52291e-05	TRUE	TRUE
7138	R02E4.3	30.6825	17.1077	46.9724	2.74569	1.45717	3.203e-14	7.77742e-12	TRUE	TRUE
11188	C16C8.2	46.1142	25.7535	70.547	2.73932	1.45382	1.82281e-17	7.7221e-15	TRUE	TRUE
3598	srd-65	3.16947	1.77511	4.84271	2.72812	1.44791	0.00287474	0.0461015	FALSE	TRUE
5684	D2092.8	11.4405	6.41019	17.4768	2.72641	1.44701	2.32842e-07	1.56625e-05	TRUE	TRUE
19690	K01D12.9	22.2656	12.5025	33.9814	2.71796	1.44253	1.32548e-11	2.07808e-09	TRUE	TRUE
96	F13A7.12	12.8186	7.21034	19.5486	2.71119	1.43892	4.45713e-08	3.63064e-06	TRUE	TRUE
3696	Y47D7A.13	79.3692	44.699	120.974	2.70641	1.43638	3.00159e-22	2.29864e-19	TRUE	TRUE
14892	cuticlin	1260.23	711.237	1919.03	2.69815	1.43197	7.27289e-34	2.41351e-30	TRUE	TRUE
6984	cutl-8	13.0374	7.36606	19.843	2.69384	1.42966	3.84387e-08	3.16261e-06	TRUE	TRUE
5730	npr-1	5.05638	2.85708	7.69554	2.6935	1.42948	0.000544649	0.0119829	FALSE	TRUE
11589	C27A7.2	12.6816	7.17059	19.2948	2.69083	1.42805	6.26765e-08	4.93262e-06	TRUE	TRUE
13508	tag-199	20.2493	11.4582	30.7985	2.68789	1.42647	3.58073e-11	5.12921e-09	TRUE	TRUE
15750	col-115	9.94845	5.62987	15.1308	2.68759	1.42631	1.08775e-06	5.90141e-05	TRUE	TRUE
13394	F28G4.4	5.71098	3.23796	8.67861	2.68027	1.42238	0.000156851	0.00430768	TRUE	TRUE
968	C02E7.6	172.589	97.8727	262.249	2.6795	1.42196	9.69051e-27	2.14386e-23	TRUE	TRUE
11837	C30H6.5	3.78852	2.15245	5.75181	2.67222	1.41804	0.00176913	0.0313113	FALSE	TRUE
15396	D2024.4	6.74739	3.84389	10.2316	2.66178	1.41239	6.70615e-05	0.00211946	TRUE	TRUE
6698	bus-8	104.27	59.4327	158.075	2.65973	1.41128	2.09464e-23	1.98602e-20	TRUE	TRUE
5685	F58E6.3	50.1038	28.568	75.9469	2.65846	1.41059	1.87365e-17	7.77214e-15	TRUE	TRUE
8408	rgs-3	3.61416	2.0647	5.47352	2.651	1.40654	0.00271292	0.0440596	FALSE	TRUE
397	pqn-26	27.572	15.7967	41.7024	2.63995	1.40051	5.19765e-13	1.01461e-10	TRUE	TRUE
15612	C18C4.7	4.72312	2.71185	7.13665	2.63166	1.39597	0.000686299	0.0144435	FALSE	TRUE
11196	ZK675.4	67.8092	39.0509	102.319	2.62015	1.38965	1.97487e-19	9.59062e-17	TRUE	TRUE
7047	C48C5.3	4.1676	2.4015	6.28693	2.61792	1.38842	0.00165996	0.0296958	FALSE	TRUE
14903	Y37A1B.7	132.678	76.5806	199.995	2.61157	1.38492	7.53304e-24	8.3328e-21	TRUE	TRUE
14918	T24F1.7	12.1921	7.04181	18.3725	2.60906	1.38353	1.06312e-06	5.81817e-05	TRUE	TRUE
212	F46C8.8	36.3448	21.0325	54.7195	2.60166	1.37943	1.67549e-14	4.31498e-12	TRUE	TRUE
11739	acdh-6	15.0238	8.71824	22.5904	2.59116	1.3736	1.01424e-08	9.85096e-07	TRUE	TRUE
5192	C49F8.3	68.0341	39.4823	102.296	2.59094	1.37348	5.7418e-19	2.65872e-16	TRUE	TRUE
9211	col-109	33.1113	19.218	49.7832	2.59044	1.3732	8.91418e-14	1.97211e-11	TRUE	TRUE
8805	ZK682.5	52.4424	30.4665	78.8134	2.58689	1.37122	3.35828e-17	1.31111e-14	TRUE	TRUE
4046	ZC123.1	118.842	69.0807	178.557	2.58475	1.37003	5.49695e-23	4.97499e-20	TRUE	TRUE
13144	D1014.5	35.1025	20.4078	52.7362	2.58413	1.36968	1.1068e-13	2.39538e-11	TRUE	TRUE
1266	R07B1.6	4.50247	2.61893	6.76272	2.58224	1.36863	0.00152735	0.0277726	FALSE	TRUE
5531	M03E7.4	13.2829	7.73568	19.9395	2.57761	1.36603	6.48443e-08	5.04341e-06	TRUE	TRUE
12998	Y11D7A.9	50.1415	29.2452	75.2171	2.57194	1.36286	1.2682e-16	4.35366e-14	TRUE	TRUE
1423	R12C12.10	15.9261	9.31381	23.8609	2.56189	1.35721	1.3014e-08	1.21806e-06	TRUE	TRUE
19666	F41E7.9	6.12544	3.58356	9.1757	2.5605	1.35642	0.000126492	0.00359853	TRUE	TRUE
4614	grl-16	19.1522	11.2477	28.6376	2.5461	1.34829	2.59508e-09	2.87059e-07	TRUE	TRUE
15290	pqn-13	30.5454	18.0014	45.5982	2.53303	1.34086	1.57341e-12	2.87415e-10	TRUE	TRUE
3021	pqn-71	5.74944	3.38855	8.5825	2.53279	1.34073	0.000275974	0.00684619	TRUE	TRUE
8081	ZC434.3	22.8652	13.4795	34.1281	2.53185	1.34019	1.52995e-10	1.99104e-08	TRUE	TRUE
7217	Y39B6A.8	11.8252	6.97179	17.6494	2.53154	1.34001	7.76505e-07	4.41743e-05	TRUE	TRUE
13317	C32H11.5	7.198	4.25302	10.732	2.52338	1.33536	0.000108056	0.00314089	TRUE	TRUE
19664	F15H10.8	28.2586	16.7203	42.1045	2.51817	1.33238	1.49737e-11	2.26381e-09	TRUE	TRUE
5607	col-58	8.21943	4.90293	12.1992	2.48815	1.31507	4.04359e-05	0.00140265	TRUE	TRUE
4717	F36F12.1	19.2245	11.4717	28.528	2.48682	1.3143	1.23691e-09	1.47474e-07	TRUE	TRUE
14599	F22F4.1	106.097	63.3148	157.435	2.48655	1.31415	8.13028e-21	5.39607e-18	TRUE	TRUE
4057	pqn-46	97.0792	57.9661	144.015	2.48447	1.31294	4.04736e-20	2.37021e-17	TRUE	TRUE
1248	R04B3.1	31.4149	18.7762	46.5814	2.48087	1.31084	2.66426e-12	4.82255e-10	TRUE	TRUE
6433	T15D6.12	23.349	13.9816	34.5899	2.47396	1.30682	3.71334e-10	4.65008e-08	TRUE	TRUE
6352	ZK154.1	99.8063	59.8928	147.703	2.46611	1.30224	5.49599e-20	3.12659e-17	TRUE	TRUE
5768	C02G6.3	5.48866	3.297	8.11865	2.46244	1.30009	0.000509188	0.0113339	FALSE	TRUE
3554	F37A4.6	5.29928	3.18365	7.83804	2.46197	1.29981	0.000747234	0.015482	FALSE	TRUE
4225	F35A5.4	9.41194	5.66667	13.9063	2.45404	1.29516	1.28771e-05	0.00051797	TRUE	TRUE
7268	col-97	40.0881	24.1514	59.2123	2.45172	1.29379	7.05248e-14	1.5957e-11	TRUE	TRUE
16573	M03F8.1	20.8804	12.5796	30.8413	2.45169	1.29378	1.87153e-09	2.10531e-07	TRUE	TRUE
16816	Y54G2A.37	56.5901	34.1278	83.5449	2.448	1.2916	5.49995e-16	1.73825e-13	TRUE	TRUE
17391	bbs-1	20.1526	12.1768	29.7236	2.44101	1.28748	2.3489e-09	2.61279e-07	TRUE	TRUE
7003	R05G9R.1	39.0208	23.6546	57.4602	2.42913	1.28044	2.65797e-13	5.45596e-11	TRUE	TRUE
12864	C54D2.6	4.9777	3.01869	7.32851	2.42771	1.2796	0.00202238	0.0349244	FALSE	TRUE
16804	abu-11	12.9588	7.86868	19.067	2.42315	1.27688	8.76628e-07	4.93066e-05	TRUE	TRUE
8459	C15C6.1	65.4017	39.726	96.2126	2.4219	1.27614	1.03746e-16	3.68871e-14	TRUE	TRUE
2310	glf-1	223.388	135.972	328.287	2.41437	1.27164	1.77733e-23	1.76942e-20	TRUE	TRUE
19187	F58H7.1	4.89743	2.98193	7.19603	2.41321	1.27096	0.00120006	0.0228232	FALSE	TRUE
956	F57G12.2	17.2854	10.5249	25.398	2.41314	1.27091	2.89955e-08	2.46722e-06	TRUE	TRUE
19030	T21C9.9	4.68359	2.85371	6.87944	2.4107	1.26945	0.00258777	0.0425403	FALSE	TRUE
15245	ZK381.2	17.4407	10.6317	25.6115	2.40896	1.26841	4.46741e-08	3.63064e-06	TRUE	TRUE
11782	ZC101.1	18.9516	11.565	27.8155	2.40515	1.26613	5.25326e-09	5.41648e-07	TRUE	TRUE
14272	F36D1.8	6.18563	3.77824	9.0745	2.40178	1.2641	0.000617561	0.0133445	FALSE	TRUE
13613	C30A5.6	8.1211	4.96139	11.9127	2.40109	1.26369	8.16109e-05	0.00249993	TRUE	TRUE
7492	B0395.2	44.112	27.0078	64.637	2.39327	1.25898	8.67756e-14	1.94133e-11	TRUE	TRUE
19088	F49E12.12	9.77325	5.98562	14.3184	2.39214	1.2583	1.41998e-05	0.000563213	TRUE	TRUE
15431	C18E9.7	33.8947	20.7678	49.647	2.39058	1.25736	3.54226e-12	6.18684e-10	TRUE	TRUE
3628	F07H5.6	5.73114	3.51411	8.39157	2.38796	1.25578	0.000592085	0.0129124	FALSE	TRUE
7271	sel-7	57.8441	35.4767	84.685	2.38706	1.25524	1.53763e-15	4.50232e-13	TRUE	TRUE
4519	wrt-1	270.176	165.827	395.396	2.38439	1.25362	6.83112e-24	8.00084e-21	TRUE	TRUE
16961	pnc-2	10.327	6.34131	15.1099	2.38278	1.25264	1.34346e-05	0.000537141	TRUE	TRUE
15361	Y47D3B.6	31.6152	19.4402	46.2251	2.37781	1.24963	1.30973e-11	2.06969e-09	TRUE	TRUE
11906	W09G12.10	13.4256	8.26922	19.6134	2.37185	1.24601	8.54633e-07	4.84713e-05	TRUE	TRUE
6707	F10D11.6	111.003	68.3912	162.138	2.37075	1.24534	2.53171e-19	1.20021e-16	TRUE	TRUE
15229	H01M10.2	7.17693	4.42696	10.4769	2.36661	1.24282	0.000354814	0.00847087	TRUE	TRUE
4075	F53B1.4	77.1356	47.5808	112.601	2.36653	1.24277	3.25055e-17	1.29443e-14	TRUE	TRUE
947	F10B5.9	5.43849	3.3554	7.93821	2.3658	1.24233	0.00124713	0.0235371	FALSE	TRUE
11344	grl-1	14.64	9.04419	21.3551	2.36119	1.23952	5.7769e-07	3.39303e-05	TRUE	TRUE
11338	W08E12.6	6.97324	4.31028	10.1688	2.3592	1.2383	0.000192246	0.00509397	TRUE	TRUE
14438	T05H10.3	472.478	293.02	687.828	2.34738	1.23105	1.01757e-24	1.6884e-21	TRUE	TRUE
9672	K08H10.6	7.51013	4.67587	10.9113	2.33352	1.22251	0.000284446	0.00702679	TRUE	TRUE
12509	grd-16	17.0949	10.6459	24.8337	2.33269	1.222	6.89666e-08	5.34316e-06	TRUE	TRUE
2883	cutl-17	13.1928	8.23515	19.142	2.32443	1.21688	3.75134e-06	0.000172103	TRUE	TRUE
14270	cutl-22	6.66776	4.17324	9.66118	2.31503	1.21103	0.000239556	0.00616868	TRUE	TRUE
19198	unc-8	9.94883	6.23302	14.4078	2.31153	1.20885	1.97857e-05	0.000750385	TRUE	TRUE
16717	F01D5.6	59.978	37.5863	86.8481	2.31063	1.20829	1.09206e-14	2.86106e-12	TRUE	TRUE
7578	fbxb-114	10.7975	6.76702	15.634	2.31032	1.20809	1.74148e-05	0.000671989	TRUE	TRUE
7411	ZC449.1	39.7446	24.9091	57.5473	2.31029	1.20807	6.29888e-12	1.0365e-09	TRUE	TRUE
6046	F58E6.13	35.0924	22.0125	50.7884	2.30725	1.20618	1.42819e-11	2.22162e-09	TRUE	TRUE
8068	T04C12.1	72.3691	45.4357	104.689	2.30411	1.20421	2.02178e-15	5.66981e-13	TRUE	TRUE
11341	T19C3.2	32.6134	20.4832	47.1696	2.30285	1.20342	1.00685e-10	1.36376e-08	TRUE	TRUE
14689	ZK1010.4	14.6108	9.17791	21.1303	2.3023	1.20308	1.58101e-06	8.17738e-05	TRUE	TRUE
14581	ZK829.3	19.5558	12.2936	28.2703	2.29959	1.20137	1.89744e-08	1.7018e-06	TRUE	TRUE
7235	col-89	11.1941	7.03769	16.1817	2.2993	1.20119	9.18976e-06	0.000384406	TRUE	TRUE
6038	T26C5.2	74.0874	46.6323	107.033	2.29527	1.19866	7.73067e-16	2.36808e-13	TRUE	TRUE
10743	wrt-4	15.2691	9.61576	22.053	2.29342	1.1975	5.59361e-07	3.33922e-05	TRUE	TRUE
16934	acr-21	4.92601	3.10991	7.10532	2.28473	1.19203	0.0029331	0.0466462	FALSE	TRUE
16696	R02F11.1	202.862	128.124	292.546	2.2833	1.19112	1.08495e-20	6.9685e-18	TRUE	TRUE
14933	nas-14	11.218	7.10153	16.1577	2.27524	1.18602	1.62682e-05	0.000631417	TRUE	TRUE
6377	F33A8.7	36.3901	23.0428	52.4068	2.27432	1.18544	2.37872e-11	3.53453e-09	TRUE	TRUE
16418	F22F7.6	16.1475	10.2409	23.2355	2.26888	1.18198	2.58879e-07	1.71818e-05	TRUE	TRUE
19105	F21H7.10	17.0565	10.8275	24.5314	2.26566	1.17993	4.82132e-07	2.96288e-05	TRUE	TRUE
12900	ZK1225.1	5.70659	3.62728	8.20176	2.26114	1.17705	0.00141278	0.0259488	FALSE	TRUE
1097	K08B12.1	125.15	79.7743	179.6	2.25135	1.17079	4.19017e-18	1.85401e-15	TRUE	TRUE
15742	lgx-1	39.9274	25.4548	57.2945	2.25084	1.17046	5.61046e-12	9.30916e-10	TRUE	TRUE
2723	F56D3.1	82.9894	52.9183	119.075	2.25017	1.17003	3.22752e-16	1.07105e-13	TRUE	TRUE
17519	R07G3.6	32.7809	20.9343	46.9969	2.24497	1.1667	1.00685e-10	1.36376e-08	TRUE	TRUE
1031	M03B6.3	106.599	68.1153	152.779	2.24295	1.1654	2.0345e-17	8.26714e-15	TRUE	TRUE
8924	C02E7.7	41.5867	26.5951	59.5765	2.24013	1.16358	7.71618e-12	1.24908e-09	TRUE	TRUE
19707	F46F3.3	26.3501	16.8557	37.7434	2.23921	1.16299	4.8423e-09	5.04791e-07	TRUE	TRUE
6585	nhr-149	10.2642	6.56915	14.6982	2.23745	1.16186	3.98307e-05	0.00138406	TRUE	TRUE
4369	C09B9.8	16.3138	10.4429	23.3588	2.23681	1.16144	1.28899e-06	6.80772e-05	TRUE	TRUE
3245	C01G6.9	55.7195	35.6829	79.7633	2.23534	1.16049	2.81456e-13	5.71844e-11	TRUE	TRUE
11552	F13B12.4	34.2894	22.0006	49.036	2.22885	1.1563	9.62571e-11	1.32178e-08	TRUE	TRUE
11727	cut-6	55.3133	35.5564	79.0215	2.22243	1.15214	3.19207e-13	6.41993e-11	TRUE	TRUE
1769	ZK816.4	24.0549	15.4802	34.3445	2.21861	1.14966	1.0425e-08	1.00764e-06	TRUE	TRUE
178	col-54	8.71882	5.62126	12.4359	2.21229	1.14554	0.000187462	0.00500344	TRUE	TRUE
4352	F18C5.5	35.1162	22.6517	50.0736	2.21059	1.14443	1.34522e-10	1.77382e-08	TRUE	TRUE
2811	F58H1.2	84.6399	54.6382	120.642	2.20801	1.14275	1.83459e-15	5.294e-13	TRUE	TRUE
3877	ptr-18	96.654	62.4592	137.688	2.20444	1.14041	6.11881e-16	1.90362e-13	TRUE	TRUE
2724	C09G9.8	6.45459	4.17726	9.1874	2.19939	1.1371	0.000991144	0.0195006	FALSE	TRUE
2312	ZK662.2	9.32282	6.03426	13.2691	2.19896	1.13682	8.93274e-05	0.00269485	TRUE	TRUE
16844	osr-1	46.3059	29.9833	65.8931	2.19766	1.13597	2.71828e-12	4.876e-10	TRUE	TRUE
4769	K08E7.6	38.3999	24.865	54.6417	2.19753	1.13588	6.57199e-11	9.15069e-09	TRUE	TRUE
10688	T19D7.3	70.381	45.5766	100.146	2.19732	1.13574	2.85502e-14	7.01807e-12	TRUE	TRUE
14922	fbxc-41	6.37484	4.12966	9.06905	2.19608	1.13493	0.00139847	0.0257823	FALSE	TRUE
15376	ZC13.3	47.3644	30.8154	67.2232	2.18148	1.12531	4.22891e-12	7.19673e-10	TRUE	TRUE
16684	R01H2.8	12.9656	8.44966	18.3847	2.17579	1.12154	1.80191e-05	0.000691287	TRUE	TRUE
3146	ZK813.6	28.9685	18.8837	41.0704	2.17491	1.12096	2.94134e-09	3.23564e-07	TRUE	TRUE
13031	T19A5.3	65.5218	42.8162	92.7686	2.16667	1.11548	1.50433e-13	3.18646e-11	TRUE	TRUE
4425	cky-1	6.85914	4.48743	9.70518	2.16275	1.11287	0.000878771	0.0177414	FALSE	TRUE
2606	glr-1	24.9944	16.354	35.3629	2.16235	1.1126	2.30172e-08	1.98396e-06	TRUE	TRUE
16086	Y57A10A.24	6.32366	4.13873	8.94557	2.16143	1.11199	0.000991144	0.0195006	FALSE	TRUE
4883	F26F12.4	90.3736	59.172	127.815	2.16007	1.11108	5.05013e-15	1.35882e-12	TRUE	TRUE
7960	C07A9.5	10.6254	6.95712	15.0273	2.15998	1.11102	4.46763e-05	0.001518	TRUE	TRUE
16937	col-56	7.53325	4.93329	10.6532	2.15945	1.11066	0.000284446	0.00702679	TRUE	TRUE
12905	C34D4.1	26.7337	17.5111	37.8007	2.15867	1.11014	6.10802e-09	6.14226e-07	TRUE	TRUE
19604	F52F10.2	7.66317	5.02021	10.8347	2.15822	1.10984	0.000686958	0.0144435	FALSE	TRUE
14470	fbxa-52	5.98366	3.92055	8.4594	2.15771	1.1095	0.00177169	0.0313287	FALSE	TRUE
1595	ins-1	26.4974	17.397	37.4178	2.15082	1.10489	1.70461e-08	1.54979e-06	TRUE	TRUE
15250	F40F12.4	8.04974	5.29807	11.3517	2.14262	1.09938	0.000398777	0.00923841	TRUE	TRUE
14952	Y75B7AR.1	15.0313	9.90409	21.1839	2.1389	1.09687	3.91986e-06	0.000177786	TRUE	TRUE
12996	Y106G6G.2	12.476	8.22957	17.5718	2.1352	1.09437	2.61184e-05	0.000959489	TRUE	TRUE
11332	K09B11.10	37.3604	24.665	52.5949	2.13237	1.09246	3.12963e-10	3.96905e-08	TRUE	TRUE
5723	ifp-1	115.161	76.0355	162.112	2.13206	1.09225	9.62851e-16	2.90475e-13	TRUE	TRUE
12646	cut-5	55.357	36.5695	77.9021	2.13025	1.09102	2.98395e-12	5.30478e-10	TRUE	TRUE
12974	odr-2	8.45782	5.58959	11.8997	2.1289	1.09011	0.000355613	0.00847977	TRUE	TRUE
7489	F22F7.3	16.4297	10.8589	23.1148	2.12865	1.08994	2.46197e-06	0.000121038	TRUE	TRUE
6699	C26B9.7	11.8479	7.84692	16.6491	2.12173	1.08524	5.09295e-05	0.00168728	TRUE	TRUE
10546	C43H6.6	20.6893	13.7603	29.0041	2.10781	1.07575	2.05924e-07	1.40416e-05	TRUE	TRUE
3381	pqn-74	50.1988	33.4682	70.2757	2.09978	1.07024	2.48515e-11	3.66533e-09	TRUE	TRUE
19224	F46G11.1	7.64207	5.09577	10.6976	2.09932	1.06992	0.000446588	0.0101856	FALSE	TRUE
16669	T23F1.5	66.794	44.8106	93.1741	2.07929	1.05609	1.27736e-12	2.39938e-10	TRUE	TRUE
11523	F23H12.5	93.8668	63.1679	130.705	2.06917	1.04905	4.36916e-14	1.04813e-11	TRUE	TRUE
7067	D2005.6	91.2282	61.451	126.961	2.06605	1.04688	4.66408e-14	1.10555e-11	TRUE	TRUE
3664	daf-11	17.6861	11.9502	24.5691	2.05596	1.03981	3.39734e-06	0.000159163	TRUE	TRUE
19443	C07A9.13	8.68	5.865	12.058	2.05592	1.03978	0.000392535	0.00911992	TRUE	TRUE
7653	T07C12.8	33.1598	22.4079	46.062	2.05561	1.03957	3.26564e-09	3.53381e-07	TRUE	TRUE
6406	unc-7	51.2229	34.6504	71.1098	2.05221	1.03717	4.87524e-11	6.83598e-09	TRUE	TRUE
13160	grl-11	6.48992	4.39561	9.00309	2.0482	1.03436	0.00237188	0.0397559	FALSE	TRUE
3760	wrt-9	14.551	9.85799	20.1825	2.04733	1.03374	1.54379e-05	0.000603896	TRUE	TRUE
7267	mab-7	59.5755	40.3893	82.5991	2.04507	1.03215	1.48834e-11	2.26381e-09	TRUE	TRUE
17281	Y97E10AR.1	186.945	126.77	259.154	2.04428	1.03159	3.79856e-16	1.23989e-13	TRUE	TRUE
5200	Y17G7B.22	13.4209	9.10117	18.6047	2.0442	1.03154	4.55657e-05	0.00154034	TRUE	TRUE
1756	F37A4.3	21.9017	14.8768	30.3315	2.03884	1.02775	5.70038e-07	3.37798e-05	TRUE	TRUE
10894	C05E7.1	48.0138	32.633	66.4708	2.03692	1.02639	2.47485e-10	3.19979e-08	TRUE	TRUE
10399	F31D4.5	190.374	129.431	263.506	2.03588	1.02565	3.86848e-16	1.24234e-13	TRUE	TRUE
10070	T13H5.3	21.3716	14.5332	29.5777	2.03518	1.02516	5.49684e-07	3.29661e-05	TRUE	TRUE
6892	ram-2	75.458	51.3773	104.355	2.03115	1.0223	1.44365e-12	2.66154e-10	TRUE	TRUE
3845	ZC250.3	31.2955	21.3133	43.2741	2.03038	1.02175	2.32511e-08	1.99549e-06	TRUE	TRUE
5274	F36H1.11	27.8289	18.9648	38.4659	2.02827	1.02025	1.13251e-07	8.26481e-06	TRUE	TRUE
8312	R07E3.6	102.287	69.7195	141.368	2.02766	1.01982	1.21305e-13	2.5971e-11	TRUE	TRUE
13174	col-113	28.4319	19.4092	39.2591	2.02271	1.01629	8.79865e-08	6.71226e-06	TRUE	TRUE
8003	F41G3.2	22.8369	15.5986	31.5229	2.02089	1.01499	6.41911e-07	3.72627e-05	TRUE	TRUE
9097	spp-7	23.8194	16.2805	32.8661	2.01875	1.01346	2.4344e-07	1.63203e-05	TRUE	TRUE
2979	fipr-3	6.54282	4.47376	9.02569	2.01747	1.01255	0.00237188	0.0397559	FALSE	TRUE
2698	T20F5.4	256.744	175.804	353.873	2.01289	1.00927	9.65565e-17	3.49552e-14	TRUE	TRUE
16718	clec-180	66.3643	45.5199	91.3776	2.00742	1.00534	1.17182e-11	1.88162e-09	TRUE	TRUE
11980	F35C12.3	17.0608	11.7534	23.4297	1.99344	0.99526	8.56757e-06	0.000362184	TRUE	TRUE
11934	T14E8.4	36.2308	24.9618	49.7537	1.9932	0.995084	1.1698e-08	1.12521e-06	TRUE	TRUE
12104	ugt-56	12.1293	8.36151	16.6506	1.99134	0.993742	0.000141673	0.00394612	TRUE	TRUE
19276	inx-4	18.6848	12.8981	25.6288	1.98703	0.990613	4.12485e-06	0.000186236	TRUE	TRUE
9956	ZK180.6	9.31704	6.43463	12.7759	1.9855	0.9895	0.000256344	0.00646903	TRUE	TRUE
15386	daf-6	43.1006	29.7696	59.0977	1.98517	0.989262	1.44792e-09	1.67656e-07	TRUE	TRUE
19118	C35A5.11	143.746	99.5582	196.772	1.97645	0.98291	5.25881e-14	1.21754e-11	TRUE	TRUE
4256	ptr-9	9.6397	6.68419	13.1863	1.97276	0.980216	0.000454246	0.010313	FALSE	TRUE
8497	shw-3	23.5991	16.3777	32.2648	1.97004	0.978228	6.59131e-07	3.81511e-05	TRUE	TRUE
18743	F41G3.3	20.0444	13.9113	27.4043	1.96993	0.978147	2.60656e-06	0.000126583	TRUE	TRUE
16565	tag-297	112.835	78.3177	154.256	1.96962	0.977921	2.57283e-13	5.36853e-11	TRUE	TRUE
12361	W04E12.9	22.5315	15.6426	30.7983	1.96887	0.977369	9.31776e-07	5.18229e-05	TRUE	TRUE
11038	C27A2.8	20.1054	13.9584	27.4818	1.96884	0.977346	4.53371e-06	0.000203313	TRUE	TRUE
9960	F13H10.5	81.0196	56.2799	110.707	1.96708	0.976058	4.50568e-12	7.60277e-10	TRUE	TRUE
8652	C06G1.1	22.5317	15.655	30.7837	1.96638	0.975545	9.31776e-07	5.18229e-05	TRUE	TRUE
19732	W10C4.1	14.7796	10.2887	20.1686	1.96028	0.971057	2.20824e-05	0.000826473	TRUE	TRUE
826	C30G12.4	25.8868	18.0211	35.3257	1.96024	0.971031	5.77112e-07	3.39303e-05	TRUE	TRUE
16807	F30H5.3	431.458	300.38	588.753	1.96003	0.970874	7.75874e-17	2.9148e-14	TRUE	TRUE
3674	tag-141	7.83824	5.46451	10.6867	1.95566	0.967653	0.00141401	0.0259488	FALSE	TRUE
8033	F36H9.7	15.5421	10.8419	21.1825	1.95377	0.966258	3.33633e-05	0.00118624	TRUE	TRUE
17558	Y73E7A.8	56.9759	39.7654	77.6286	1.95216	0.965073	2.71708e-10	3.49031e-08	TRUE	TRUE
3224	F18E9.1	27.0332	18.8687	36.8305	1.95194	0.964906	2.54053e-07	1.69179e-05	TRUE	TRUE
11218	H03E18.1	110.559	77.2503	150.53	1.9486	0.96244	4.03808e-13	7.96061e-11	TRUE	TRUE
9754	C29A12.6	50.1107	35.023	68.2159	1.94775	0.961806	1.05504e-09	1.26547e-07	TRUE	TRUE
14370	Y97E10C.1	545.431	381.436	742.224	1.94587	0.960413	1.14282e-16	3.99204e-14	TRUE	TRUE
6908	F13H8.5	41.4633	29.0209	56.3943	1.94323	0.958457	8.3813e-09	8.22069e-07	TRUE	TRUE
8111	lgc-21	30.656	21.4663	41.6836	1.94181	0.957403	1.06501e-07	7.94209e-06	TRUE	TRUE
15044	Y67A10A.7	22.7329	15.9313	30.8948	1.93925	0.955501	1.1705e-06	6.26499e-05	TRUE	TRUE
6688	mlt-9	15.5222	10.8865	21.085	1.9368	0.953675	3.08396e-05	0.0011124	TRUE	TRUE
5068	W01F3.1	36.524	25.6255	49.6022	1.93566	0.952824	3.30887e-08	2.77987e-06	TRUE	TRUE
8036	hhat-1	157.281	110.365	213.58	1.9352	0.952486	1.03766e-13	2.27043e-11	TRUE	TRUE
74	H23N18.5	30.9659	21.7385	42.0388	1.93384	0.951465	1.2402e-07	8.94694e-06	TRUE	TRUE
8572	T01D3.7	48.0754	33.785	65.224	1.93056	0.949022	1.33457e-09	1.58171e-07	TRUE	TRUE
6548	F36H9.5	17.54	12.3446	23.7744	1.92591	0.945537	1.0122e-05	0.000416401	TRUE	TRUE
2517	ZC168.2	13.1299	9.24232	17.7951	1.92539	0.94515	0.000236827	0.00612397	TRUE	TRUE
8835	T05C1.3	16.2254	11.4256	21.9852	1.9242	0.944263	2.54832e-05	0.000939622	TRUE	TRUE
6925	hlh-32	12.3006	8.66824	16.6595	1.9219	0.942531	0.000282609	0.0069988	TRUE	TRUE
11549	ptr-16	41.1217	28.9805	55.6911	1.92167	0.942362	1.30304e-08	1.21806e-06	TRUE	TRUE
12935	arl-6	21.534	15.1765	29.1629	1.92158	0.942296	4.87173e-06	0.000217004	TRUE	TRUE
3772	lpr-4	318.693	224.775	431.394	1.91922	0.940523	2.93882e-15	8.01574e-13	TRUE	TRUE
11377	F59D12.2	31.9544	22.5571	43.2311	1.91652	0.938488	1.21813e-07	8.81974e-06	TRUE	TRUE
4711	W02B8.3	11.429	8.06875	15.4614	1.91621	0.938252	0.000276103	0.00684619	TRUE	TRUE
13530	Y57G11C.39	26.2077	18.5147	35.4393	1.91412	0.936681	5.77112e-07	3.39303e-05	TRUE	TRUE
7539	F54F11.1	16.0621	11.3501	21.7165	1.91332	0.936081	4.17988e-05	0.00143465	TRUE	TRUE
16812	T23F6.5	11.7636	8.32648	15.8883	1.90816	0.932183	0.000319987	0.00776983	TRUE	TRUE
16564	cnc-7	25.6219	18.1369	34.6038	1.90792	0.932002	2.83188e-06	0.000134894	TRUE	TRUE
8694	T03G11.3	20.4234	14.4662	27.5721	1.90597	0.930525	6.65821e-06	0.000286952	TRUE	TRUE
1596	apt-9	13.3634	9.46939	18.0362	1.90469	0.929553	0.000171018	0.0046222	TRUE	TRUE
15898	Y57G11C.42	16.1791	11.4675	21.833	1.90391	0.928967	4.17988e-05	0.00143465	TRUE	TRUE
4403	F59B10.2	10.3858	7.36137	14.0152	1.90388	0.928946	0.000619089	0.0133445	FALSE	TRUE
8818	F43E2.9	8.717	6.18452	11.756	1.90087	0.926661	0.00154336	0.0279362	FALSE	TRUE
4395	F56F11.5	20.8053	14.7747	28.0421	1.89798	0.924463	7.70122e-06	0.000329761	TRUE	TRUE
8342	C01F1.5	11.3245	8.0532	15.2502	1.89368	0.921192	0.00025556	0.00645744	TRUE	TRUE
6721	col-104	38.9577	27.7371	52.4225	1.88997	0.918367	2.96294e-08	2.49979e-06	TRUE	TRUE
7082	lon-8	101.726	72.4552	136.851	1.88877	0.917445	1.50079e-11	2.26381e-09	TRUE	TRUE
18975	F20B10.3	10.375	7.39049	13.9565	1.88844	0.917196	0.000872488	0.0176546	FALSE	TRUE
14323	dgk-3	8.49024	6.05378	11.414	1.88543	0.914893	0.00192039	0.0335118	FALSE	TRUE
11778	ZC84.1	51.7418	36.9056	69.5453	1.88441	0.914113	3.2366e-09	3.53381e-07	TRUE	TRUE
10809	K02H8.1	9.88817	7.05721	13.2853	1.88251	0.912661	0.00131889	0.0247041	FALSE	TRUE
18972	F17B5.6	12.0316	8.59244	16.1585	1.88055	0.911155	0.00047698	0.0107434	FALSE	TRUE
15776	H01G02.2	11.8866	8.49176	15.9603	1.87951	0.910354	0.000617336	0.0133445	FALSE	TRUE
9405	K08C9.5	9.74312	6.96302	13.0792	1.87839	0.909493	0.00123634	0.0234	FALSE	TRUE
15026	F43C1.1	31.5386	22.55	42.325	1.87694	0.908384	3.81876e-07	2.42925e-05	TRUE	TRUE
11788	F18C5.9	48.3071	34.5482	64.8179	1.87616	0.907784	1.33704e-08	1.24401e-06	TRUE	TRUE
6862	lpr-1	86.9571	62.1995	116.666	1.87568	0.907415	7.91252e-11	1.09407e-08	TRUE	TRUE
12914	dpy-1	69.6274	49.8273	93.3875	1.87423	0.906294	3.94793e-10	4.91296e-08	TRUE	TRUE
17468	lgc-46	8.73959	6.26073	11.7142	1.87106	0.903856	0.00154336	0.0279362	FALSE	TRUE
6724	phg-1	53.3511	38.2256	71.5016	1.87052	0.903437	3.96202e-09	4.24128e-07	TRUE	TRUE
16680	ace-3	122.361	87.7567	163.886	1.8675	0.901109	4.19143e-12	7.19445e-10	TRUE	TRUE
15166	C42C1.2	16.3663	11.7398	21.9181	1.86699	0.900713	7.78125e-05	0.00240501	TRUE	TRUE
1380	srd-32	9.3777	6.7346	12.5494	1.86343	0.897957	0.001429	0.0261516	FALSE	TRUE
8154	W04G3.2	374.558	269.087	501.124	1.86231	0.897094	1.69036e-14	4.31498e-12	TRUE	TRUE
12512	F32B5.2	20.6637	14.8562	27.6327	1.86001	0.895311	1.29097e-05	0.000518235	TRUE	TRUE
10328	glt-7	9.59861	6.90183	12.8348	1.85962	0.895005	0.00213076	0.0365422	FALSE	TRUE
12888	T19H12.6	34.7093	24.9582	46.4106	1.85954	0.894942	1.71645e-07	1.19497e-05	TRUE	TRUE
10820	R13H4.3	17.4911	12.5813	23.3828	1.85853	0.894166	7.12498e-05	0.00224116	TRUE	TRUE
10703	che-11	42.597	30.6589	56.9227	1.85664	0.892697	4.41363e-08	3.61645e-06	TRUE	TRUE
11274	E02H4.4	13.1117	9.43951	17.5183	1.85585	0.892082	0.000221404	0.00577767	TRUE	TRUE
12514	R04B3.3	40.1731	28.9586	53.6306	1.85198	0.889067	1.04377e-07	7.81608e-06	TRUE	TRUE
842	F26G1.5	26.2101	18.9005	34.9817	1.85084	0.888181	1.53513e-06	7.98069e-05	TRUE	TRUE
12543	K08F8.7	14.7974	10.6771	19.7417	1.84897	0.886722	0.000101051	0.00298522	TRUE	TRUE
3435	spp-13	92.2376	66.5907	123.014	1.84731	0.885429	1.05789e-10	1.42322e-08	TRUE	TRUE
5303	cfi-1	88.5912	63.9902	118.112	1.84579	0.884239	1.24196e-10	1.64857e-08	TRUE	TRUE
13015	grh-1	104.986	75.8337	139.97	1.84575	0.884204	2.29154e-11	3.43059e-09	TRUE	TRUE
19146	F13E6.2	18.395	13.2987	24.5106	1.84308	0.882115	4.3316e-05	0.00147682	TRUE	TRUE
12495	F19H8.4	140.082	101.32	186.596	1.84165	0.880996	7.19927e-12	1.17496e-09	TRUE	TRUE
8801	gei-13	532.814	385.468	709.63	1.84096	0.880457	1.97148e-14	4.90678e-12	TRUE	TRUE
1683	fbxa-164	11.62	8.41048	15.4714	1.83954	0.879343	0.00138729	0.0256713	FALSE	TRUE
12523	F01E11.3	25.8804	18.7442	34.4439	1.83758	0.877804	2.65237e-06	0.000128495	TRUE	TRUE
877	T03G6.1	231.608	167.81	308.166	1.8364	0.876882	5.34136e-13	1.03254e-10	TRUE	TRUE
15620	T23F6.1	19.618	14.2183	26.0977	1.83551	0.87618	3.21763e-05	0.00115435	TRUE	TRUE
16959	F22D6.11	11.5483	8.37547	15.3557	1.83341	0.874529	0.00096988	0.0192152	FALSE	TRUE
12908	ptr-4	371.985	269.794	494.614	1.8333	0.874444	6.81478e-14	1.55964e-11	TRUE	TRUE
4950	phat-4	20.2013	14.6558	26.8558	1.83243	0.873756	1.76337e-05	0.000679118	TRUE	TRUE
16879	F28E10.1	23.4632	17.0356	31.1764	1.83007	0.871897	8.24606e-06	0.000351579	TRUE	TRUE
6936	ceh-48	164.83	119.678	219.012	1.83001	0.871855	3.54143e-12	6.18684e-10	TRUE	TRUE
12879	Y76A2B.2	47.5977	34.5677	63.2337	1.82927	0.87127	2.24773e-08	1.94585e-06	TRUE	TRUE
11340	nab-1	140.204	101.929	186.134	1.82611	0.868775	1.24906e-11	1.9896e-09	TRUE	TRUE
11664	F21E9.2	14.1034	10.2668	18.7072	1.8221	0.865599	0.000238517	0.0061517	TRUE	TRUE
16360	C54G4.4	31.3938	22.8699	41.6225	1.81997	0.863915	5.21273e-07	3.18376e-05	TRUE	TRUE
2572	T14B1.1	297.795	216.996	394.755	1.81918	0.86329	2.58841e-13	5.36853e-11	TRUE	TRUE
4166	qua-1	138.281	100.764	183.301	1.81911	0.863231	1.44791e-11	2.23483e-09	TRUE	TRUE
15751	sol-1	21.2579	15.4928	28.176	1.81866	0.862872	1.18276e-05	0.000478658	TRUE	TRUE
5677	C53D5.3	10.829	7.89598	14.3487	1.81721	0.861727	0.00136497	0.0253762	FALSE	TRUE
13138	T27E4.5	8.898	6.48982	11.7878	1.81636	0.861047	0.00233812	0.039386	FALSE	TRUE
3900	ugt-18	31.9105	23.2801	42.2671	1.81559	0.86044	2.10078e-06	0.000104834	TRUE	TRUE
17005	sng-1	31.9848	23.3426	42.3555	1.81451	0.859582	1.03203e-06	5.69215e-05	TRUE	TRUE
13289	F53H4.5	37.1513	27.1134	49.1967	1.81448	0.859553	2.7243e-07	1.79022e-05	TRUE	TRUE
11783	C06E1.8	41.8364	30.5333	55.4	1.81441	0.8595	1.49925e-07	1.06248e-05	TRUE	TRUE
8718	fut-4	13.6631	9.97525	18.0886	1.81335	0.858655	0.000345366	0.00826512	TRUE	TRUE
1426	F58B4.6	17.6712	12.9079	23.3872	1.81186	0.857469	7.57005e-05	0.00235622	TRUE	TRUE
14958	F22B7.1	27.4859	20.0792	36.3739	1.81152	0.857203	4.05217e-06	0.00018337	TRUE	TRUE
12884	ZK688.2	139.68	102.231	184.62	1.80591	0.852728	2.88121e-11	4.18742e-09	TRUE	TRUE
2456	Y42A5A.4	13.2232	9.6798	17.4753	1.80533	0.852264	0.000392116	0.00911992	TRUE	TRUE
10800	nas-38	9.07346	6.64241	11.9907	1.80518	0.85214	0.00165496	0.0296596	FALSE	TRUE
11958	F26A10.2	123.237	90.2288	162.846	1.80481	0.851847	2.9041e-11	4.19012e-09	TRUE	TRUE
12172	ptr-19	52.356	38.334	69.1824	1.80473	0.851781	2.92835e-08	2.48113e-06	TRUE	TRUE
587	Y38A10A.2	14.0785	10.3094	18.6013	1.80431	0.851448	0.000238517	0.0061517	TRUE	TRUE
1850	bbs-9	44.8388	32.8388	59.2387	1.80392	0.851138	1.09335e-07	8.09279e-06	TRUE	TRUE
1226	nhr-50	14.2995	10.4767	18.8869	1.80276	0.850204	0.000323251	0.00783952	TRUE	TRUE
12890	F35D2.4	32.6552	23.9413	43.1119	1.80073	0.848582	1.30324e-06	6.86476e-05	TRUE	TRUE
13054	Y6B3B.7	17.2313	12.6874	22.6841	1.78792	0.838285	0.000125526	0.00358071	TRUE	TRUE
16946	acc-4	23.0651	16.9854	30.3608	1.78747	0.837918	2.81781e-05	0.00102757	TRUE	TRUE
19644	F16B4.5	9.84032	7.25555	12.9421	1.78375	0.834911	0.00225637	0.0383054	FALSE	TRUE
8059	F45H7.1	26.0837	19.2424	34.2933	1.78217	0.833637	9.69922e-06	0.000400666	TRUE	TRUE
12318	Y48G1BR.1	32.8753	24.2537	43.2211	1.78204	0.833532	1.37927e-06	7.20805e-05	TRUE	TRUE
11002	ZC449.2	111.774	82.5247	146.872	1.77974	0.831665	3.12053e-10	3.96905e-08	TRUE	TRUE
17470	M02G9.2	21.5252	15.922	28.249	1.77421	0.827179	4.61252e-05	0.00155397	TRUE	TRUE
207	unc-41	86.6607	64.13	113.698	1.77292	0.826129	9.85318e-10	1.2036e-07	TRUE	TRUE
11554	C29H12.6	77.0323	57.012	101.057	1.77255	0.825824	3.98645e-09	4.24461e-07	TRUE	TRUE
5895	sto-6	15.3217	11.3412	20.0983	1.77214	0.825496	0.000199358	0.00526449	TRUE	TRUE
13143	pqn-73	380.723	281.837	499.387	1.7719	0.825299	8.30141e-13	1.58932e-10	TRUE	TRUE
8201	F52C9.5	21.3163	15.7805	27.9592	1.77176	0.825182	5.3744e-05	0.00176293	TRUE	TRUE
4917	W06F12.3	12.2778	9.09076	16.1023	1.77128	0.824791	0.000892483	0.0179497	FALSE	TRUE
3488	str-173	37.8379	28.0198	49.6197	1.77088	0.824464	4.7965e-07	2.96288e-05	TRUE	TRUE
6872	K08D12.2	22.0382	16.3282	28.8901	1.76933	0.823205	3.22454e-05	0.00115474	TRUE	TRUE
5631	C56E6.6	61.856	45.9101	80.9911	1.76413	0.818954	2.22021e-08	1.93888e-06	TRUE	TRUE
16422	W04G3.1	385.349	286.064	504.491	1.76356	0.81849	1.43582e-12	2.66154e-10	TRUE	TRUE
11308	B0205.4	50.4048	37.4236	65.9823	1.76312	0.818132	1.35235e-07	9.72081e-06	TRUE	TRUE
4748	del-1	13.3741	9.9301	17.5069	1.76301	0.81804	0.000563263	0.0123243	FALSE	TRUE
19675	C35A5.10	10.7755	8.0041	14.1012	1.76174	0.817003	0.00227211	0.0384694	FALSE	TRUE
15616	T22B11.2	35.3273	26.257	46.2116	1.75997	0.815552	1.06364e-06	5.81817e-05	TRUE	TRUE
15767	C06C3.10	22.8964	17.0336	29.9316	1.75721	0.813284	3.62976e-05	0.00127464	TRUE	TRUE
14225	F09F7.1	16.9236	12.5956	22.1171	1.75594	0.812242	0.000323767	0.00784249	TRUE	TRUE
7102	gcy-22	23.0339	17.1573	30.0858	1.75354	0.810266	2.30204e-05	0.00085835	TRUE	TRUE
16203	F29A7.4	18.8537	14.0455	24.6235	1.75312	0.809927	0.000106284	0.00310297	TRUE	TRUE
6334	K07G5.3	66.7775	49.7538	87.2058	1.75275	0.809617	2.20799e-08	1.93671e-06	TRUE	TRUE
607	F17A9.3	118.888	88.6449	155.179	1.75057	0.807826	5.83365e-10	7.16999e-08	TRUE	TRUE
909	D1069.1	10.6335	7.93805	13.868	1.74703	0.804901	0.00215917	0.0369399	FALSE	TRUE
7693	F54C8.6	98.3418	73.4671	128.191	1.74488	0.803129	1.44829e-09	1.67656e-07	TRUE	TRUE
11400	W03B1.1	15.7978	11.8111	20.582	1.7426	0.801242	0.00029833	0.00730633	TRUE	TRUE
14574	bbs-2	41.1959	30.8154	53.6526	1.74109	0.799995	9.25755e-07	5.17773e-05	TRUE	TRUE
9072	hot-2	18.0335	13.4918	23.4836	1.74059	0.799577	7.57005e-05	0.00235622	TRUE	TRUE
14571	Y71G12B.25	116.575	87.3478	151.648	1.73614	0.795886	9.96955e-10	1.21039e-07	TRUE	TRUE
6812	ZK287.4	80.5824	60.3892	104.814	1.73564	0.795472	7.16689e-09	7.0995e-07	TRUE	TRUE
7409	C17C3.3	15.6685	11.7448	20.3769	1.73498	0.794916	0.000674723	0.0142465	FALSE	TRUE
5946	Y57E12B.3	49.4499	37.0724	64.3029	1.73452	0.794539	2.70557e-07	1.78379e-05	TRUE	TRUE
4339	F27C8.2	13.9109	10.4322	18.0853	1.73361	0.793775	0.00066052	0.0140359	FALSE	TRUE
3249	abch-1	10.179	7.64528	13.2195	1.72911	0.790027	0.00251465	0.0416549	FALSE	TRUE
16045	che-3	57.773	43.4088	75.01	1.72799	0.789095	1.08627e-07	8.07041e-06	TRUE	TRUE
6375	K07C11.10	26.1631	19.6603	33.9665	1.72767	0.788826	2.91547e-05	0.00105738	TRUE	TRUE
14718	Y73F8A.5	66.354	49.8976	86.1016	1.72557	0.78707	3.64247e-08	3.02188e-06	TRUE	TRUE
2025	F39D8.3	14.4494	10.8711	18.7433	1.72414	0.785873	0.000578951	0.0126398	FALSE	TRUE
8409	fos-1	17.5475	13.2026	22.7614	1.72401	0.785769	0.000315556	0.00768098	TRUE	TRUE
18990	slo-1	14.6566	11.0418	18.9943	1.72022	0.78259	0.000483082	0.010844	FALSE	TRUE
18828	osm-5	48.4017	36.4769	62.7113	1.7192	0.781742	3.12282e-07	2.03198e-05	TRUE	TRUE
8851	T10H9.1	18.9969	14.3172	24.6126	1.7191	0.781652	0.000138697	0.00388932	TRUE	TRUE
13022	F13B9.2	24.2913	18.3234	31.4529	1.71654	0.779506	6.46907e-05	0.0020576	TRUE	TRUE
2524	unc-9	83.1526	62.7437	107.643	1.7156	0.778715	1.2376e-08	1.17342e-06	TRUE	TRUE
3089	R07B1.9	47.8485	36.1189	61.9239	1.71445	0.777744	3.95494e-07	2.4999e-05	TRUE	TRUE
7145	F46C5.1	22.6738	17.1245	29.3328	1.71292	0.776454	7.97773e-05	0.00245131	TRUE	TRUE
5076	wrt-6	22.5585	17.0397	29.1809	1.71253	0.776125	4.63992e-05	0.0015589	TRUE	TRUE
6032	ceh-24	21.5661	16.3123	27.8707	1.70857	0.772791	4.13856e-05	0.00142813	TRUE	TRUE
2101	C42D4.13	15.416	11.6673	19.9144	1.70685	0.77134	0.000616673	0.0133445	FALSE	TRUE
12851	ifta-2	33.3357	25.2352	43.0564	1.70621	0.770793	6.57051e-06	0.000283786	TRUE	TRUE
13823	C25F6.7	22.2288	16.8317	28.7054	1.70544	0.770141	0.000107493	0.00312907	TRUE	TRUE
12319	unc-1	32.0971	24.3082	41.4438	1.70493	0.769715	1.42877e-05	0.00056445	TRUE	TRUE
485	nph-1	67.2661	50.9695	86.822	1.70341	0.768426	8.96266e-08	6.81128e-06	TRUE	TRUE
2742	K04H4.2	19.206	14.5545	24.7878	1.7031	0.768167	0.000145829	0.00404402	TRUE	TRUE
5850	T01G9.3	214.281	162.41	276.526	1.70264	0.767774	1.48848e-10	1.94981e-08	TRUE	TRUE
16878	R09E10.5	758.89	575.331	979.161	1.70191	0.767156	4.12404e-12	7.14032e-10	TRUE	TRUE
4400	oac-51	45.2214	34.2877	58.3419	1.70154	0.766844	9.08778e-07	5.09709e-05	TRUE	TRUE
7255	ZK265.7	84.756	64.2688	109.341	1.7013	0.766637	2.17421e-08	1.91552e-06	TRUE	TRUE
12926	R11G1.1	12.8235	9.72509	16.5415	1.70092	0.766311	0.00175764	0.0311911	FALSE	TRUE
8800	ptb-1	49.8353	37.8684	64.1955	1.69522	0.761477	4.67287e-07	2.89849e-05	TRUE	TRUE
5183	C09G5.8	49.8994	37.9301	64.2625	1.69423	0.760633	4.07671e-07	2.56061e-05	TRUE	TRUE
11276	C14A11.2	75.0898	57.0936	96.6852	1.69345	0.759965	4.88797e-08	3.92437e-06	TRUE	TRUE
10700	E04A4.6	46.2733	35.2123	59.5464	1.69107	0.757937	9.79496e-07	5.41743e-05	TRUE	TRUE
7823	ptd-2	13.0393	9.93113	16.7691	1.68853	0.755771	0.0014565	0.026557	FALSE	TRUE
19870	C07E3.10	24.207	18.446	31.1201	1.68709	0.754533	9.39443e-05	0.00281102	TRUE	TRUE
7993	T26H5.9	118.791	90.6602	152.548	1.68263	0.750722	7.98778e-09	7.87349e-07	TRUE	TRUE
2824	F45E4.3	40.5502	30.9686	52.048	1.68067	0.749036	4.17865e-06	0.000188238	TRUE	TRUE
4241	acr-8	38.3766	29.3177	49.2473	1.67978	0.748273	6.12068e-06	0.000266089	TRUE	TRUE
12952	C05B5.5	27.7405	21.2108	35.5762	1.67727	0.746115	7.92155e-05	0.00243781	TRUE	TRUE
14155	del-2	55.0657	42.1069	70.6161	1.67707	0.745939	5.64161e-07	3.35314e-05	TRUE	TRUE
264	C34C6.3	40.0202	30.6149	51.3065	1.67586	0.744905	3.17325e-06	0.00014986	TRUE	TRUE
15752	egl-38	45.3661	34.7156	58.1467	1.67494	0.744111	1.58118e-06	8.17738e-05	TRUE	TRUE
4619	C44H4.1	48.2324	36.9296	61.7957	1.67334	0.742728	1.08183e-06	5.88532e-05	TRUE	TRUE
12409	cyp-32B1	75.7507	58.1138	96.9151	1.66768	0.737841	1.48054e-07	1.0566e-05	TRUE	TRUE
19818	ins-19	203.719	156.351	260.56	1.66651	0.736829	1.04497e-09	1.26099e-07	TRUE	TRUE
13299	T06A1.1	43.9256	33.7202	56.1722	1.66583	0.736241	3.46163e-06	0.000161595	TRUE	TRUE
12910	F55A4.2	76.7095	58.8949	98.0871	1.66546	0.735922	8.59349e-08	6.58096e-06	TRUE	TRUE
332	ssu-2	46.0894	35.3992	58.9177	1.66438	0.734986	2.54678e-06	0.000124592	TRUE	TRUE
3480	Y52B11A.4	82.8235	63.6772	105.799	1.66149	0.732477	6.48325e-08	5.04341e-06	TRUE	TRUE
3261	ugt-59	29.2936	22.5457	37.391	1.65846	0.729841	5.06291e-05	0.00168293	TRUE	TRUE
359	H34I24.3	21.0285	16.1915	26.8329	1.65722	0.728764	0.00014818	0.00409212	TRUE	TRUE
1709	K11H12.11	26.9556	20.7595	34.3909	1.65663	0.728256	5.23835e-05	0.00172398	TRUE	TRUE
4622	C06E4.2	41.7207	32.134	53.2248	1.65634	0.727999	5.73369e-06	0.000252017	TRUE	TRUE
12510	adt-1	33.8761	26.1204	43.1828	1.65322	0.725277	1.44319e-05	0.000569015	TRUE	TRUE
7530	set-18	13.6116	10.498	17.3479	1.65249	0.724638	0.00207611	0.0356972	FALSE	TRUE
15042	fbxa-137	45.9117	35.419	58.5029	1.65174	0.723987	3.83344e-06	0.000175063	TRUE	TRUE
13167	Y41D4B.6	140.807	108.649	179.397	1.65116	0.723481	5.53831e-09	5.59763e-07	TRUE	TRUE
1681	col-174	24.5269	18.928	31.2456	1.65076	0.723131	9.79627e-05	0.00291125	TRUE	TRUE
6005	T28D6.4	142.934	110.31	182.084	1.65065	0.723037	4.28377e-09	4.50617e-07	TRUE	TRUE
11938	C50D2.2	24.8202	19.1668	31.6042	1.64891	0.721511	0.00012747	0.00361032	TRUE	TRUE
18993	Y43F8C.4	31.7608	24.5893	40.3667	1.64164	0.715136	2.76917e-05	0.00101355	TRUE	TRUE
659	Y75B8A.5	83.3142	64.5129	105.876	1.64115	0.714711	1.43851e-07	1.0303e-05	TRUE	TRUE
12975	lrx-1	27.078	20.968	34.4098	1.64106	0.714628	7.76282e-05	0.00240382	TRUE	TRUE
9958	F31F6.8	15.199	11.7807	19.3011	1.63837	0.712263	0.00181842	0.0320412	FALSE	TRUE
12407	F11E6.8	178.65	138.493	226.839	1.6379	0.71185	4.3e-09	4.50617e-07	TRUE	TRUE
15359	ZK84.1	32.3131	25.0747	40.9992	1.63508	0.709366	3.797e-05	0.00132635	TRUE	TRUE
11704	cpx-2	12.8731	9.99178	16.3306	1.6344	0.708765	0.00289249	0.046296	FALSE	TRUE
3912	unc-36	126.321	98.0534	160.243	1.63424	0.708619	2.23768e-08	1.94561e-06	TRUE	TRUE
14303	nrx-1	21.4827	16.6781	27.2481	1.63376	0.7082	0.000249262	0.00633042	TRUE	TRUE
19599	arl-3	25.5408	19.8411	32.3804	1.63199	0.706633	0.000100105	0.00296607	TRUE	TRUE
14985	Y102A11A.5	113.864	88.4785	144.327	1.63121	0.705942	3.63934e-08	3.02188e-06	TRUE	TRUE
2093	ZC84.6	66.1738	51.4306	83.8657	1.63066	0.705455	3.71762e-07	2.38011e-05	TRUE	TRUE
16517	C53D5.2	74.0781	57.5952	93.8576	1.62961	0.704526	3.73238e-07	2.3819e-05	TRUE	TRUE
11995	F10F2.4	71.5337	55.6217	90.6282	1.62937	0.704313	5.60143e-07	3.33922e-05	TRUE	TRUE
14611	W01C9.1	35.1296	27.322	44.4988	1.62868	0.703703	2.39963e-05	0.000889741	TRUE	TRUE
7369	T23H2.4	21.6143	16.8178	27.3701	1.62745	0.702613	0.000325937	0.00786634	TRUE	TRUE
15372	T01G9.1	30.5253	23.7707	38.6308	1.62514	0.700564	7.72607e-05	0.00239617	TRUE	TRUE
1567	dyf-8	266.76	207.856	337.445	1.62346	0.699071	1.73898e-09	1.98993e-07	TRUE	TRUE
11296	C15A11.4	103.765	80.8582	131.253	1.62325	0.698887	1.11962e-07	8.22614e-06	TRUE	TRUE
3078	B0222.3	74.2447	57.8589	93.9077	1.62305	0.698704	3.37196e-07	2.17984e-05	TRUE	TRUE
5067	tsp-11	44.3162	34.536	56.0524	1.62301	0.698673	5.66786e-06	0.000249674	TRUE	TRUE
16958	hhat-2	103.953	81.0546	131.43	1.6215	0.69733	7.94201e-08	6.10553e-06	TRUE	TRUE
6244	B0393.5	219.019	170.803	276.878	1.62104	0.696921	3.32505e-09	3.57865e-07	TRUE	TRUE
3458	T08G2.2	33.6933	26.2838	42.5847	1.62019	0.696164	3.45155e-05	0.00122502	TRUE	TRUE
9979	jkk-1	27.4663	21.433	34.7061	1.61929	0.695357	8.38974e-05	0.00255035	TRUE	TRUE
5310	osm-12	28.3765	22.1477	35.851	1.61872	0.694856	8.22528e-05	0.00251572	TRUE	TRUE
2105	T01D3.6	18.7861	14.6698	23.7257	1.61732	0.693601	0.00101189	0.0198304	FALSE	TRUE
5133	fax-1	29.9768	23.4131	37.8532	1.61675	0.693099	5.46736e-05	0.00178168	TRUE	TRUE
3810	unc-86	35.1436	27.4542	44.3709	1.61618	0.692586	2.79712e-05	0.0010219	TRUE	TRUE
11068	slt-1	202.239	158.002	255.323	1.61595	0.692379	5.36828e-09	5.46387e-07	TRUE	TRUE
16181	T05C1.1	30.6155	23.9195	38.6506	1.61586	0.692301	6.34135e-05	0.00203321	TRUE	TRUE
8020	acn-1	282.979	221.16	357.16	1.61494	0.691479	1.79267e-09	2.03965e-07	TRUE	TRUE
11236	lgc-22	270.596	211.531	341.473	1.6143	0.690904	1.96083e-09	2.19338e-07	TRUE	TRUE
12352	nas-4	21.9978	17.1988	27.7567	1.61388	0.69053	0.000437221	0.0100063	FALSE	TRUE
4825	T24F1.5	62.1039	48.5682	78.3467	1.61313	0.689862	1.65958e-06	8.53846e-05	TRUE	TRUE
2977	acc-1	16.8169	13.1535	21.2129	1.61272	0.689495	0.00159041	0.0286316	FALSE	TRUE
10550	T17H7.7	36.3515	28.433	45.8538	1.6127	0.689475	2.12497e-05	0.000798307	TRUE	TRUE
3208	F13D11.4	182.169	142.487	229.786	1.61268	0.689458	1.1855e-08	1.13483e-06	TRUE	TRUE
19825	nlp-39	51.1438	40.0083	64.5065	1.61233	0.689144	4.91793e-06	0.000218574	TRUE	TRUE
1532	ZK287.1	333.492	260.999	420.483	1.61106	0.688006	1.39783e-09	1.63719e-07	TRUE	TRUE
14255	F53A9.4	29.839	23.3578	37.6165	1.61045	0.687463	6.45485e-05	0.0020576	TRUE	TRUE
2656	fbxc-53	30.0787	23.5593	37.9019	1.60879	0.685972	6.69691e-05	0.00211946	TRUE	TRUE
14931	wrt-2	209.974	164.519	264.52	1.60784	0.685121	5.03535e-09	5.22182e-07	TRUE	TRUE
12984	T06D8.3	165.365	129.639	208.237	1.60629	0.683732	1.36653e-08	1.26554e-06	TRUE	TRUE
5221	B0334.6	44.0852	34.5751	55.4974	1.60513	0.682689	9.16871e-06	0.000384333	TRUE	TRUE
17388	C34F6.1	18.2062	14.2843	22.9125	1.60403	0.681703	0.0010741	0.0207635	FALSE	TRUE
3715	C30G12.1	21.7681	17.0927	27.3785	1.60177	0.679665	0.000325937	0.00786634	TRUE	TRUE
5795	aff-1	93.2187	73.2047	117.235	1.60147	0.6794	1.7823e-07	1.2322e-05	TRUE	TRUE
13524	W05B2.2	30.8523	24.2406	38.7864	1.60006	0.678124	6.57374e-05	0.00208756	TRUE	TRUE
13421	F47B8.10	36.1645	28.4144	45.4645	1.60005	0.678117	3.5691e-05	0.00125778	TRUE	TRUE
12989	pag-3	25.5396	20.0679	32.1055	1.59984	0.677932	0.000148473	0.00409453	TRUE	TRUE
1811	F44E2.4	372.761	292.976	468.503	1.59912	0.677274	1.71559e-09	1.97451e-07	TRUE	TRUE
986	lagr-1	28.0822	22.0717	35.2949	1.59911	0.677265	0.00014101	0.00393779	TRUE	TRUE
16270	F07C6.6	17.8161	14.0131	22.3797	1.59705	0.675408	0.000789658	0.0162259	FALSE	TRUE
10244	col-48	54.1941	42.64	68.059	1.59613	0.674577	3.17619e-06	0.00014986	TRUE	TRUE
15391	sad-1	29.4941	23.2161	37.0278	1.59492	0.673481	0.000105677	0.00308977	TRUE	TRUE
16169	F07C3.2	62.915	49.5266	78.9811	1.59472	0.673303	2.84068e-06	0.00013499	TRUE	TRUE
5154	lin-44	21.999	17.3286	27.6034	1.59294	0.671693	0.000542341	0.0119453	FALSE	TRUE
311	T19B10.9	27.9991	22.0585	35.1278	1.59248	0.671277	0.000115269	0.00333109	TRUE	TRUE
19852	syd-9	66.1039	52.0912	82.9193	1.59181	0.670669	1.09905e-06	5.94652e-05	TRUE	TRUE
6537	inx-6	89.2363	70.3337	111.919	1.59126	0.670173	4.88974e-07	2.99568e-05	TRUE	TRUE
13368	C47E8.6	29.9921	23.6543	37.5975	1.58945	0.668531	0.000171089	0.0046222	TRUE	TRUE
13554	unc-38	42.7278	33.6991	53.5622	1.58943	0.668506	2.36713e-05	0.000880971	TRUE	TRUE
3701	F26D10.11	41.7597	32.9544	52.326	1.58783	0.667058	1.38896e-05	0.000554222	TRUE	TRUE
8116	aptf-1	18.0187	14.2361	22.5578	1.58455	0.664072	0.00103769	0.0201969	FALSE	TRUE
16191	F20D1.7	69.1691	54.6859	86.549	1.58266	0.662349	2.82059e-06	0.000134678	TRUE	TRUE
222	T25B9.10	40.1605	31.7557	50.2462	1.58227	0.661997	4.64281e-05	0.0015589	TRUE	TRUE
16410	C02F4.4	30.164	23.8563	37.7332	1.58169	0.661464	0.000181749	0.00487054	TRUE	TRUE
7360	bus-17	65.7093	51.9932	82.1685	1.58037	0.660263	2.68074e-06	0.000128928	TRUE	TRUE
3310	math-21	17.5959	13.9302	21.9947	1.57892	0.65894	0.00232131	0.0392023	FALSE	TRUE
11060	ptr-5	125.723	99.5691	157.108	1.57788	0.657989	1.11433e-07	8.21759e-06	TRUE	TRUE
3876	ZK813.5	13.6418	10.8045	17.0464	1.57771	0.65783	0.00259143	0.0425403	FALSE	TRUE
19071	C08A9.10	763.205	604.626	953.499	1.57701	0.657188	1.85111e-09	2.09417e-07	TRUE	TRUE
13562	F20G2.3	45.4999	36.0499	56.84	1.57671	0.656914	1.82173e-05	0.000697546	TRUE	TRUE
10360	B0564.3	30.8249	24.429	38.5	1.576	0.656265	0.000113668	0.0032896	TRUE	TRUE
4916	C35E7.2	16.6473	13.1945	20.7905	1.5757	0.655989	0.00188036	0.0329867	FALSE	TRUE
19865	T13H10.2	21.9652	17.4162	27.4239	1.57463	0.655008	0.000669797	0.0141725	FALSE	TRUE
15246	C26B9.3	239.893	190.343	299.353	1.57271	0.65325	2.15677e-08	1.91514e-06	TRUE	TRUE
7635	unc-24	62.4224	49.559	77.8584	1.57102	0.651705	4.60131e-06	0.00020588	TRUE	TRUE
19274	F48E3.9	33.9943	26.9928	42.3961	1.57065	0.651358	0.000101574	0.00298814	TRUE	TRUE
13367	R11A5.7	92.279	73.2785	115.08	1.57044	0.651173	6.84573e-07	3.93946e-05	TRUE	TRUE
13233	lgc-55	32.2291	25.5933	40.192	1.57041	0.651142	8.36236e-05	0.00254981	TRUE	TRUE
7560	Y47G6A.17	64.7787	51.4414	80.7835	1.5704	0.651129	3.65321e-06	0.000168546	TRUE	TRUE
2416	ZC374.2	123.216	97.8739	153.626	1.56963	0.650424	1.76495e-07	1.22446e-05	TRUE	TRUE
674	Y110A2AL.4	110.363	87.6883	137.573	1.56889	0.649743	4.21722e-07	2.64054e-05	TRUE	TRUE
8073	C30G7.4	30.0403	23.8689	37.4461	1.56882	0.649684	0.000146189	0.00404444	TRUE	TRUE
5862	C06G3.3	17.6987	14.0785	22.0429	1.56572	0.646822	0.0028757	0.0461015	FALSE	TRUE
13178	tub-1	26.6744	21.2336	33.2033	1.56372	0.64498	0.000404302	0.00932799	TRUE	TRUE
7214	ptr-15	85.1528	67.7882	105.99	1.56355	0.644826	1.24111e-06	6.60743e-05	TRUE	TRUE
13633	bus-19	41.3934	32.9689	51.5029	1.56217	0.64355	3.75573e-05	0.00131424	TRUE	TRUE
17434	K03B8.6	138.656	110.461	172.49	1.56155	0.64298	1.63153e-07	1.15196e-05	TRUE	TRUE
1599	C48B4.3	75.8478	60.4597	94.3134	1.55994	0.641488	2.26062e-06	0.000111691	TRUE	TRUE
10519	cdh-8	133.665	106.559	166.194	1.55965	0.641218	1.6513e-07	1.1614e-05	TRUE	TRUE
14950	F59C6.8	23.7801	18.9606	29.5636	1.55922	0.640821	0.000619273	0.0133445	FALSE	TRUE
11794	che-12	39.0688	31.1531	48.5678	1.559	0.640624	4.19567e-05	0.00143539	TRUE	TRUE
14575	grl-10	88.4275	70.512	109.926	1.55897	0.640594	1.15361e-06	6.20668e-05	TRUE	TRUE
5394	cutl-28	222.843	177.703	277.012	1.55885	0.640481	3.79669e-08	3.13676e-06	TRUE	TRUE
7975	M02D8.4	82.9678	66.1697	103.126	1.5585	0.64016	1.07513e-06	5.86488e-05	TRUE	TRUE
5400	F23F12.8	42.317	33.7623	52.5827	1.55744	0.639176	3.329e-05	0.00118576	TRUE	TRUE
12410	C35C5.8	138.671	110.714	172.219	1.55553	0.637406	2.68269e-07	1.77458e-05	TRUE	TRUE
13779	R57.2	47.7207	38.1083	59.2556	1.55493	0.636847	2.57443e-05	0.000947496	TRUE	TRUE
2721	lgc-20	25.7425	20.5575	31.9645	1.55488	0.636807	0.000399819	0.00924599	TRUE	TRUE
2690	Y67A10A.9	139.834	111.694	173.603	1.55427	0.636237	1.65656e-07	1.1614e-05	TRUE	TRUE
6937	C56G2.4	139.2	111.189	172.812	1.55422	0.636187	1.95294e-07	1.34086e-05	TRUE	TRUE
1459	W03B1.6	169.354	135.29	210.231	1.55393	0.635919	1.04418e-07	7.81608e-06	TRUE	TRUE
15327	F45G2.2	25.2015	20.1327	31.284	1.55389	0.635887	0.000432015	0.00989857	TRUE	TRUE
9804	tnt-4	15.9764	12.7665	19.8283	1.55315	0.635195	0.00263391	0.0430927	FALSE	TRUE
3856	F01G10.10	74.955	59.9358	92.9779	1.55129	0.63347	3.68852e-06	0.000169612	TRUE	TRUE
1741	T13C2.3	17.6085	14.0828	21.8393	1.55078	0.632995	0.00225666	0.0383054	FALSE	TRUE
11024	F15B9.8	414.289	331.352	513.812	1.55065	0.632875	1.30264e-08	1.21806e-06	TRUE	TRUE
2608	Y110A7A.20	17.8393	14.2758	22.1155	1.54916	0.631489	0.0028757	0.0461015	FALSE	TRUE
3256	agr-1	331.256	265.1	410.642	1.549	0.631341	2.09049e-08	1.86654e-06	TRUE	TRUE
13574	ZC190.4	332.539	266.219	412.122	1.54805	0.630455	1.66778e-08	1.52326e-06	TRUE	TRUE
15087	lim-8	16.9151	13.5423	20.9625	1.54793	0.630337	0.00250872	0.0415913	FALSE	TRUE
14137	F54B11.11	49.7491	39.8407	61.6392	1.54714	0.629603	4.17064e-05	0.00143465	TRUE	TRUE
12250	inx-1	81.4636	65.2662	100.9	1.54598	0.628524	1.7833e-06	9.11464e-05	TRUE	TRUE
19658	H42K12.3	328.606	263.279	406.998	1.54588	0.62843	2.16416e-08	1.91514e-06	TRUE	TRUE
10744	C04A11.1	14.5962	11.6946	18.0781	1.54585	0.628401	0.00318494	0.0498548	FALSE	TRUE
19647	egl-19	81.5296	65.3457	100.95	1.54487	0.627482	2.18519e-06	0.000108232	TRUE	TRUE
666	F53B1.6	73.7734	59.1515	91.3196	1.54383	0.62651	5.48669e-06	0.000242768	TRUE	TRUE
14191	C16B8.2	17.8781	14.3372	22.127	1.54333	0.626042	0.00191985	0.0335118	FALSE	TRUE
12017	ZC328.1	199.102	159.723	246.356	1.54239	0.625166	1.14252e-07	8.30243e-06	TRUE	TRUE
15388	W02D9.6	305.875	245.417	378.426	1.54197	0.624775	3.50659e-08	2.9336e-06	TRUE	TRUE
13516	ric-3	260.954	209.429	322.783	1.54125	0.624105	5.79634e-08	4.5798e-06	TRUE	TRUE
13155	F18E9.3	67.8002	54.4453	83.8261	1.53964	0.622592	6.27369e-06	0.000272147	TRUE	TRUE
16356	R11F4.3	57.7811	46.4113	71.4249	1.53895	0.62195	1.41964e-05	0.000563213	TRUE	TRUE
19820	cdh-9	115.841	93.0484	143.191	1.53889	0.621893	5.29043e-07	3.20922e-05	TRUE	TRUE
16058	Y53F4B.20	60.0272	48.2343	74.1786	1.53788	0.620943	1.2439e-05	0.000501361	TRUE	TRUE
13641	cyp-42A1	140.467	113.022	173.401	1.53422	0.617506	4.32145e-07	2.68889e-05	TRUE	TRUE
12364	F59D12.1	29.8376	24.0126	36.8277	1.53368	0.617002	0.000227026	0.00590118	TRUE	TRUE
14009	Y37E11AL.6	21.0408	16.9372	25.965	1.53302	0.616374	0.00209728	0.0360302	FALSE	TRUE
6041	snf-11	147.156	118.472	181.577	1.53265	0.616032	3.64622e-07	2.34193e-05	TRUE	TRUE
16808	F43D9.1	457.596	368.601	564.391	1.53117	0.614636	1.8081e-08	1.63641e-06	TRUE	TRUE
19635	F40H3.3	24.2414	19.5271	29.8986	1.53113	0.614596	0.000939616	0.018765	FALSE	TRUE
1829	ptr-1	151.811	122.35	187.165	1.52975	0.613293	3.86799e-07	2.45272e-05	TRUE	TRUE
7084	unc-122	22.7839	18.3662	28.0851	1.52918	0.612754	0.000897312	0.0180286	FALSE	TRUE
6183	del-3	29.4874	23.773	36.3446	1.52882	0.612417	0.000301081	0.00736465	TRUE	TRUE
1660	cdh-5	26.9917	21.7797	33.2461	1.52647	0.610196	0.000670557	0.0141735	FALSE	TRUE
15619	sqt-3	2636.6	2128.6	3246.2	1.52504	0.608848	6.71873e-09	6.68883e-07	TRUE	TRUE
11380	rga-2	347.288	280.43	427.518	1.52451	0.608345	4.63688e-08	3.75304e-06	TRUE	TRUE
1228	F17E9.2	70.5101	56.9561	86.775	1.52354	0.60743	8.29182e-06	0.000352501	TRUE	TRUE
10941	F46G11.2	21.4376	17.3179	26.3811	1.52334	0.607238	0.00101413	0.0198548	FALSE	TRUE
19216	ZC443.2	30.0942	24.312	37.0328	1.52323	0.607131	0.00056573	0.0123647	FALSE	TRUE
2529	ifa-3	360.851	291.579	443.978	1.52267	0.606599	5.02736e-08	4.02007e-06	TRUE	TRUE
3703	C35E7.4	193.895	156.778	238.437	1.52086	0.604884	2.2358e-07	1.51418e-05	TRUE	TRUE
4259	snf-9	116.28	94.0823	142.916	1.51906	0.603176	1.37707e-06	7.20805e-05	TRUE	TRUE
12105	twk-11	28.3618	22.9487	34.8576	1.51894	0.603062	0.000489367	0.0109604	FALSE	TRUE
10686	bre-1	41.2456	33.3827	50.6811	1.51818	0.602345	0.000123276	0.0035344	TRUE	TRUE
14283	K09C4.1	47.6393	38.5605	58.5338	1.51797	0.602148	8.61189e-05	0.00260991	TRUE	TRUE
16788	T27A10.6	136.872	110.817	168.137	1.51725	0.601458	7.70375e-07	4.39511e-05	TRUE	TRUE
4713	lntl-1	36.6083	29.6452	44.9641	1.51674	0.600972	0.000150308	0.00413366	TRUE	TRUE
2764	C11H1.9	16.5157	13.3794	20.2794	1.51572	0.600003	0.00279484	0.0451689	FALSE	TRUE
10169	Y39A1A.9	29.2379	23.6882	35.8977	1.51542	0.599722	0.000399027	0.00923841	TRUE	TRUE
5981	T04F8.9	46.0868	37.3456	56.5763	1.51494	0.599261	5.88855e-05	0.0018972	TRUE	TRUE
8074	F10E7.9	174.459	141.468	214.048	1.51304	0.597452	4.80752e-07	2.96288e-05	TRUE	TRUE
17443	F13E9.11	157.384	127.623	193.098	1.51303	0.597441	6.08832e-07	3.55497e-05	TRUE	TRUE
372	prkl-1	97.5134	79.0926	119.618	1.51238	0.596824	3.46882e-06	0.000161595	TRUE	TRUE
14832	W03G11.2	25.155	20.4052	30.8547	1.5121	0.596552	0.00106385	0.0206254	FALSE	TRUE
17444	zbed-6	149.455	121.272	183.275	1.51127	0.595759	5.97923e-07	3.50154e-05	TRUE	TRUE
14995	igcm-2	95.3587	77.4275	116.876	1.50949	0.594061	3.89104e-06	0.000176883	TRUE	TRUE
11774	inx-20	29.9793	24.3573	36.7258	1.50779	0.592439	0.000370644	0.00869246	TRUE	TRUE
3030	nas-3	59.6334	48.4522	73.0507	1.50769	0.592335	3.02042e-05	0.00109146	TRUE	TRUE
8315	try-5	23.0033	18.6962	28.1718	1.50681	0.591501	0.00227167	0.0384694	FALSE	TRUE
16061	M03D4.4	22.9047	18.6215	28.0446	1.50603	0.590751	0.00153049	0.0278039	FALSE	TRUE
7978	F21D9.4	24.5954	19.9989	30.1111	1.50564	0.590376	0.000963935	0.0191355	FALSE	TRUE
4073	acy-1	161.77	131.594	197.981	1.50449	0.58927	5.30854e-07	3.20922e-05	TRUE	TRUE
4972	W03D8.11	20.8438	16.9585	25.5063	1.50404	0.588845	0.00248734	0.0413746	FALSE	TRUE
6659	R04B5.6	27.0931	22.0465	33.1491	1.5036	0.588421	0.000823392	0.0168495	FALSE	TRUE
3926	C35A11.2	18.2582	14.8577	22.3388	1.50352	0.588339	0.00302563	0.0479644	FALSE	TRUE
11209	T15B12.1	125.62	102.246	153.669	1.50293	0.587779	1.7853e-06	9.11464e-05	TRUE	TRUE
554	tag-163	39.2507	31.9573	48.0027	1.50209	0.586972	0.000216405	0.00567025	TRUE	TRUE
14857	F53C3.5	62.8548	51.1851	76.8583	1.50157	0.586476	1.92059e-05	0.000731182	TRUE	TRUE
10415	K01B6.3	64.7155	52.7073	79.1254	1.50122	0.586137	2.54395e-05	0.000939622	TRUE	TRUE
9575	cpg-7	43.0275	35.0438	52.6078	1.5012	0.586118	0.000131157	0.00369373	TRUE	TRUE
4116	ptr-6	81.4898	66.3833	99.6176	1.50064	0.585579	9.60184e-06	0.000397468	TRUE	TRUE
14764	C34E11.2	23.3675	19.0357	28.5657	1.50064	0.585577	0.00139398	0.0257363	FALSE	TRUE
4009	C44H9.7	53.4846	43.5707	65.3812	1.50058	0.585516	7.47529e-05	0.00234026	TRUE	TRUE
14727	plx-2	364.775	297.371	445.66	1.49866	0.583677	8.99968e-08	6.8134e-06	TRUE	TRUE
2175	K10G6.4	82.6506	67.424	100.922	1.49683	0.581914	1.01079e-05	0.000416401	TRUE	TRUE
19356	ttr-34	85.06	69.3896	103.864	1.49683	0.58191	9.12112e-06	0.000383145	TRUE	TRUE
15652	C05D12.1	43.903	35.8169	53.6065	1.49668	0.581769	0.000112257	0.00325348	TRUE	TRUE
16845	pme-4	21.9078	17.8761	26.746	1.49619	0.581294	0.00199097	0.0345316	FALSE	TRUE
407	ctbp-1	109.362	89.2435	133.504	1.49596	0.581067	2.5329e-06	0.000124218	TRUE	TRUE
19652	acr-12	46.6225	38.0556	56.9028	1.49526	0.580393	0.000123369	0.0035344	TRUE	TRUE
4818	ptr-10	127.417	104.016	155.499	1.49495	0.580098	2.1657e-06	0.000107534	TRUE	TRUE
19822	F59F5.7	67.4523	55.0957	82.2801	1.4934	0.578604	1.93007e-05	0.00073339	TRUE	TRUE
4154	cutl-14	44.3217	36.2118	54.0534	1.4927	0.577925	0.000138883	0.00388932	TRUE	TRUE
2223	C08G9.2	83.2644	68.0421	101.531	1.49218	0.577423	5.85308e-06	0.000256133	TRUE	TRUE
17535	F56C9.8	406.728	332.44	495.874	1.49162	0.576879	1.70954e-07	1.19434e-05	TRUE	TRUE
15736	C34C12.6	151.728	124.019	184.978	1.49153	0.576789	1.45034e-06	7.55961e-05	TRUE	TRUE
12190	T13H5.1	21.4057	17.4975	26.0955	1.49138	0.576649	0.00219796	0.0375331	FALSE	TRUE
19636	dsl-7	28.0992	22.9713	34.2526	1.4911	0.576381	0.000944852	0.0188318	FALSE	TRUE
13631	ZK822.1	172.583	141.091	210.374	1.49106	0.576337	7.47171e-07	4.2873e-05	TRUE	TRUE
16202	mlt-8	758.452	620.148	924.417	1.49064	0.575931	6.31746e-08	4.95224e-06	TRUE	TRUE
942	fbxa-141	64.1319	52.4415	78.1604	1.49043	0.575729	5.61987e-05	0.00182243	TRUE	TRUE
6229	hlh-13	21.3044	17.4211	25.9642	1.49039	0.575687	0.00313634	0.049249	FALSE	TRUE
11987	F32H5.3	20.9867	17.1809	25.5538	1.48734	0.572733	0.00248734	0.0413746	FALSE	TRUE
14216	Y18H1A.9	59.8834	49.0345	72.902	1.48675	0.57216	4.74806e-05	0.00158889	TRUE	TRUE
1571	K02G10.5	71.7721	58.7863	87.3551	1.48598	0.571412	2.88636e-05	0.00104873	TRUE	TRUE
3007	pqn-40	51.4401	42.1358	62.6052	1.4858	0.571238	8.07912e-05	0.00247864	TRUE	TRUE
6142	cdh-6	722.944	592.489	879.49	1.4844	0.569878	7.03936e-08	5.43258e-06	TRUE	TRUE
4694	hil-7	280.071	229.632	340.599	1.48324	0.568751	3.32525e-07	2.15665e-05	TRUE	TRUE
704	C09G1.4	38.8332	31.8399	47.2251	1.4832	0.568717	0.000324968	0.00786202	TRUE	TRUE
4846	F48E3.8	81.4687	66.8208	99.0462	1.48227	0.567805	1.02511e-05	0.00041998	TRUE	TRUE
15743	F52G3.5	33.0016	27.0714	40.1178	1.48193	0.567473	0.000410976	0.00943823	TRUE	TRUE
16854	T21D12.7	48.6809	39.9446	59.1645	1.48116	0.566732	9.20508e-05	0.00276028	TRUE	TRUE
15038	F45E1.1	42.8315	35.147	52.0529	1.481	0.566575	0.000224021	0.00583069	TRUE	TRUE
7228	F54E2.2	49.6534	40.747	60.3411	1.48087	0.566446	0.000102526	0.00301089	TRUE	TRUE
9585	ZK6.8	36.571	30.0202	44.4319	1.48007	0.565664	0.000364093	0.0086098	TRUE	TRUE
8434	Y23H5B.8	165.403	135.805	200.92	1.47947	0.565084	1.92817e-06	9.74413e-05	TRUE	TRUE
5844	ift-81	34.6631	28.468	42.0971	1.47875	0.564378	0.000457858	0.0103713	FALSE	TRUE
16355	nhr-3	411.695	338.142	499.958	1.47854	0.564177	1.99542e-07	1.36532e-05	TRUE	TRUE
13009	C44B7.4	29.8192	24.4976	36.2051	1.4779	0.563552	0.00114029	0.0218732	FALSE	TRUE
9537	fut-2	42.0357	34.547	51.0222	1.47689	0.562564	0.000407999	0.00939152	TRUE	TRUE
5342	F57B7.2	75.0508	61.7173	91.0511	1.47529	0.561003	3.29099e-05	0.00117432	TRUE	TRUE
17351	F38B6.6	116.533	95.8738	141.324	1.47406	0.559796	5.9713e-06	0.000260163	TRUE	TRUE
8390	peb-1	180.979	148.901	219.473	1.47395	0.559686	1.34964e-06	7.09042e-05	TRUE	TRUE
16390	mrp-1	46.0386	37.88	55.829	1.47384	0.559579	0.000216432	0.00567025	TRUE	TRUE
8645	tsp-15	89.6371	73.7529	108.698	1.47382	0.559558	1.79989e-05	0.000691287	TRUE	TRUE
14887	rab-28	49.3849	40.6351	59.8846	1.47372	0.559459	0.000133904	0.00376045	TRUE	TRUE
6439	dhs-16	44.9019	36.949	54.4454	1.47353	0.559274	0.000188152	0.00501512	TRUE	TRUE
10195	F55G1.1	24.4038	20.0979	29.571	1.47135	0.557139	0.00309791	0.0487878	FALSE	TRUE
4141	sox-3	31.6033	26.0568	38.2591	1.46829	0.55414	0.000647639	0.0138509	FALSE	TRUE
8819	W02D9.5	79.9249	65.9247	96.7252	1.46721	0.553074	1.87147e-05	0.000713846	TRUE	TRUE
16798	lpr-3	1046.29	863.172	1266.03	1.46672	0.552596	1.49946e-07	1.06248e-05	TRUE	TRUE
13079	col-121	517.59	427.153	626.115	1.46579	0.551675	2.85032e-07	1.86687e-05	TRUE	TRUE
13720	B0250.2	45.5289	37.5906	55.055	1.4646	0.550503	0.000262379	0.00657962	TRUE	TRUE
3201	nas-7	67.0351	55.3797	81.0216	1.46302	0.548949	5.46578e-05	0.00178168	TRUE	TRUE
2467	F56D2.3	139.769	115.484	168.912	1.46265	0.548582	4.65812e-06	0.000207955	TRUE	TRUE
13120	cpt-4	346.369	286.195	418.578	1.46256	0.548497	5.32895e-07	3.20922e-05	TRUE	TRUE
17152	Y55D5A.3	56.543	46.7204	68.3302	1.46253	0.548471	7.85631e-05	0.00242147	TRUE	TRUE
1021	dpy-2	671.331	554.873	811.081	1.46174	0.547688	2.49252e-07	1.66538e-05	TRUE	TRUE
3275	ZC13.2	23.3342	19.2901	28.1871	1.46122	0.547176	0.00231942	0.0392023	FALSE	TRUE
14881	sto-2	20.8253	17.2183	25.1536	1.46087	0.546824	0.00288209	0.0461667	FALSE	TRUE
17455	egl-2	32.494	26.875	39.2367	1.45997	0.545939	0.000719997	0.0150271	FALSE	TRUE
2417	C17G10.7	26.3122	21.7696	31.7633	1.45907	0.545044	0.00200335	0.0346784	FALSE	TRUE
2048	atf-2	524.156	433.693	632.712	1.45889	0.544874	2.88124e-07	1.88093e-05	TRUE	TRUE
13534	ZK682.7	29.2052	24.1658	35.2524	1.45877	0.544756	0.00107346	0.0207635	FALSE	TRUE
19887	tza-1	27.6891	22.922	33.4096	1.45754	0.543531	0.00119455	0.0227822	FALSE	TRUE
13153	tza-2	27.9603	23.1735	33.7045	1.45444	0.540465	0.00204042	0.0351747	FALSE	TRUE
13995	frm-3	92.1064	76.3468	111.018	1.45413	0.540154	1.44905e-05	0.000570197	TRUE	TRUE
19109	dsl-6	210.477	174.465	253.692	1.45412	0.540146	2.59611e-06	0.000126384	TRUE	TRUE
13207	C14B9.3	56.489	46.8246	68.0864	1.45407	0.540098	0.000143828	0.00399556	TRUE	TRUE
644	hog-1	38.2064	31.6702	46.0499	1.45405	0.540072	0.00044752	0.0101952	FALSE	TRUE
13364	cutl-3	44.3089	36.7321	53.401	1.4538	0.539826	0.000338291	0.00813493	TRUE	TRUE
16003	F52D10.6	42.1252	34.941	50.7462	1.45234	0.538378	0.000291542	0.00718426	TRUE	TRUE
17063	lin-42	34.2183	28.3875	41.2153	1.45188	0.537925	0.00048122	0.0108266	FALSE	TRUE
10745	F31C3.6	205.399	170.414	247.381	1.45164	0.537688	1.99321e-06	0.000100102	TRUE	TRUE
9837	nhr-41	100.337	83.2993	120.783	1.44999	0.536039	1.86467e-05	0.000712618	TRUE	TRUE
8758	F46G11.4	35.6314	29.5816	42.891	1.44992	0.535975	0.000888452	0.0178867	FALSE	TRUE
12951	F55E10.7	81.1104	67.3482	97.6251	1.44956	0.535612	5.70861e-05	0.0018452	TRUE	TRUE
13512	K09F5.6	268.301	222.779	322.927	1.44954	0.535598	1.15649e-06	6.20668e-05	TRUE	TRUE
6793	F40F9.10	40.088	33.2893	48.2464	1.44931	0.535363	0.000540122	0.0119228	FALSE	TRUE
12030	T26A8.2	43.6096	36.2183	52.4792	1.44897	0.53503	0.00035978	0.00854843	TRUE	TRUE
898	T25F10.3	128.392	106.685	154.441	1.44764	0.533703	8.54618e-06	0.000362049	TRUE	TRUE
525	tba-5	27.4364	22.7981	33.0022	1.44758	0.533646	0.00189849	0.0332462	FALSE	TRUE
15581	F54E4.3	244.941	203.534	294.629	1.44757	0.533631	1.92062e-06	9.73066e-05	TRUE	TRUE
4487	W04B5.3	47.6683	39.6267	57.3183	1.44646	0.532523	0.000375984	0.00878663	TRUE	TRUE
15296	VB0395L.1	27.8304	23.1363	33.4632	1.44635	0.532414	0.00200466	0.0346784	FALSE	TRUE
4303	F32D8.3	32.326	26.8879	38.8517	1.44495	0.531021	0.00110675	0.0212914	FALSE	TRUE
11701	F09E10.6	73.2932	60.9635	88.0888	1.44494	0.531014	6.67443e-05	0.00211616	TRUE	TRUE
1162	pqn-67	26.6554	22.1836	32.0216	1.44348	0.529547	0.00278379	0.0450269	FALSE	TRUE
3061	unc-42	108.23	90.0828	130.006	1.44318	0.52925	1.6819e-05	0.000650258	TRUE	TRUE
12253	tag-273	332.143	276.474	398.946	1.44298	0.529047	1.14961e-06	6.2032e-05	TRUE	TRUE
16750	ceh-26	267.441	222.625	321.221	1.44288	0.528952	2.05019e-06	0.000102566	TRUE	TRUE
2238	oac-46	284.724	237.103	341.87	1.44186	0.527932	1.60507e-06	8.27942e-05	TRUE	TRUE
15281	egl-20	79.542	66.2459	95.4973	1.44156	0.527628	5.56489e-05	0.00180755	TRUE	TRUE
19682	F58B4.3	44.6154	37.1577	53.5646	1.44155	0.527619	0.000448673	0.010206	FALSE	TRUE
12459	fhod-2	87.1787	72.625	104.643	1.44087	0.526941	2.83932e-05	0.00103352	TRUE	TRUE
2476	snt-3	32.5248	27.0979	39.0372	1.4406	0.526672	0.000966404	0.0191654	FALSE	TRUE
19352	myo-5	253.618	211.34	304.352	1.4401	0.526171	1.94629e-06	9.81076e-05	TRUE	TRUE
19106	C13C12.2	63.7663	53.1382	76.5199	1.44002	0.526084	7.65455e-05	0.00237769	TRUE	TRUE
4612	flr-4	73.2009	61.0072	87.8333	1.43972	0.525788	6.46473e-05	0.0020576	TRUE	TRUE
11924	nmgp-1	132.047	110.073	158.417	1.4392	0.525268	1.59182e-05	0.000619038	TRUE	TRUE
794	R03G8.6	386.236	321.986	463.337	1.439	0.525065	1.26156e-06	6.68057e-05	TRUE	TRUE
12133	ifb-1	233.276	194.562	279.734	1.43776	0.523826	3.47358e-06	0.000161595	TRUE	TRUE
5654	che-13	43.7019	36.4548	52.3984	1.43735	0.523414	0.000461856	0.01045	FALSE	TRUE
5015	vab-3	145.404	121.295	174.335	1.43728	0.523343	8.18865e-06	0.00034988	TRUE	TRUE
18988	Y51H7C.12	29.1253	24.3025	34.9128	1.43659	0.522649	0.0025916	0.0425403	FALSE	TRUE
6755	C02F12.5	603.493	503.713	723.229	1.4358	0.521851	8.56908e-07	4.84713e-05	TRUE	TRUE
16794	twk-2	33.3873	27.8692	40.0091	1.4356	0.521659	0.000667275	0.0141342	FALSE	TRUE
15043	M162.5	45.5605	38.0383	54.587	1.43505	0.521104	0.000336088	0.00809172	TRUE	TRUE
12897	K10D3.4	1307.46	1092.34	1565.59	1.43324	0.519285	4.06233e-07	2.55966e-05	TRUE	TRUE
2162	T04F3.2	65.0516	54.3836	77.8533	1.43156	0.517588	0.00013977	0.00390865	TRUE	TRUE
5284	C01A2.2	64.629	54.0417	77.3338	1.431	0.517027	0.000141705	0.00394612	TRUE	TRUE
6042	T13C2.2	53.9606	45.169	64.5105	1.4282	0.514201	0.000292524	0.00719955	TRUE	TRUE
1837	F58A4.14	29.6864	24.8507	35.4894	1.42811	0.514105	0.00236975	0.0397559	FALSE	TRUE
5193	mfb-1	225.99	189.203	270.134	1.42775	0.51374	4.39059e-06	0.000197339	TRUE	TRUE
15251	che-2	32.0033	26.8095	38.2358	1.4262	0.512178	0.00191654	0.0335033	FALSE	TRUE
3609	Y32G9B.1	36.2977	30.4077	43.3657	1.42614	0.512118	0.00107926	0.0208229	FALSE	TRUE
8951	T19B10.5	279.787	234.447	334.196	1.42547	0.511434	2.6624e-06	0.000128668	TRUE	TRUE
1761	ZC449.5	311.977	261.437	372.625	1.42529	0.511259	2.67212e-06	0.000128824	TRUE	TRUE
16799	fhod-1	631.275	529.025	753.977	1.42522	0.511185	1.24878e-06	6.6305e-05	TRUE	TRUE
17523	ptr-22	51.8447	43.4647	61.9007	1.42416	0.510111	0.000306262	0.00746972	TRUE	TRUE
16320	B0198.3	100.918	84.6368	120.455	1.42319	0.509133	3.5247e-05	0.00124654	TRUE	TRUE
4532	F40A3.5	46.594	39.1069	55.5786	1.4212	0.507108	0.000410112	0.00942927	TRUE	TRUE
8986	che-14	111.177	93.3606	132.556	1.41983	0.505719	3.47001e-05	0.00122938	TRUE	TRUE
3981	C09F5.1	328.682	276.052	391.837	1.41943	0.505311	2.79441e-06	0.000134071	TRUE	TRUE
16052	lgc-26	37.2731	31.3395	44.3935	1.41654	0.502367	0.000899346	0.0180513	FALSE	TRUE
19704	B0507.1	121.561	102.218	144.774	1.41633	0.502162	2.06067e-05	0.000777084	TRUE	TRUE
11211	W05H12.1	85.6722	72.0426	102.028	1.41621	0.502039	6.80232e-05	0.00214305	TRUE	TRUE
9650	F55B11.2	1265.52	1064.38	1506.89	1.41575	0.501569	1.05681e-06	5.81275e-05	TRUE	TRUE
676	Y38E10A.13	97.2209	81.7946	115.732	1.41492	0.500716	6.38772e-05	0.00204479	TRUE	TRUE
6213	R09F10.5	98.88	83.1965	117.7	1.41473	0.500522	5.75688e-05	0.00185778	TRUE	TRUE
5434	W06B11.1	54.5093	45.8721	64.8739	1.41423	0.500021	0.000306502	0.00746972	TRUE	TRUE
6923	rig-3	237.146	199.576	282.231	1.41415	0.499935	5.94279e-06	0.000259489	TRUE	TRUE
16803	C56C10.4	60.7746	51.1563	72.3165	1.41364	0.499414	0.000251671	0.00638347	TRUE	TRUE
18028	Y62E10A.19	28.5254	24.011	33.9426	1.41363	0.499402	0.00211247	0.0362598	FALSE	TRUE
8965	ikb-1	183.883	154.797	218.786	1.41337	0.49914	1.0348e-05	0.000423079	TRUE	TRUE
3568	M05B5.2	475.111	400.016	565.226	1.41301	0.498771	2.57285e-06	0.000125559	TRUE	TRUE
135	C48E7.1	696.243	586.23	828.259	1.41286	0.498614	1.9959e-06	0.000100102	TRUE	TRUE
11213	apl-1	72.3003	60.9024	85.9778	1.41173	0.497464	0.000123886	0.00354034	TRUE	TRUE
12010	chs-2	198.159	166.945	235.615	1.41133	0.497058	8.30309e-06	0.000352501	TRUE	TRUE
4661	cutl-13	77.6402	65.4326	92.2895	1.41045	0.496157	0.000146251	0.00404444	TRUE	TRUE
9774	C01B12.3	92.8169	78.2524	110.294	1.40947	0.49515	8.56114e-05	0.00259849	TRUE	TRUE
12841	C53A5.2	84.511	71.25	100.424	1.40946	0.495145	0.000106745	0.00311187	TRUE	TRUE
11384	ifa-4	462.774	390.207	549.854	1.40914	0.49481	2.80585e-06	0.000134296	TRUE	TRUE
9880	Y79H2A.2	87.4728	73.7635	103.924	1.40888	0.49455	0.000130066	0.00366819	TRUE	TRUE
13513	zag-1	330.114	278.388	392.186	1.40877	0.494441	3.65686e-06	0.000168546	TRUE	TRUE
16238	degenerin	88.5055	74.6381	105.146	1.40875	0.494413	0.00014984	0.00412651	TRUE	TRUE
15293	Y41D4B.17	52.5152	44.2999	62.3735	1.40798	0.493628	0.000631653	0.0135672	FALSE	TRUE
16468	F25B3.5	51.9658	43.8377	61.7195	1.40791	0.493552	0.000749178	0.0155061	FALSE	TRUE
13241	F21H7.3	40.4365	34.117	48.0199	1.40751	0.493141	0.00157724	0.0284977	FALSE	TRUE
5000	hum-6	491.01	414.329	583.027	1.40716	0.492786	3.0177e-06	0.00014306	TRUE	TRUE
7429	Y48G1BM.9	31.1484	26.2947	36.9728	1.40609	0.491692	0.0019901	0.0345316	FALSE	TRUE
5682	F58G1.6	34.7476	29.3332	41.2449	1.40608	0.491683	0.0023784	0.0398287	FALSE	TRUE
6126	dpy-10	178.413	150.635	211.747	1.40569	0.491281	1.42302e-05	0.000563297	TRUE	TRUE
5537	dpy-7	716.532	605.082	850.271	1.40522	0.490791	2.30726e-06	0.000113713	TRUE	TRUE
14301	F46G11.6	42.5039	35.8978	50.4312	1.40485	0.490421	0.00097727	0.0193424	FALSE	TRUE
9980	C02B10.3	424.24	358.389	503.262	1.40424	0.489785	3.33288e-06	0.000156512	TRUE	TRUE
16416	zig-8	102.809	86.8544	121.955	1.40413	0.48968	5.63918e-05	0.00182572	TRUE	TRUE
9279	gsa-1	130.249	110.091	154.438	1.40281	0.488323	3.12075e-05	0.00112364	TRUE	TRUE
1847	F35E12.4	38.834	32.8295	46.0395	1.40238	0.487878	0.00171385	0.0304875	FALSE	TRUE
15430	nekl-3	69.0562	58.3802	81.8674	1.40231	0.487809	0.00024436	0.00622977	TRUE	TRUE
738	rhgf-2	422.216	357.234	500.194	1.40018	0.485616	3.55567e-06	0.000164644	TRUE	TRUE
8391	nph-4	59.3235	50.1963	70.2762	1.40003	0.485457	0.000242063	0.00620298	TRUE	TRUE
8351	lim-4	45.6994	38.6804	54.1222	1.39922	0.484619	0.000869635	0.0176148	FALSE	TRUE
10436	F45D3.4	126.91	107.481	150.224	1.39768	0.483036	5.15024e-05	0.00170343	TRUE	TRUE
5562	Y65B4BL.1	584.951	495.441	692.364	1.39747	0.482817	3.24709e-06	0.000152844	TRUE	TRUE
12366	Y38H8A.1	51.3924	43.5539	60.7987	1.39594	0.481241	0.000701998	0.0146977	FALSE	TRUE
19622	T05A8.3	245.555	208.144	290.448	1.39542	0.4807	1.14953e-05	0.000466156	TRUE	TRUE
13169	ugt-31	71.2798	60.4307	84.2986	1.39496	0.480227	0.000258669	0.00651051	TRUE	TRUE
5443	ZC116.3	91.0734	77.217	107.701	1.39479	0.480044	0.000101601	0.00298814	TRUE	TRUE
5781	F55D12.1	52.3838	44.4224	61.9376	1.39429	0.479528	0.000541616	0.0119425	FALSE	TRUE
11229	T05B11.7	63.1424	53.5516	74.6515	1.39401	0.479241	0.000370311	0.00869246	TRUE	TRUE
16183	T16A9.4	137.566	116.75	162.546	1.39225	0.477416	4.49893e-05	0.00152603	TRUE	TRUE
10539	F58E6.11	64.8677	55.0789	76.6142	1.39099	0.476112	0.000467929	0.0105754	FALSE	TRUE
2918	acl-10	77.7273	66.0151	91.782	1.39032	0.475415	0.000270555	0.00673376	TRUE	TRUE
4543	syg-1	55.1199	46.8157	65.0848	1.39023	0.475327	0.000608559	0.0132138	FALSE	TRUE
13229	zig-3	52.961	44.9921	62.5237	1.38966	0.474731	0.000705902	0.0147484	FALSE	TRUE
4396	C18D11.1	180.727	153.593	213.288	1.38866	0.473692	2.7378e-05	0.00100391	TRUE	TRUE
7698	F13H6.5	34.2601	29.1208	40.4273	1.38826	0.473277	0.00258361	0.0425143	FALSE	TRUE
11913	cmk-1	70.5592	59.9835	83.25	1.38788	0.472883	0.000242805	0.00621401	TRUE	TRUE
12095	F42H10.5	81.3386	69.2125	95.89	1.38544	0.470348	0.000199749	0.00526782	TRUE	TRUE
4211	vab-9	177.037	150.754	208.577	1.38356	0.468383	3.55798e-05	0.00125608	TRUE	TRUE
19600	R13A5.9	78.7805	67.0963	92.8014	1.38311	0.467914	0.00018216	0.00487499	TRUE	TRUE
4757	ace-1	93.3643	79.525	109.972	1.38285	0.467649	0.000170235	0.00461791	TRUE	TRUE
17190	C54E4.5	61.0598	52.0092	71.9206	1.38285	0.46764	0.000509461	0.0113339	FALSE	TRUE
11939	Y38H6C.16	85.8348	73.1182	101.095	1.38262	0.467406	0.000210654	0.00553342	TRUE	TRUE
13743	F40F8.8	31.3553	26.7164	36.9219	1.382	0.466754	0.00308524	0.0486769	FALSE	TRUE
3871	sem-4	225.698	192.372	265.691	1.38113	0.465851	1.65131e-05	0.000639676	TRUE	TRUE
714	gbb-1	40.0932	34.1879	47.1795	1.38001	0.464677	0.00187583	0.0329363	FALSE	TRUE
13818	C05C8.7	761.761	649.638	896.309	1.37971	0.464362	5.84399e-06	0.000256133	TRUE	TRUE
16068	F43C9.1	107.16	91.4011	126.072	1.37932	0.46396	0.000166657	0.00453939	TRUE	TRUE
9110	lgc-27	31.4394	26.8177	36.9855	1.37915	0.463776	0.00308524	0.0486769	FALSE	TRUE
6302	Y47A7.2	164.599	140.424	193.608	1.37874	0.463352	4.21026e-05	0.00143791	TRUE	TRUE
15779	ace-2	136.949	116.849	161.069	1.37844	0.463038	5.4272e-05	0.00177732	TRUE	TRUE
15460	nex-2	33.3298	28.4483	39.1876	1.3775	0.462056	0.00309969	0.0487878	FALSE	TRUE
1046	tag-278	469.33	400.614	551.788	1.37736	0.461901	8.66291e-06	0.000365439	TRUE	TRUE
1457	ttr-42	1259.75	1075.33	1481.06	1.37732	0.46186	5.59902e-06	0.000247189	TRUE	TRUE
9608	C31H5.5	72.8526	62.2032	85.632	1.37665	0.461161	0.000449019	0.010206	FALSE	TRUE
17287	Y54F10AM.6	115.688	98.7891	135.966	1.37632	0.46082	0.000128503	0.00363441	TRUE	TRUE
5630	H13N06.2	46.0309	39.308	54.0984	1.37627	0.460763	0.00158946	0.0286316	FALSE	TRUE
19665	C01B10.11	530.549	453.084	623.507	1.37614	0.460627	9.35341e-06	0.000390431	TRUE	TRUE
14956	dpy-14	6246.61	5334.81	7340.77	1.37601	0.460494	3.79762e-06	0.000173826	TRUE	TRUE
15828	Y72A10A.1	47.3361	40.4266	55.6275	1.37601	0.460493	0.00137274	0.0254969	FALSE	TRUE
7769	F28D1.9	307.1	262.345	360.806	1.37531	0.45976	1.48282e-05	0.000581191	TRUE	TRUE
7093	tni-1	567.345	484.809	666.388	1.37454	0.458946	9.40491e-06	0.00039176	TRUE	TRUE
420	ZK1010.8	70.8865	60.5748	83.2605	1.37451	0.458914	0.000388886	0.00905626	TRUE	TRUE
19660	T05A7.11	276.503	236.321	324.722	1.37407	0.458457	2.131e-05	0.000799066	TRUE	TRUE
14982	tag-341	129.795	110.978	152.375	1.37302	0.457351	9.40253e-05	0.00281102	TRUE	TRUE
67	igcm-1	468.862	401.091	550.187	1.37173	0.455994	9.54501e-06	0.000396765	TRUE	TRUE
8867	F58F12.4	77.118	65.9719	90.4933	1.37169	0.455958	0.000425294	0.0097558	TRUE	TRUE
14955	oac-14	505.593	432.732	593.026	1.37042	0.454621	1.39628e-05	0.000556025	TRUE	TRUE
8106	clc-5	102.77	87.9673	120.533	1.3702	0.454391	0.000181585	0.00487054	TRUE	TRUE
16228	F20D6.10	88.9617	76.1694	104.313	1.36948	0.45363	0.000257677	0.00649443	TRUE	TRUE
695	unc-3	106.474	91.1945	124.809	1.3686	0.452702	0.000190481	0.00507013	TRUE	TRUE
7185	F47C12.1	85.4795	73.2272	100.182	1.3681	0.452176	0.00018741	0.00500344	TRUE	TRUE
13151	C50F2.8	132.017	113.111	154.704	1.36772	0.451776	9.41862e-05	0.00281127	TRUE	TRUE
5948	H24G06.1	74.3862	63.7549	87.1437	1.36685	0.45086	0.000488352	0.01095	FALSE	TRUE
5416	Y59H11AR.4	53.5856	45.9279	62.7748	1.36681	0.450816	0.00100132	0.0196621	FALSE	TRUE
4510	tsp-20	111.819	95.8431	130.99	1.36671	0.450711	0.000171082	0.0046222	TRUE	TRUE
19634	F25F8.1	186.171	159.593	218.065	1.36639	0.450365	5.50345e-05	0.00179051	TRUE	TRUE
11524	mab-5	87.7614	75.2505	102.775	1.36577	0.449711	0.000298187	0.00730633	TRUE	TRUE
11777	nhr-36	54.0203	46.3195	63.2612	1.36576	0.449701	0.00115043	0.022004	FALSE	TRUE
3405	coel-1	41.9689	35.9867	49.1477	1.36572	0.449661	0.00297514	0.047277	FALSE	TRUE
8401	cyp-32A1	60.6532	52.028	71.0036	1.36472	0.448603	0.000784082	0.0161446	FALSE	TRUE
13246	K03A11.5	71.1124	61.0008	83.2463	1.36468	0.448559	0.000728553	0.0151739	FALSE	TRUE
1015	W03B1.3	89.7664	77.0094	105.075	1.36444	0.44831	0.00029289	0.00719966	TRUE	TRUE
13370	mlt-11	1830.46	1570.68	2142.19	1.36386	0.44769	6.81936e-06	0.00029263	TRUE	TRUE
8488	chw-1	118.841	101.996	139.054	1.36333	0.447135	0.00020747	0.00545699	TRUE	TRUE
3396	Y47D3B.3	41.964	36.019	49.098	1.36312	0.446908	0.00238109	0.0398402	FALSE	TRUE
19602	dve-1	191.036	163.974	223.509	1.36308	0.446867	5.46657e-05	0.00178168	TRUE	TRUE
4919	Y50E8A.5	66.9772	57.4972	78.3532	1.36273	0.4465	0.000678694	0.0143	FALSE	TRUE
833	F01G10.9	55.0869	47.2964	64.4355	1.36238	0.446125	0.00133017	0.0248673	FALSE	TRUE
12937	hbl-1	1037.73	891.085	1213.7	1.36205	0.445777	9.5769e-06	0.000397262	TRUE	TRUE
6881	F07A5.4	96.4825	82.8588	112.831	1.36173	0.445437	0.000293879	0.00721506	TRUE	TRUE
2337	T19C4.1	214.58	184.316	250.896	1.36123	0.444912	4.94079e-05	0.00164509	TRUE	TRUE
12189	R90.1	797.295	684.847	932.233	1.36123	0.444908	1.07232e-05	0.000436623	TRUE	TRUE
10814	cutl-11	56.8673	48.8803	66.4518	1.35948	0.443054	0.00124255	0.0234811	FALSE	TRUE
1410	Y47D3B.1	89.2336	76.7348	104.232	1.35834	0.441847	0.000372765	0.00873192	TRUE	TRUE
8511	C03A3.1	70.4307	60.5707	82.2626	1.35813	0.441617	0.000834574	0.0170608	FALSE	TRUE
13170	C37E2.2	54.3822	46.7765	63.5091	1.35771	0.44118	0.00142798	0.0261516	FALSE	TRUE
14624	opt-3	83.6017	71.9281	97.61	1.35705	0.440473	0.000342872	0.00821531	TRUE	TRUE
12406	irk-3	40.6471	34.9742	47.4545	1.35684	0.440251	0.0027668	0.0447883	FALSE	TRUE
5184	rig-1	223.335	192.242	260.646	1.35583	0.439171	4.79389e-05	0.00159885	TRUE	TRUE
7554	W03F11.1	1567.41	1349.26	1829.18	1.35569	0.439027	1.01868e-05	0.000418204	TRUE	TRUE
3366	Y37D8A.16	633.172	545.135	738.815	1.35529	0.438599	2.26477e-05	0.000846039	TRUE	TRUE
9345	lgc-43	81.0082	69.7468	94.522	1.35522	0.438524	0.000601651	0.013078	FALSE	TRUE
4451	F41E7.1	228.805	197.007	266.963	1.3551	0.438397	4.78468e-05	0.00159845	TRUE	TRUE
8911	F07G6.10	132.413	114.033	154.469	1.35459	0.437858	0.000162	0.00443075	TRUE	TRUE
3629	ndx-1	104.554	90.0958	121.904	1.35305	0.436219	0.00021728	0.00568498	TRUE	TRUE
7876	B0416.1	159.302	137.301	185.703	1.35252	0.435649	9.11653e-05	0.00273785	TRUE	TRUE
8677	F09F9.4	168.229	145.012	196.089	1.35223	0.435342	9.02261e-05	0.00271784	TRUE	TRUE
3218	tbb-4	287.25	247.632	334.792	1.35197	0.435063	4.08814e-05	0.00141563	TRUE	TRUE
16691	F26E4.3	296.123	255.355	345.043	1.35123	0.434272	4.37916e-05	0.00149049	TRUE	TRUE
444	Y62F5A.9	74.5791	64.3189	86.8914	1.35095	0.43397	0.000527187	0.0116631	FALSE	TRUE
18404	nac-1	90.9236	78.4275	105.919	1.35053	0.433527	0.000404814	0.00932899	TRUE	TRUE
1306	Y37H2A.13	80.4449	69.4042	93.6938	1.34997	0.432931	0.000742878	0.0154077	FALSE	TRUE
2459	nhr-44	147.279	127.066	171.535	1.34997	0.432926	0.000162893	0.00444905	TRUE	TRUE
13149	T27C4.2	50.3241	43.4184	58.6109	1.34991	0.432864	0.001489	0.0271001	FALSE	TRUE
4689	cyp-14A5	212.846	183.646	247.885	1.34979	0.43274	7.79082e-05	0.00240501	TRUE	TRUE
7395	ZK836.3	54.2371	46.8001	63.1615	1.3496	0.432532	0.00171297	0.0304875	FALSE	TRUE
15412	atgp-1	380.67	328.5	443.274	1.34939	0.432304	3.28203e-05	0.00117322	TRUE	TRUE
13584	cog-1	42.7177	36.8705	49.7343	1.34889	0.431774	0.00276138	0.044737	FALSE	TRUE
16060	C24H10.3	52.6012	45.4075	61.2335	1.34853	0.43139	0.00232846	0.0392714	FALSE	TRUE
3982	C11E4.6	273.933	236.489	318.865	1.34833	0.431172	4.13451e-05	0.00142813	TRUE	TRUE
11453	vhp-1	66.8297	57.7006	77.7847	1.34807	0.430899	0.000736358	0.0153044	FALSE	TRUE
16712	K04F10.2	48.846	42.1809	56.844	1.34762	0.430417	0.00282688	0.0456126	FALSE	TRUE
12404	nhr-119	60.712	52.4285	70.6522	1.34759	0.430385	0.000784082	0.0161446	FALSE	TRUE
19694	rgs-6	77.0165	66.5252	89.606	1.34695	0.429695	0.000511069	0.011357	FALSE	TRUE
14373	T19E7.6	115.262	99.612	134.041	1.34564	0.428287	0.000258969	0.00651051	TRUE	TRUE
15326	Y45F3A.4	142.982	123.577	166.268	1.34546	0.428096	0.000180007	0.00484339	TRUE	TRUE
7236	F13B12.3	54.8594	47.4148	63.7928	1.34542	0.428058	0.00194479	0.0339078	FALSE	TRUE
12206	cyp-29A4	64.6818	55.9271	75.1874	1.34438	0.426943	0.00108914	0.0209931	FALSE	TRUE
18764	ugt-63	172.261	148.996	200.18	1.34353	0.42603	0.000133125	0.00374386	TRUE	TRUE
7618	F59A6.12	108.705	94.032	126.313	1.3433	0.425778	0.000360789	0.00856218	TRUE	TRUE
16153	K05C4.11	56.5966	48.9641	65.7556	1.34294	0.42539	0.00144117	0.0263499	FALSE	TRUE
15072	W03G11.4	462.939	400.601	537.744	1.34234	0.424754	2.96383e-05	0.00107296	TRUE	TRUE
12131	aat-1	243.154	210.418	282.438	1.34228	0.424681	7.41395e-05	0.00232471	TRUE	TRUE
16633	hum-4	640.966	554.697	744.488	1.34215	0.424549	2.38507e-05	0.00088599	TRUE	TRUE
5983	lev-8	85.4574	73.9558	99.2593	1.34214	0.42454	0.000549394	0.0120606	FALSE	TRUE
16532	nhr-127	95.0287	82.2416	110.373	1.34206	0.424452	0.000442213	0.0101089	FALSE	TRUE
3573	C26B9.6	147.914	128.067	171.731	1.34095	0.42325	0.000191988	0.00509397	TRUE	TRUE
10380	Y43F8C.3	316.313	273.902	367.206	1.34065	0.422932	5.07144e-05	0.00168296	TRUE	TRUE
16567	noah-2	2625.86	2273.81	3048.33	1.34063	0.422907	1.56689e-05	0.000611732	TRUE	TRUE
9966	pes-8	106.51	92.2355	123.64	1.34049	0.422756	0.000365332	0.00862887	TRUE	TRUE
11963	let-413	192.26	166.499	223.173	1.34039	0.422652	0.000119135	0.00343283	TRUE	TRUE
7355	dpy-17	5830.52	5050.35	6766.73	1.33985	0.422076	1.57645e-05	0.000614262	TRUE	TRUE
15069	ltd-1	373.476	323.566	433.369	1.33936	0.421538	5.19305e-05	0.00171474	TRUE	TRUE
1789	T12A2.1	77.5438	67.1882	89.9706	1.33908	0.421246	0.000853516	0.017353	FALSE	TRUE
19625	F53A2.1	53.8911	46.6963	62.5249	1.33897	0.421123	0.00222357	0.0379379	FALSE	TRUE
4407	F37B12.1	48.6472	42.1614	56.4302	1.33843	0.420544	0.00307978	0.0486678	FALSE	TRUE
1906	Y38H6C.14	56.9589	49.3727	66.0623	1.33803	0.420115	0.00133135	0.0248673	FALSE	TRUE
15659	C32D5.12	152.711	132.379	177.109	1.33789	0.419963	0.000171632	0.00463059	TRUE	TRUE
16820	tmd-2	116.178	100.775	134.661	1.33626	0.418205	0.000263151	0.00658241	TRUE	TRUE
14576	C07D10.1	60.21	52.2316	69.784	1.33605	0.417972	0.00176205	0.0312414	FALSE	TRUE
430	T09F5.1	72.191	62.6259	83.6692	1.33602	0.417939	0.00124299	0.0234811	FALSE	TRUE
4815	lrp-1	1323.96	1148.56	1534.44	1.33597	0.417891	2.00747e-05	0.000759899	TRUE	TRUE
15056	fbxa-63	61.3574	53.2293	71.1111	1.33594	0.417855	0.00186846	0.0328357	FALSE	TRUE
11722	C02C6.3	86.7481	75.2656	100.527	1.33563	0.41752	0.00061904	0.0133445	FALSE	TRUE
13154	ric-4	76.5835	66.4479	88.7463	1.33558	0.417463	0.00081758	0.0167478	FALSE	TRUE
10280	nhl-1	214.428	186.091	248.433	1.335	0.416843	8.37758e-05	0.00255035	TRUE	TRUE
719	C46F11.6	227.533	197.464	263.615	1.335	0.416842	9.43161e-05	0.00281127	TRUE	TRUE
8134	cutl-15	79.1698	68.7108	91.7205	1.33488	0.416708	0.00106662	0.0206591	FALSE	TRUE
8327	tag-275	158.527	137.591	183.651	1.33476	0.416575	0.000163191	0.00445108	TRUE	TRUE
6480	ZC123.3	479.718	416.383	555.72	1.33464	0.416448	3.73245e-05	0.00130839	TRUE	TRUE
12992	ZC247.2	140.109	121.654	162.255	1.33374	0.415477	0.00026298	0.00658241	TRUE	TRUE
8087	egl-46	748.906	650.473	867.026	1.33292	0.414588	3.17518e-05	0.00114117	TRUE	TRUE
8324	fkh-9	345.504	300.126	399.958	1.33263	0.414279	6.42448e-05	0.00205325	TRUE	TRUE
7222	T13G4.3	68.0076	59.0798	78.7211	1.33245	0.414085	0.000983864	0.0194342	FALSE	TRUE
4875	efn-2	307.831	267.42	356.323	1.33245	0.414076	8.83196e-05	0.00267169	TRUE	TRUE
12699	tag-241	361.812	314.423	418.679	1.33158	0.413138	6.12956e-05	0.00196848	TRUE	TRUE
3204	tbc-7	105.501	91.6859	122.079	1.33149	0.41304	0.000369145	0.00869246	TRUE	TRUE
9450	F13G11.3	911.754	792.51	1054.85	1.33102	0.412531	3.87116e-05	0.00134753	TRUE	TRUE
15300	unc-2	54.686	47.5361	63.2659	1.3309	0.412405	0.00141355	0.0259488	FALSE	TRUE
15319	W05B10.4	67.2406	58.4571	77.7807	1.33056	0.412035	0.00135963	0.0253006	FALSE	TRUE
7644	Y64G10A.7	255.22	221.925	295.173	1.33006	0.411487	7.5736e-05	0.00235622	TRUE	TRUE
15232	qui-1	47.4935	41.303	54.9222	1.32974	0.411145	0.00287068	0.0461015	FALSE	TRUE
3477	K06A9.1	52.7165	45.8513	60.9547	1.3294	0.410773	0.00252662	0.0417837	FALSE	TRUE
8077	dig-1	333.186	289.839	385.202	1.32902	0.410362	6.04198e-05	0.00194349	TRUE	TRUE
14652	T19H5.7	82.0804	71.4139	94.8802	1.3286	0.409902	0.000850612	0.0173175	FALSE	TRUE
12287	inft-1	136.54	118.841	157.778	1.32763	0.408858	0.000243766	0.00622259	TRUE	TRUE
16281	F41C3.11	174.186	151.617	201.269	1.32748	0.40869	0.000232221	0.00602052	TRUE	TRUE
433	osm-6	62.2278	54.1696	71.8976	1.32727	0.408459	0.00191464	0.0334994	FALSE	TRUE
7576	dep-1	599.913	522.231	693.132	1.32725	0.408444	4.18629e-05	0.00143465	TRUE	TRUE
809	F48A9.1	76.4352	66.5437	88.305	1.32702	0.408193	0.000929214	0.0186133	FALSE	TRUE
19488	ZK637.1	101.218	88.1216	116.933	1.32695	0.408112	0.000600033	0.0130714	FALSE	TRUE
6790	ZK813.2	861.299	750.073	994.77	1.32623	0.407332	4.58231e-05	0.00154641	TRUE	TRUE
12913	C46C2.5	263.339	229.342	304.136	1.32613	0.407217	0.000116503	0.00336188	TRUE	TRUE
19495	T01B6.1	109.678	95.5239	126.662	1.32598	0.407054	0.000554877	0.0121676	FALSE	TRUE
13366	fbxc-20	102.379	89.2118	118.18	1.32472	0.405686	0.000640519	0.0137133	FALSE	TRUE
16445	F08B12.1	283.157	246.75	326.845	1.3246	0.405558	0.000111333	0.00323141	TRUE	TRUE
14854	F32D1.3	151.877	132.37	175.287	1.32422	0.405145	0.000261385	0.00656298	TRUE	TRUE
4128	ptr-13	163.856	142.834	189.083	1.32379	0.404677	0.000268963	0.00670252	TRUE	TRUE
3995	dpy-3	267.851	233.497	309.076	1.32368	0.404554	0.000126757	0.00360037	TRUE	TRUE
19607	sym-2	477.736	416.821	550.833	1.32151	0.402187	7.2258e-05	0.00226929	TRUE	TRUE
2206	ptr-14	181.719	158.568	209.5	1.3212	0.401848	0.000265091	0.00662261	TRUE	TRUE
13062	T23F11.6	55.8572	48.7412	64.3963	1.32119	0.401836	0.00244054	0.0407182	FALSE	TRUE
13004	Y105E8B.9	163.192	142.439	188.097	1.32054	0.401132	0.000265855	0.00663339	TRUE	TRUE
8674	ajm-1	197.223	172.176	227.279	1.32004	0.400578	0.000190725	0.00507013	TRUE	TRUE
15823	opt-1	181.331	158.325	208.939	1.31969	0.400194	0.000243352	0.00622001	TRUE	TRUE
12270	C16H3.3	104.423	91.1779	120.318	1.31959	0.400093	0.00069179	0.0145145	FALSE	TRUE
9242	C33D9.6	573.744	501.135	660.875	1.31876	0.399178	7.50396e-05	0.00234555	TRUE	TRUE
5726	jph-1	386.271	337.409	444.905	1.31859	0.398998	8.84256e-05	0.00267169	TRUE	TRUE
8195	F14F9.5	64.9327	56.7462	74.7565	1.31738	0.397674	0.0021503	0.0368457	FALSE	TRUE
19362	cdh-1	324.891	283.983	373.982	1.31692	0.397165	9.7461e-05	0.00290067	TRUE	TRUE
7895	C24A3.2	140.195	122.55	161.369	1.31677	0.396998	0.00050901	0.0113339	FALSE	TRUE
12278	C06G1.5	329.422	287.991	379.139	1.3165	0.396702	0.00012229	0.00351358	TRUE	TRUE
3	C04F12.8	66.5661	58.1969	76.6092	1.31638	0.396576	0.0018102	0.0319245	FALSE	TRUE
9430	unc-75	82.3688	72.0344	94.7701	1.31562	0.395746	0.00111653	0.021438	FALSE	TRUE
13413	fkh-8	77.8009	68.0507	89.5012	1.31521	0.395298	0.00137643	0.0255415	FALSE	TRUE
4058	nhr-25	114.755	100.383	132.002	1.31498	0.395046	0.000630198	0.0135506	FALSE	TRUE
11921	flp-27	90.7825	79.456	104.374	1.31361	0.393537	0.00119902	0.0228232	FALSE	TRUE
5657	unc-120	653.927	572.378	751.786	1.31344	0.393356	8.26454e-05	0.00252385	TRUE	TRUE
1608	tsp-13	85.6602	74.987	98.468	1.31313	0.393014	0.00129658	0.0243319	FALSE	TRUE
2874	flp-10	145.252	127.16	166.963	1.31301	0.392875	0.000443995	0.0101381	FALSE	TRUE
8783	Y65B4A.2	88.2827	77.2867	101.478	1.31301	0.392873	0.00122928	0.0233408	FALSE	TRUE
6898	R07G3.8	166.09	145.408	190.907	1.31291	0.392765	0.00036938	0.00869246	TRUE	TRUE
17506	fbxa-37	69.102	60.5357	79.3816	1.31132	0.391019	0.00257492	0.0424063	FALSE	TRUE
340	F35H10.10	435.472	381.492	500.247	1.31129	0.390987	9.0455e-05	0.00272062	TRUE	TRUE
13152	nsy-4	398.009	348.675	457.21	1.31128	0.390976	0.000103966	0.00304421	TRUE	TRUE
9488	nspc-17	148.243	129.869	170.292	1.31126	0.390951	0.000518172	0.011502	FALSE	TRUE
2829	D1025.10	82.9775	72.7091	95.2997	1.3107	0.390337	0.00133266	0.0248685	FALSE	TRUE
19449	R02F2.2	191.663	167.973	220.091	1.31028	0.389872	0.00024588	0.00626051	TRUE	TRUE
16758	F27E5.7	62.2047	54.5818	71.3522	1.30725	0.386538	0.00317844	0.0497922	FALSE	TRUE
19000	F58G1.7	53.2289	46.7092	61.0525	1.30708	0.386343	0.00309605	0.0487878	FALSE	TRUE
9515	Y54G2A.11	378.07	331.766	433.634	1.30705	0.386314	0.000123932	0.00354034	TRUE	TRUE
3041	elt-6	171.288	150.357	196.404	1.30624	0.385425	0.000350779	0.0083846	TRUE	TRUE
15774	F28E10.2	135.102	118.601	154.903	1.30609	0.385254	0.000701874	0.0146977	FALSE	TRUE
5163	T25D10.4	275.737	242.082	316.125	1.30586	0.385	0.00023064	0.00598731	TRUE	TRUE
13161	F32G8.4	509.397	447.268	583.953	1.3056	0.384713	0.000121917	0.00350792	TRUE	TRUE
12034	sulp-8	116.13	102.001	133.084	1.30473	0.383748	0.000736308	0.0153044	FALSE	TRUE
2448	C13E3.1	106.041	93.1625	121.494	1.30411	0.383069	0.000989304	0.0195006	FALSE	TRUE
13555	mlp-1	106.739	93.7878	122.28	1.3038	0.382718	0.000953705	0.0189703	FALSE	TRUE
13356	F14F9.4	91.7682	80.6371	105.126	1.30369	0.382599	0.00130878	0.0245378	FALSE	TRUE
5794	F14B4.1	676.232	594.351	774.488	1.30308	0.381927	0.000100576	0.00297558	TRUE	TRUE
7293	rhgf-1	104.937	92.2534	120.157	1.30247	0.381248	0.000935759	0.0187067	FALSE	TRUE
4725	Y57G11C.37	158.229	139.124	181.154	1.30211	0.380848	0.000653294	0.0139269	FALSE	TRUE
13025	W02C12.1	708.802	623.253	811.461	1.30198	0.380705	9.82593e-05	0.00291571	TRUE	TRUE
325	ets-4	474.302	417.157	542.877	1.30137	0.380036	0.000167291	0.00454998	TRUE	TRUE
15812	F54D1.6	838.768	737.867	959.849	1.30084	0.379447	0.000102699	0.00301156	TRUE	TRUE
16190	F58H1.5	296.264	260.664	338.983	1.30046	0.379022	0.0002225	0.00579868	TRUE	TRUE
5351	ZC443.3	583.507	513.405	667.629	1.3004	0.378951	0.000143881	0.00399556	TRUE	TRUE
4995	F44A2.5	126.27	111.106	144.468	1.30027	0.378813	0.000874679	0.0176809	FALSE	TRUE
13850	F52B10.3	66.8909	58.8587	76.5296	1.30022	0.378761	0.00249319	0.0414028	FALSE	TRUE
6999	Y57G11C.45	79.639	70.1136	91.0694	1.29888	0.377272	0.00180787	0.0319118	FALSE	TRUE
3440	eps-8	205.09	180.621	234.453	1.29804	0.376338	0.000379947	0.00886884	TRUE	TRUE
11337	hyaluronidase	100.113	88.1708	114.444	1.29798	0.376267	0.00138407	0.0256355	FALSE	TRUE
5191	oat-1	102.559	90.3293	117.235	1.29786	0.376138	0.00158177	0.0285277	FALSE	TRUE
848	ptp-1	101.303	89.2242	115.797	1.29782	0.376087	0.000816047	0.0167336	FALSE	TRUE
11363	F16H11.1	81.2333	71.5542	92.8482	1.29759	0.375837	0.00189055	0.0331362	FALSE	TRUE
13704	F59B2.9	120.601	106.238	137.837	1.29743	0.37566	0.000781029	0.0161151	FALSE	TRUE
19040	ccb-1	152.453	134.31	174.225	1.29719	0.375391	0.000523743	0.0116127	FALSE	TRUE
8989	C51E3.6	109.601	96.5589	125.252	1.29716	0.375355	0.00098284	0.0194333	FALSE	TRUE
12880	Y41G9A.10	77.3569	68.1532	88.4014	1.2971	0.375288	0.00202239	0.0349244	FALSE	TRUE
6423	blmp-1	302.08	266.172	345.171	1.2968	0.374954	0.000240594	0.00617328	TRUE	TRUE
1807	tir-1	73.5162	64.8099	83.9638	1.29554	0.373554	0.00253369	0.0418311	FALSE	TRUE
6822	fozi-1	147.409	129.96	168.349	1.29539	0.373389	0.000652611	0.0139269	FALSE	TRUE
4816	T06D10.1	402.326	354.951	459.177	1.29364	0.371431	0.000198856	0.00525819	TRUE	TRUE
17737	Y69H2.9	121.213	106.946	138.334	1.2935	0.371275	0.00114658	0.0219515	FALSE	TRUE
15268	nhr-67	110.061	97.1153	125.597	1.29327	0.371028	0.00111287	0.0213884	FALSE	TRUE
8449	unc-43	379.295	334.703	432.806	1.29311	0.370842	0.000248273	0.00631336	TRUE	TRUE
12887	Y18D10A.8	173.837	153.425	198.331	1.29269	0.370373	0.000547672	0.0120361	FALSE	TRUE
7945	cdh-3	400.195	353.247	456.533	1.29239	0.37004	0.00017434	0.00469728	TRUE	TRUE
15611	B0336.11	68.6988	60.6609	78.3444	1.29152	0.369064	0.00290424	0.0463724	FALSE	TRUE
5911	cup-4	104.067	91.8956	118.672	1.29138	0.368917	0.00156328	0.0282711	FALSE	TRUE
16792	ugt-60	128.935	113.871	147.012	1.29104	0.368537	0.000992119	0.0195006	FALSE	TRUE
10661	ddr-1	175.39	154.915	199.961	1.29078	0.36824	0.00050118	0.0111872	FALSE	TRUE
4542	K09G1.1	97.3399	86.043	110.896	1.28885	0.366082	0.00203568	0.0351235	FALSE	TRUE
11089	C33A12.19	252.727	223.404	287.914	1.28876	0.365981	0.000481918	0.0108301	FALSE	TRUE
8720	Y57G11C.31	423.926	374.746	482.942	1.28872	0.365935	0.000290397	0.00716492	TRUE	TRUE
602	H35B03.1	181.243	160.321	206.348	1.28709	0.364118	0.000676688	0.0142728	FALSE	TRUE
110	hsp-12.2	251.8	222.777	286.627	1.28661	0.363575	0.000393448	0.00913046	TRUE	TRUE
14346	nlr-1	686.335	607.275	781.207	1.28641	0.363356	0.000160619	0.00439902	TRUE	TRUE
6314	C46C11.3	120.53	106.678	137.151	1.28565	0.362498	0.0016784	0.0299719	FALSE	TRUE
19048	ugt-57	330.245	292.396	375.663	1.28477	0.361513	0.000339948	0.0081649	TRUE	TRUE
14125	hst-3.2	174.547	154.544	198.552	1.28476	0.361501	0.000758733	0.0156876	FALSE	TRUE
1381	alg-1	1751.04	1550.58	1991.59	1.28441	0.361107	0.000126512	0.00359853	TRUE	TRUE
116	F48F7.5	75.7968	67.1559	86.1659	1.28307	0.359602	0.00317037	0.049744	FALSE	TRUE
1117	R148.5	139.953	124.058	159.028	1.28188	0.358264	0.000953284	0.0189703	FALSE	TRUE
3920	C14F11.6	434.629	385.305	493.818	1.28163	0.357979	0.000362036	0.00858154	TRUE	TRUE
13243	Y37E3.13	112.685	99.8996	128.027	1.28156	0.3579	0.00126014	0.0237376	FALSE	TRUE
13576	mps-2	1171.01	1038.55	1329.97	1.2806	0.356825	0.000206181	0.00543026	TRUE	TRUE
17310	E01G6.2	98.3663	87.2591	111.695	1.28004	0.356186	0.00172715	0.0306772	FALSE	TRUE
4834	F53H4.2	3248.02	2881.44	3687.91	1.27989	0.356016	0.000181144	0.00486741	TRUE	TRUE
12556	R10E12.2	397.137	352.336	450.899	1.27974	0.355853	0.000329241	0.00793645	TRUE	TRUE
19281	F53C3.4	83.3832	73.9814	94.6655	1.27959	0.355677	0.00302297	0.0479604	FALSE	TRUE
18991	dao-2	1730.15	1535.3	1963.98	1.27922	0.355263	0.000192389	0.00509397	TRUE	TRUE
13697	F53B3.5	1842.32	1634.88	2091.24	1.27914	0.355176	0.000167502	0.00454998	TRUE	TRUE
4581	C06H5.7	265.344	235.516	301.137	1.27862	0.354593	0.000475936	0.010732	FALSE	TRUE
4758	cwn-2	427.17	379.169	484.77	1.2785	0.354458	0.000359506	0.00854843	TRUE	TRUE
14485	fbxa-167	111.826	99.2784	126.883	1.27806	0.35395	0.00204341	0.0351957	FALSE	TRUE
3421	M05B5.6	145.901	129.558	165.513	1.27753	0.353352	0.00141081	0.0259488	FALSE	TRUE
5175	T07F10.1	98.941	87.8782	112.216	1.27695	0.352707	0.00226277	0.0383764	FALSE	TRUE
16945	K04D7.4	165.541	147.033	187.751	1.27693	0.352681	0.000838243	0.0170832	FALSE	TRUE
19279	F42C5.9	828.069	735.504	939.147	1.27688	0.352618	0.000254237	0.00644035	TRUE	TRUE
15244	cki-1	593.219	527	672.682	1.27644	0.352122	0.000275913	0.00684619	TRUE	TRUE
13300	tag-97	94.0715	83.6086	106.627	1.27531	0.350849	0.00234381	0.0394485	FALSE	TRUE
12511	F49H12.5	474.422	421.663	537.733	1.27527	0.3508	0.000374523	0.00876278	TRUE	TRUE
17478	R02D5.1	309.686	275.254	351.004	1.2752	0.350724	0.000561577	0.0123009	FALSE	TRUE
4258	casy-1	419.31	372.778	475.149	1.27462	0.350064	0.000341491	0.00819208	TRUE	TRUE
29	C03C10.5	105.196	93.5383	119.185	1.27419	0.349575	0.00237206	0.0397559	FALSE	TRUE
11387	noah-1	856.486	761.738	970.183	1.27364	0.348963	0.000318366	0.00773991	TRUE	TRUE
1425	T19B10.2	1408.87	1253.48	1595.33	1.27273	0.347924	0.000254655	0.00644273	TRUE	TRUE
6697	T18D3.3	101.43	90.2624	114.831	1.27219	0.347312	0.0028512	0.0459306	FALSE	TRUE
2234	C45B11.6	190.114	169.207	215.202	1.27183	0.346906	0.00103242	0.0201187	FALSE	TRUE
12467	C34C6.7	187.576	166.952	212.325	1.27177	0.34684	0.00102753	0.0200689	FALSE	TRUE
16618	daf-16	92.9113	82.705	105.159	1.27149	0.346521	0.00182454	0.0321206	FALSE	TRUE
547	sox-2	427.939	381.056	484.198	1.27068	0.345596	0.000470176	0.0106142	FALSE	TRUE
14908	F13H6.1	170.64	151.947	193.071	1.27065	0.345567	0.00134014	0.0249845	FALSE	TRUE
357	gei-16	244.968	218.137	277.164	1.27059	0.345504	0.000635471	0.0136199	FALSE	TRUE
11072	F53F10.1	116.899	104.116	132.239	1.27011	0.344952	0.00255729	0.0421508	FALSE	TRUE
447	lin-11	111.299	99.1486	125.881	1.26961	0.34439	0.00197916	0.0344167	FALSE	TRUE
17397	nlp-14	88.0772	78.4857	99.5869	1.26885	0.343527	0.00246522	0.0410754	FALSE	TRUE
19409	R13H4.5	173.407	154.527	196.063	1.2688	0.343464	0.00120014	0.0228232	FALSE	TRUE
7294	H11E01.3	248.186	221.248	280.511	1.26785	0.34239	0.000654328	0.013934	FALSE	TRUE
8425	C09F9.2	983.303	876.627	1111.31	1.26772	0.342232	0.000240329	0.00617328	TRUE	TRUE
12688	alp-1	93.5734	83.4267	105.749	1.26757	0.342067	0.00310207	0.0487878	FALSE	TRUE
15297	B0228.6	255.971	228.329	289.141	1.26633	0.340659	0.000862133	0.0174984	FALSE	TRUE
2364	T11F9.12	353.575	315.608	399.135	1.26465	0.338743	0.000624901	0.0134512	FALSE	TRUE
5102	vha-5	1361.99	1216.32	1536.79	1.26348	0.337406	0.000358467	0.0085376	TRUE	TRUE
4918	R03H10.2	324.754	290.04	366.411	1.26331	0.337209	0.000664381	0.0140879	FALSE	TRUE
1774	tyr-1	185.395	165.589	209.162	1.26314	0.337011	0.00105079	0.0204011	FALSE	TRUE
12401	syg-2	468.99	418.908	529.088	1.26302	0.336872	0.000496954	0.0111178	FALSE	TRUE
12551	lim-9	399.859	357.219	451.026	1.26261	0.336404	0.000689724	0.0144864	FALSE	TRUE
10069	cyp-29A2	338.167	302.206	381.321	1.26179	0.335472	0.000837669	0.0170832	FALSE	TRUE
10693	F30A10.14	260.71	233.01	293.95	1.26154	0.335183	0.00102809	0.0200689	FALSE	TRUE
6220	M28.8	203.136	181.559	229.029	1.26146	0.335092	0.001049	0.0203971	FALSE	TRUE
7313	F44D12.1	550.702	492.273	620.816	1.26112	0.334706	0.000500232	0.0111786	FALSE	TRUE
6941	K07C11.7	515.57	461.043	581.001	1.26019	0.333638	0.000610937	0.0132509	FALSE	TRUE
13175	C05E11.3	495.912	443.505	558.801	1.25997	0.333385	0.000658042	0.0139982	FALSE	TRUE
6532	syn-2	164.051	146.753	184.808	1.25932	0.33264	0.00179862	0.0317767	FALSE	TRUE
12465	cutl-9	286.1	255.936	322.297	1.25929	0.332605	0.000869011	0.0176148	FALSE	TRUE
18760	T24B8.3	191.354	171.279	215.444	1.25785	0.330961	0.00141949	0.0260253	FALSE	TRUE
2892	F35D2.3	782.981	701.189	881.131	1.25662	0.329553	0.000530339	0.0117199	FALSE	TRUE
15760	Y73B6BL.21	145.989	130.74	164.288	1.2566	0.329528	0.00232934	0.0392714	FALSE	TRUE
15735	exc-7	211.857	189.813	238.309	1.25549	0.328255	0.000957363	0.019024	FALSE	TRUE
1645	brp-1	374.295	335.473	420.882	1.25459	0.327218	0.000648507	0.0138545	FALSE	TRUE
11884	ztf-16	137.792	123.622	154.796	1.25218	0.32444	0.00222735	0.0379699	FALSE	TRUE
16187	atgp-2	293.647	263.475	329.854	1.25194	0.32416	0.000854098	0.017353	FALSE	TRUE
12171	inx-5	453.417	406.869	509.274	1.25169	0.32388	0.000763688	0.0157736	FALSE	TRUE
13511	C05A9.2	395.185	354.645	443.833	1.25149	0.323642	0.000879449	0.0177414	FALSE	TRUE
3050	ast-1	172.349	154.682	193.549	1.25127	0.323394	0.00153325	0.0278039	FALSE	TRUE
5758	unc-129	374.939	336.53	421.029	1.25109	0.323185	0.00100303	0.0196763	FALSE	TRUE
7295	C01F1.3	219.198	196.781	246.098	1.25062	0.322645	0.00123087	0.0233408	FALSE	TRUE
6366	unc-6	382.505	343.432	429.392	1.2503	0.322271	0.000786487	0.0161774	FALSE	TRUE
2394	dpf-2	323.383	290.373	362.995	1.2501	0.322043	0.00105125	0.0204011	FALSE	TRUE
7567	T13H5.6	520.797	467.654	584.567	1.25	0.321926	0.000887007	0.0178757	FALSE	TRUE
1780	ccch-1	278.35	249.992	312.38	1.24956	0.321419	0.00114237	0.021892	FALSE	TRUE
10489	ATPase	373.012	335.154	418.441	1.2485	0.320199	0.000836809	0.0170832	FALSE	TRUE
14542	ZK909.3	240.063	215.771	269.214	1.24768	0.319251	0.00164587	0.0295233	FALSE	TRUE
14102	bicd-1	795.75	715.251	892.35	1.2476	0.31916	0.000702834	0.0146997	FALSE	TRUE
19496	cutl-18	146.765	131.925	164.572	1.24747	0.319	0.00268067	0.0436425	FALSE	TRUE
3777	daf-12	148.847	133.809	166.893	1.24725	0.31875	0.0025438	0.0419632	FALSE	TRUE
15874	dhs-5	227.113	204.344	254.435	1.24513	0.316295	0.00171493	0.0304875	FALSE	TRUE
7968	ttr-2	4643.83	4179.2	5201.39	1.24459	0.315671	0.00063373	0.0135972	FALSE	TRUE
1075	lin-33	320.308	288.282	358.739	1.2444	0.315453	0.00144741	0.0264398	FALSE	TRUE
4569	gpb-2	537.939	484.318	602.284	1.24357	0.31449	0.00109454	0.0210769	FALSE	TRUE
1768	D2096.3	683.871	615.833	765.516	1.24306	0.313894	0.000942233	0.0187984	FALSE	TRUE
7907	M01F1.7	396.151	356.797	443.376	1.24266	0.31343	0.00101818	0.0199145	FALSE	TRUE
1833	nhr-43	148.657	133.889	166.378	1.24265	0.313421	0.0027397	0.0444219	FALSE	TRUE
4321	Y51A2D.15	543.983	490.156	608.576	1.2416	0.312196	0.000741079	0.0153865	FALSE	TRUE
10544	Y39G10AR.11	1320.67	1191.11	1476.13	1.23929	0.309508	0.000724809	0.0151117	FALSE	TRUE
9957	tbx-2	463.537	418.075	518.091	1.23923	0.309444	0.00103266	0.0201187	FALSE	TRUE
11972	cutl-16	312.179	281.596	348.878	1.23893	0.309094	0.00146361	0.0266624	FALSE	TRUE
7995	gly-2	144.463	130.317	161.438	1.23881	0.308959	0.00298365	0.0473744	FALSE	TRUE
6495	emb-9	352.148	317.697	393.489	1.23856	0.308669	0.00123081	0.0233408	FALSE	TRUE
19191	sup-12	277.79	250.913	310.042	1.23566	0.305279	0.00163759	0.0294014	FALSE	TRUE
14364	flna-1	172.296	155.64	192.284	1.23544	0.305025	0.00285016	0.0459306	FALSE	TRUE
16419	M02F4.3	158.531	143.257	176.86	1.23456	0.304001	0.00310633	0.0488162	FALSE	TRUE
8644	eat-16	165.346	149.439	184.435	1.23418	0.303558	0.00317832	0.0497922	FALSE	TRUE
1801	T03F1.11	254.791	230.361	284.107	1.23331	0.302539	0.00251926	0.0416966	FALSE	TRUE
4097	col-76	612.563	554.109	682.706	1.23208	0.301094	0.00127571	0.0240082	FALSE	TRUE
1804	ZK856.5	326.43	295.394	363.673	1.23115	0.300002	0.00207194	0.0356563	FALSE	TRUE
19354	tax-6	368.9	333.835	410.977	1.23108	0.299923	0.00160394	0.0288492	FALSE	TRUE
13933	C34H4.2	744.51	674.312	828.749	1.22903	0.29752	0.00138953	0.0256888	FALSE	TRUE
19418	C34D10.2	589.377	533.907	655.942	1.22857	0.29698	0.00129326	0.0242925	FALSE	TRUE
4161	T21B6.3	204.498	185.258	227.586	1.22848	0.296875	0.00243444	0.0406987	FALSE	TRUE
15271	dlg-1	2012.46	1823.22	2239.55	1.22835	0.296719	0.000931827	0.0186468	FALSE	TRUE
15169	Y47D3B.11	312.425	283.08	347.64	1.22806	0.296382	0.00194664	0.0339103	FALSE	TRUE
10654	elt-3	388.132	351.752	431.788	1.22753	0.295763	0.00183426	0.0322632	FALSE	TRUE
9573	Y54E10A.16	577.868	523.832	642.711	1.22694	0.295066	0.00158145	0.0285277	FALSE	TRUE
2065	ceh-32	922.991	836.75	1026.48	1.22675	0.294839	0.00125169	0.0236007	FALSE	TRUE
17992	ceh-34	241.842	219.254	268.946	1.22664	0.294711	0.00231141	0.0391016	FALSE	TRUE
5202	T27C4.1	166.404	150.874	185.04	1.22645	0.294493	0.00307772	0.0486678	FALSE	TRUE
8799	cpi-1	4378.05	3970.13	4867.56	1.22605	0.294014	0.00115263	0.0220249	FALSE	TRUE
3309	pat-2	720.884	653.748	801.448	1.22593	0.293873	0.00135459	0.0252304	FALSE	TRUE
13614	sma-6	302.362	274.259	336.086	1.22543	0.293292	0.00243948	0.0407182	FALSE	TRUE
8296	cpn-2	236.059	214.244	262.236	1.22401	0.291614	0.00290154	0.0463664	FALSE	TRUE
4819	tag-117	312.788	283.92	347.43	1.22369	0.29124	0.00260046	0.0426505	FALSE	TRUE
13083	klp-3	348.034	315.955	386.53	1.22337	0.290861	0.00224154	0.0381492	FALSE	TRUE
5694	ztf-19	481.279	436.972	534.448	1.22307	0.290509	0.00170598	0.0304098	FALSE	TRUE
13648	unc-52	254.524	231.138	282.587	1.22259	0.289938	0.00267698	0.0436182	FALSE	TRUE
7973	sodh-1	1208.87	1097.85	1342.09	1.22248	0.289806	0.00138383	0.0256355	FALSE	TRUE
13695	myo-3	966.308	878.261	1071.96	1.22055	0.287535	0.00139468	0.0257363	FALSE	TRUE
11217	H20E11.1	419.228	381.046	465.047	1.22045	0.287415	0.00260574	0.042702	FALSE	TRUE
4405	acs-17	414.268	377.142	458.819	1.21657	0.282818	0.00249169	0.0414028	FALSE	TRUE
3250	egl-10	295.801	269.302	327.601	1.21648	0.282715	0.00244174	0.0407182	FALSE	TRUE
19267	F57A8.1	437.819	398.612	484.867	1.21639	0.282604	0.00195144	0.0339642	FALSE	TRUE
16802	dre-1	960.39	874.509	1063.45	1.21605	0.282204	0.0016989	0.0303107	FALSE	TRUE
487	T07D1.2	736.092	670.27	815.078	1.21604	0.282194	0.0019968	0.0346024	FALSE	TRUE
8352	ida-1	336.397	306.326	372.483	1.21597	0.282109	0.00215951	0.0369399	FALSE	TRUE
1848	set-19	651.567	593.342	721.438	1.21589	0.282012	0.00167678	0.0299698	FALSE	TRUE
11793	W01C8.5	410.772	374.616	454.159	1.21233	0.277785	0.00293255	0.0466462	FALSE	TRUE
12513	nmy-1	2747.59	2505.91	3037.6	1.21217	0.277597	0.00153278	0.0278039	FALSE	TRUE
12275	K07A1.6	632.082	576.504	698.775	1.21209	0.277497	0.00269194	0.0437902	FALSE	TRUE
13736	F54F7.3	447.205	407.935	494.331	1.21179	0.277138	0.00293087	0.0466462	FALSE	TRUE
7480	irx-1	507.03	462.621	560.321	1.21119	0.276424	0.00253224	0.0418311	FALSE	TRUE
5115	spectrin	769.298	702.182	849.836	1.21028	0.275339	0.00236356	0.0397473	FALSE	TRUE
8610	F21C10.7	580.203	530.035	640.406	1.20823	0.272899	0.00219161	0.0374567	FALSE	TRUE
317	Y102A11A.8	596.119	544.916	657.563	1.20673	0.271097	0.00250319	0.0415341	FALSE	TRUE
10087	T24B8.4	435.141	398.082	479.612	1.20481	0.268804	0.00307249	0.0486298	FALSE	TRUE
16372	F26F12.3	926.576	847.761	1021.15	1.20453	0.26847	0.00272279	0.0441838	FALSE	TRUE
2144	syd-2	806.354	738.768	887.457	1.20127	0.264555	0.00269859	0.0438625	FALSE	TRUE
1174	C08F11.11	11323.4	10384.3	12450.4	1.19896	0.261789	0.00260941	0.042727	FALSE	TRUE
6758	F57G12.1	1736.7	1594.92	1906.83	1.19556	0.257691	0.00289648	0.0463228	FALSE	TRUE
10877	lam-3	1989.03	1828.72	2181.4	1.19286	0.254421	0.00305334	0.0483652	FALSE	TRUE
12991	R11A5.3	467.805	552.289	366.425	0.663466	-0.591906	0.000217644	0.00568702	TRUE	TRUE
13375	Y54G9A.4	62.5043	75.0256	47.4787	0.632834	-0.660101	0.00123534	0.0234	FALSE	TRUE
19572	F45E1.3	95.175	114.354	72.1606	0.631031	-0.664218	0.000304058	0.00742835	TRUE	TRUE
9836	C01G10.4	89.9282	109.979	65.8676	0.598912	-0.739584	5.29164e-05	0.00173864	TRUE	TRUE
17477	col-159	40.0929	49.5931	28.6926	0.578561	-0.789459	0.000362962	0.00859327	TRUE	TRUE
3489	C35D10.11	22.1987	27.7956	15.4825	0.557015	-0.844211	0.000401812	0.00928131	TRUE	TRUE
2581	col-39	24.4857	30.7563	16.9611	0.551466	-0.858655	0.00128002	0.0240665	FALSE	TRUE
17307	R09E10.6	21.0038	26.4359	14.4853	0.547943	-0.867903	0.0014074	0.0259229	FALSE	TRUE
13509	col-129	78.961	99.4523	54.3715	0.546709	-0.871155	3.88042e-06	0.000176803	TRUE	TRUE
2769	col-139	78.715	100.32	52.789	0.526205	-0.926302	4.28578e-07	2.67506e-05	TRUE	TRUE
19890	Y47G6A.15	17.5167	22.4474	11.6	0.516763	-0.952426	0.001078	0.0208188	FALSE	TRUE
3983	clec-219	11.3246	14.9188	7.01159	0.469984	-1.08932	0.00119015	0.02272	FALSE	TRUE
16293	nspd-1	18.0599	23.9363	11.0081	0.459893	-1.12063	3.81635e-05	0.00133078	TRUE	TRUE
9767	col-73	10.8589	14.5038	6.48509	0.447132	-1.16123	0.00163535	0.0293875	FALSE	TRUE
4898	col-81	30.9501	41.8951	17.8161	0.425256	-1.2336	4.86857e-08	3.92437e-06	TRUE	TRUE
6417	dpy-13	13.1177	17.8915	7.38916	0.412997	-1.2758	4.52644e-05	0.00153275	TRUE	TRUE
11687	F34D10.8	9.27751	12.709	5.15968	0.405985	-1.3005	0.000526834	0.0116631	FALSE	TRUE
5346	F27C1.1	17.006	23.714	8.95639	0.377684	-1.40475	5.335e-07	3.20922e-05	TRUE	TRUE
7910	F36A2.14	5.25379	7.48817	2.57254	0.343548	-1.54142	0.0022417	0.0381492	FALSE	TRUE
4450	col-112	12.2884	17.6708	5.82947	0.329894	-1.59993	3.53716e-06	0.000164169	TRUE	TRUE
9267	T13F2.9	5.06982	7.3739	2.30494	0.31258	-1.6777	0.000601025	0.013078	FALSE	TRUE
571	col-63	11.2967	16.533	5.01308	0.303217	-1.72158	6.77274e-07	3.90875e-05	TRUE	TRUE
8431	hsp-70	51.1617	76.1654	21.1572	0.27778	-1.84799	1.69945e-19	8.45946e-17	TRUE	TRUE
3857	col-91	3.84345	5.72479	1.58583	0.277011	-1.85198	0.000991846	0.0195006	FALSE	TRUE
19329	K07A1.4	2.9354	4.47172	1.09182	0.244162	-2.03409	0.00265769	0.0433392	FALSE	TRUE
2930	F26D10.13	4.52858	6.96351	1.60667	0.230727	-2.11574	6.72661e-05	0.00212256	TRUE	TRUE
8722	col-138	8.84494	13.6393	3.09173	0.226678	-2.14128	5.52752e-08	4.40234e-06	TRUE	TRUE
13141	hsp-16.2	62.6322	96.993	21.3993	0.220627	-2.18032	2.13112e-28	6.06182e-25	TRUE	TRUE
3583	rol-1	5.25878	8.16839	1.76726	0.216353	-2.20854	1.13304e-05	0.000460409	TRUE	TRUE
8695	col-88	6.97612	10.8459	2.33235	0.215044	-2.2173	9.58238e-07	5.31462e-05	TRUE	TRUE
19854	col-175	6.75862	10.6029	2.14548	0.202348	-2.30509	1.13319e-07	8.26481e-06	TRUE	TRUE
16736	hsp-16.41	82.3406	131.774	23.0202	0.174694	-2.5171	1.06714e-40	5.31197e-37	TRUE	TRUE
3899	col-133	5.65962	9.13185	1.49293	0.163486	-2.61276	5.23117e-07	3.18526e-05	TRUE	TRUE
3188	col-49	5.34841	8.78656	1.22262	0.139147	-2.84532	1.03206e-07	7.78381e-06	TRUE	TRUE
9057	Y47D7A.15	2.75186	4.59122	0.544632	0.118625	-3.07552	0.000160142	0.00439198	TRUE	TRUE
16962	col-161	3.16673	5.48116	0.389407	0.0710447	-3.81513	1.73554e-06	8.90628e-05	TRUE	TRUE
19758	F10D11.3	1.79877	3.12208	0.210786	0.0675145	-3.88866	0.000239795	0.00616868	TRUE	TRUE
12475	AC8.10	0	0	0	NA	NA	0.193287	0.621162	FALSE	FALSE
4756	AC8.11	0	0	0	NA	NA	0.193287	0.621162	FALSE	FALSE
19007	AC8.12	0	0	0	NA	NA	0.193287	0.621162	FALSE	FALSE
8270	AC8.3	0	0	0	NA	NA	0.193287	0.621162	FALSE	FALSE
7363	AC8.4	0	0	0	NA	NA	0.193287	0.621162	FALSE	FALSE
15474	AC8.7	0	0	0	NA	NA	0.193287	0.621162	FALSE	FALSE
15615	AH10.4	0	0	0	NA	NA	0.193287	0.621162	FALSE	FALSE
15027	B0034.2	0	0	0	NA	NA	0.193287	0.621162	FALSE	FALSE
6668	B0207.8	0	0	0	NA	NA	0.193287	0.621162	FALSE	FALSE
4625	B0244.11	0	0	0	NA	NA	0.193287	0.621162	FALSE	FALSE
1074	B0350.3	0	0	0	NA	NA	0.193287	0.621162	FALSE	FALSE
15955	B0379.6	0	0	0	NA	NA	0.193287	0.621162	FALSE	FALSE
9741	B0391.3	0	0	0	NA	NA	0.193287	0.621162	FALSE	FALSE
13463	B0393.8	0	0	0	NA	NA	0.193287	0.621162	FALSE	FALSE
12065	B0513.6	0	0	0	NA	NA	0.193287	0.621162	FALSE	FALSE
4229	B0546.5	0	0	0	NA	NA	0.193287	0.621162	FALSE	FALSE
6170	B0547.2	0	0	0	NA	NA	0.193287	0.621162	FALSE	FALSE
2700	B0554.2	0	0	0	NA	NA	0.193287	0.621162	FALSE	FALSE
492	B0554.3	0	0	0	NA	NA	0.193287	0.621162	FALSE	FALSE
1875	B0564.6	0	0	0	NA	NA	0.193287	0.621162	FALSE	FALSE
2458	B0564.9	0	0	0	NA	NA	0.193287	0.621162	FALSE	FALSE
2755	C01B4.6	0	0	0	NA	NA	0.193287	0.621162	FALSE	FALSE
4828	C01B4.7	0	0	0	NA	NA	0.193287	0.621162	FALSE	FALSE
4862	C01B4.8	0	0	0	NA	NA	0.193287	0.621162	FALSE	FALSE
9724	C01B4.9	0	0	0	NA	NA	0.193287	0.621162	FALSE	FALSE
11015	C01B7.3	0	0	0	NA	NA	0.193287	0.621162	FALSE	FALSE
14139	C01B7.7	0	0	0	NA	NA	0.193287	0.621162	FALSE	FALSE
18549	C02B10.6	0	0	0	NA	NA	0.193287	0.621162	FALSE	FALSE
18588	C02B4.3	0	0	0	NA	NA	0.193287	0.621162	FALSE	FALSE
18772	C02B8.7	0	0	0	NA	NA	0.193287	0.621162	FALSE	FALSE
18795	C02F4.5	0	0	0	NA	NA	0.193287	0.621162	FALSE	FALSE
9624	C03E10.1	0	0	0	NA	NA	0.193287	0.621162	FALSE	FALSE
19116	C04B4.5	0	0	0	NA	NA	0.193287	0.621162	FALSE	FALSE
9068	C04B4.6	0	0	0	NA	NA	0.193287	0.621162	FALSE	FALSE
5964	C04C3.7	0	0	0	NA	NA	0.193287	0.621162	FALSE	FALSE
14467	C04E6.3	0	0	0	NA	NA	0.193287	0.621162	FALSE	FALSE
10959	C04F12.6	0	0	0	NA	NA	0.193287	0.621162	FALSE	FALSE
7197	C04G6.11	0	0	0	NA	NA	0.193287	0.621162	FALSE	FALSE
8808	C06A5.10	0	0	0	NA	NA	0.193287	0.621162	FALSE	FALSE
8717	C06B8.11	0	0	0	NA	NA	0.193287	0.621162	FALSE	FALSE
5025	C07D8.5	0	0	0	NA	NA	0.193287	0.621162	FALSE	FALSE
10101	C07E3.4	0	0	0	NA	NA	0.193287	0.621162	FALSE	FALSE
10144	C08E3.1	0	0	0	NA	NA	0.193287	0.621162	FALSE	FALSE
1066	C08E3.14	0	0	0	NA	NA	0.193287	0.621162	FALSE	FALSE
5403	C08E3.15	0	0	0	NA	NA	0.193287	0.621162	FALSE	FALSE
5252	C08E8.2	0	0	0	NA	NA	0.193287	0.621162	FALSE	FALSE
19555	C08E8.5	0	0	0	NA	NA	0.193287	0.621162	FALSE	FALSE
557	C08E8.6	0	0	0	NA	NA	0.193287	0.621162	FALSE	FALSE
2474	C08E8.9	0	0	0	NA	NA	0.193287	0.621162	FALSE	FALSE
3217	C08F11.2	0	0	0	NA	NA	0.193287	0.621162	FALSE	FALSE
9784	C09G4.4	0	0	0	NA	NA	0.193287	0.621162	FALSE	FALSE
16900	C09H5.1	0	0	0	NA	NA	0.193287	0.621162	FALSE	FALSE
3315	C10A4.2	0	0	0	NA	NA	0.193287	0.621162	FALSE	FALSE
17054	C11D2.1	0	0	0	NA	NA	0.193287	0.621162	FALSE	FALSE
2494	C12D12.4	0	0	0	NA	NA	0.193287	0.621162	FALSE	FALSE
10171	C13A2.10	0	0	0	NA	NA	0.193287	0.621162	FALSE	FALSE
10319	C13A2.2	0	0	0	NA	NA	0.193287	0.621162	FALSE	FALSE
12977	C13A2.4	0	0	0	NA	NA	0.193287	0.621162	FALSE	FALSE
18021	C13A2.7	0	0	0	NA	NA	0.193287	0.621162	FALSE	FALSE
18069	C13A2.9	0	0	0	NA	NA	0.193287	0.621162	FALSE	FALSE
18252	C13B7.6	0	0	0	NA	NA	0.193287	0.621162	FALSE	FALSE
19653	C13B9.1	0	0	0	NA	NA	0.193287	0.621162	FALSE	FALSE
146	C14A6.12	0	0	0	NA	NA	0.193287	0.621162	FALSE	FALSE
1463	C14A6.8	0	0	0	NA	NA	0.193287	0.621162	FALSE	FALSE
2178	C14C6.3	0	0	0	NA	NA	0.193287	0.621162	FALSE	FALSE
2237	C14C6.6	0	0	0	NA	NA	0.193287	0.621162	FALSE	FALSE
3301	C14C6.7	0	0	0	NA	NA	0.193287	0.621162	FALSE	FALSE
3307	C15B12.3	0	0	0	NA	NA	0.193287	0.621162	FALSE	FALSE
4218	C16C4.1	0	0	0	NA	NA	0.193287	0.621162	FALSE	FALSE
5057	C16C8.8	0	0	0	NA	NA	0.193287	0.621162	FALSE	FALSE
9969	C16D6.3	0	0	0	NA	NA	0.193287	0.621162	FALSE	FALSE
10906	C17A2.2	0	0	0	NA	NA	0.193287	0.621162	FALSE	FALSE
15695	C17A2.3	0	0	0	NA	NA	0.193287	0.621162	FALSE	FALSE
17771	C17A2.4	0	0	0	NA	NA	0.193287	0.621162	FALSE	FALSE
17857	C17A2.7	0	0	0	NA	NA	0.193287	0.621162	FALSE	FALSE
12227	C17C3.13	0	0	0	NA	NA	0.193287	0.621162	FALSE	FALSE
13874	C17C3.15	0	0	0	NA	NA	0.193287	0.621162	FALSE	FALSE
9855	C17C3.2	0	0	0	NA	NA	0.193287	0.621162	FALSE	FALSE
451	C17D12.1	0	0	0	NA	NA	0.193287	0.621162	FALSE	FALSE
5693	C17D12.3	0	0	0	NA	NA	0.193287	0.621162	FALSE	FALSE
8402	C17D12.9	0	0	0	NA	NA	0.193287	0.621162	FALSE	FALSE
8422	C17H1.13	0	0	0	NA	NA	0.193287	0.621162	FALSE	FALSE
11224	C17H1.2	0	0	0	NA	NA	0.193287	0.621162	FALSE	FALSE
18235	C18A3.11	0	0	0	NA	NA	0.193287	0.621162	FALSE	FALSE
9124	C18B12.1	0	0	0	NA	NA	0.193287	0.621162	FALSE	FALSE
5312	C18D11.9	0	0	0	NA	NA	0.193287	0.621162	FALSE	FALSE
3036	C18H7.10	0	0	0	NA	NA	0.193287	0.621162	FALSE	FALSE
5372	C18H7.5	0	0	0	NA	NA	0.193287	0.621162	FALSE	FALSE
12980	C24A11.5	0	0	0	NA	NA	0.193287	0.621162	FALSE	FALSE
9236	C24A11.6	0	0	0	NA	NA	0.193287	0.621162	FALSE	FALSE
10452	C24A8.6	0	0	0	NA	NA	0.193287	0.621162	FALSE	FALSE
13227	C24H11.1	0	0	0	NA	NA	0.193287	0.621162	FALSE	FALSE
16024	C24H11.2	0	0	0	NA	NA	0.193287	0.621162	FALSE	FALSE
16421	C25A1.15	0	0	0	NA	NA	0.193287	0.621162	FALSE	FALSE
10484	C25A1.16	0	0	0	NA	NA	0.193287	0.621162	FALSE	FALSE
1935	C25A1.6	0	0	0	NA	NA	0.193287	0.621162	FALSE	FALSE
18934	C25D7.1	0	0	0	NA	NA	0.193287	0.621162	FALSE	FALSE
1040	C25D7.9	0	0	0	NA	NA	0.193287	0.621162	FALSE	FALSE
1258	C25F9.13	0	0	0	NA	NA	0.193287	0.621162	FALSE	FALSE
3390	C26B2.5	0	0	0	NA	NA	0.193287	0.621162	FALSE	FALSE
3864	C27C7.2	0	0	0	NA	NA	0.193287	0.621162	FALSE	FALSE
5469	C28A5.5	0	0	0	NA	NA	0.193287	0.621162	FALSE	FALSE
6039	C28F5.1	0	0	0	NA	NA	0.193287	0.621162	FALSE	FALSE
8525	C28H8.5	0	0	0	NA	NA	0.193287	0.621162	FALSE	FALSE
8952	C29F5.5	0	0	0	NA	NA	0.193287	0.621162	FALSE	FALSE
9086	C29F7.7	0	0	0	NA	NA	0.193287	0.621162	FALSE	FALSE
10596	C29F9.8	0	0	0	NA	NA	0.193287	0.621162	FALSE	FALSE
10817	C29F9.9	0	0	0	NA	NA	0.193287	0.621162	FALSE	FALSE
11577	C30G12.3	0	0	0	NA	NA	0.193287	0.621162	FALSE	FALSE
14570	C30G7.5	0	0	0	NA	NA	0.193287	0.621162	FALSE	FALSE
15748	C31G12.3	0	0	0	NA	NA	0.193287	0.621162	FALSE	FALSE
18029	C32H11.11	0	0	0	NA	NA	0.193287	0.621162	FALSE	FALSE
18112	C32H11.8	0	0	0	NA	NA	0.193287	0.621162	FALSE	FALSE
18279	C32H11.9	0	0	0	NA	NA	0.193287	0.621162	FALSE	FALSE
18405	C33C12.1	0	0	0	NA	NA	0.193287	0.621162	FALSE	FALSE
6222	C33E10.6	0	0	0	NA	NA	0.193287	0.621162	FALSE	FALSE
16055	C33G8.13	0	0	0	NA	NA	0.193287	0.621162	FALSE	FALSE
18819	C35A11.3	0	0	0	NA	NA	0.193287	0.621162	FALSE	FALSE
15991	C35B1.3	0	0	0	NA	NA	0.193287	0.621162	FALSE	FALSE
2035	C36C5.4	0	0	0	NA	NA	0.193287	0.621162	FALSE	FALSE
10097	C36E8.6	0	0	0	NA	NA	0.193287	0.621162	FALSE	FALSE
4879	C39D10.1	0	0	0	NA	NA	0.193287	0.621162	FALSE	FALSE
8164	C39D10.9	0	0	0	NA	NA	0.193287	0.621162	FALSE	FALSE
573	C41G6.12	0	0	0	NA	NA	0.193287	0.621162	FALSE	FALSE
825	C41G6.13	0	0	0	NA	NA	0.193287	0.621162	FALSE	FALSE
88	C41G6.16	0	0	0	NA	NA	0.193287	0.621162	FALSE	FALSE
16389	C41H7.9	0	0	0	NA	NA	0.193287	0.621162	FALSE	FALSE
4715	C43H8.1	0	0	0	NA	NA	0.193287	0.621162	FALSE	FALSE
15057	C45G9.10	0	0	0	NA	NA	0.193287	0.621162	FALSE	FALSE
19532	C45G9.4	0	0	0	NA	NA	0.193287	0.621162	FALSE	FALSE
14220	C45H4.13	0	0	0	NA	NA	0.193287	0.621162	FALSE	FALSE
9190	C46E10.2	0	0	0	NA	NA	0.193287	0.621162	FALSE	FALSE
5776	C46H11.1	0	0	0	NA	NA	0.193287	0.621162	FALSE	FALSE
294	C47C12.2	0	0	0	NA	NA	0.193287	0.621162	FALSE	FALSE
11163	C47E12.11	0	0	0	NA	NA	0.193287	0.621162	FALSE	FALSE
13419	C47F8.3	0	0	0	NA	NA	0.193287	0.621162	FALSE	FALSE
9247	C48E7.7	0	0	0	NA	NA	0.193287	0.621162	FALSE	FALSE
14608	C49D10.7	0	0	0	NA	NA	0.193287	0.621162	FALSE	FALSE
10815	C50C3.12	0	0	0	NA	NA	0.193287	0.621162	FALSE	FALSE
13100	C50E3.2	0	0	0	NA	NA	0.193287	0.621162	FALSE	FALSE
778	C50E3.8	0	0	0	NA	NA	0.193287	0.621162	FALSE	FALSE
291	C50F4.6	0	0	0	NA	NA	0.193287	0.621162	FALSE	FALSE
5201	C52A11.3	0	0	0	NA	NA	0.193287	0.621162	FALSE	FALSE
19763	C53A3.3	0	0	0	NA	NA	0.193287	0.621162	FALSE	FALSE
12635	C54A12.3	0	0	0	NA	NA	0.193287	0.621162	FALSE	FALSE
5433	C54C8.5	0	0	0	NA	NA	0.193287	0.621162	FALSE	FALSE
14232	C55A1.1	0	0	0	NA	NA	0.193287	0.621162	FALSE	FALSE
19733	C55A1.11	0	0	0	NA	NA	0.193287	0.621162	FALSE	FALSE
4649	C55A1.15	0	0	0	NA	NA	0.193287	0.621162	FALSE	FALSE
608	C55A1.7	0	0	0	NA	NA	0.193287	0.621162	FALSE	FALSE
8678	C55B6.4	0	0	0	NA	NA	0.193287	0.621162	FALSE	FALSE
17715	C55B7.10	0	0	0	NA	NA	0.193287	0.621162	FALSE	FALSE
6471	C55C3.2	0	0	0	NA	NA	0.193287	0.621162	FALSE	FALSE
9909	C56G3.1	0	0	0	NA	NA	0.193287	0.621162	FALSE	FALSE
14391	D1007.9	0	0	0	NA	NA	0.193287	0.621162	FALSE	FALSE
17925	D1014.6	0	0	0	NA	NA	0.193287	0.621162	FALSE	FALSE
18640	D1044.4	0	0	0	NA	NA	0.193287	0.621162	FALSE	FALSE
4187	D1044.5	0	0	0	NA	NA	0.193287	0.621162	FALSE	FALSE
12748	D1081.10	0	0	0	NA	NA	0.193287	0.621162	FALSE	FALSE
18740	D1086.9	0	0	0	NA	NA	0.193287	0.621162	FALSE	FALSE
13634	D2005.1	0	0	0	NA	NA	0.193287	0.621162	FALSE	FALSE
17489	D2062.1	0	0	0	NA	NA	0.193287	0.621162	FALSE	FALSE
13839	D2062.4	0	0	0	NA	NA	0.193287	0.621162	FALSE	FALSE
18360	E03H12.4	0	0	0	NA	NA	0.193287	0.621162	FALSE	FALSE
3040	E03H12.9	0	0	0	NA	NA	0.193287	0.621162	FALSE	FALSE
5591	E03H4.5	0	0	0	NA	NA	0.193287	0.621162	FALSE	FALSE
13460	E04F6.12	0	0	0	NA	NA	0.193287	0.621162	FALSE	FALSE
6082	F01D5.7	0	0	0	NA	NA	0.193287	0.621162	FALSE	FALSE
5835	F01G12.1	0	0	0	NA	NA	0.193287	0.621162	FALSE	FALSE
6139	F02D10.2	0	0	0	NA	NA	0.193287	0.621162	FALSE	FALSE
18518	F02H6.7	0	0	0	NA	NA	0.193287	0.621162	FALSE	FALSE
1205	F07B7.1	0	0	0	NA	NA	0.193287	0.621162	FALSE	FALSE
16773	F07B7.13	0	0	0	NA	NA	0.193287	0.621162	FALSE	FALSE
17807	F07B7.14	0	0	0	NA	NA	0.193287	0.621162	FALSE	FALSE
1535	F07B7.2	0	0	0	NA	NA	0.193287	0.621162	FALSE	FALSE
2268	F07B7.8	0	0	0	NA	NA	0.193287	0.621162	FALSE	FALSE
16198	F07C4.10	0	0	0	NA	NA	0.193287	0.621162	FALSE	FALSE
5857	F07G11.7	0	0	0	NA	NA	0.193287	0.621162	FALSE	FALSE
2441	F07G6.9	0	0	0	NA	NA	0.193287	0.621162	FALSE	FALSE
44	F09C11.1	0	0	0	NA	NA	0.193287	0.621162	FALSE	FALSE
14617	F09C6.15	0	0	0	NA	NA	0.193287	0.621162	FALSE	FALSE
11430	F10A3.16	0	0	0	NA	NA	0.193287	0.621162	FALSE	FALSE
4449	F10C1.1	0	0	0	NA	NA	0.193287	0.621162	FALSE	FALSE
16944	F11A5.13	0	0	0	NA	NA	0.193287	0.621162	FALSE	FALSE
19332	F11A5.16	0	0	0	NA	NA	0.193287	0.621162	FALSE	FALSE
14278	F11D11.4	0	0	0	NA	NA	0.193287	0.621162	FALSE	FALSE
14566	F11E6.9	0	0	0	NA	NA	0.193287	0.621162	FALSE	FALSE
14410	F12A10.2	0	0	0	NA	NA	0.193287	0.621162	FALSE	FALSE
3013	F12A10.6	0	0	0	NA	NA	0.193287	0.621162	FALSE	FALSE
6359	F13A2.6	0	0	0	NA	NA	0.193287	0.621162	FALSE	FALSE
4693	F13B12.7	0	0	0	NA	NA	0.193287	0.621162	FALSE	FALSE
855	F14D7.14	0	0	0	NA	NA	0.193287	0.621162	FALSE	FALSE
17041	F14F8.14	0	0	0	NA	NA	0.193287	0.621162	FALSE	FALSE
2126	F14F8.9	0	0	0	NA	NA	0.193287	0.621162	FALSE	FALSE
12084	F15A2.7	0	0	0	NA	NA	0.193287	0.621162	FALSE	FALSE
7940	F15E11.1	0	0	0	NA	NA	0.193287	0.621162	FALSE	FALSE
3074	F15E11.13	0	0	0	NA	NA	0.193287	0.621162	FALSE	FALSE
15771	F15E11.14	0	0	0	NA	NA	0.193287	0.621162	FALSE	FALSE
16835	F15E11.3	0	0	0	NA	NA	0.193287	0.621162	FALSE	FALSE
12802	F15H10.10	0	0	0	NA	NA	0.193287	0.621162	FALSE	FALSE
10053	F15H10.5	0	0	0	NA	NA	0.193287	0.621162	FALSE	FALSE
8097	F15H10.6	0	0	0	NA	NA	0.193287	0.621162	FALSE	FALSE
9160	F15H10.9	0	0	0	NA	NA	0.193287	0.621162	FALSE	FALSE
3914	F16G10.13	0	0	0	NA	NA	0.193287	0.621162	FALSE	FALSE
7201	F16G10.4	0	0	0	NA	NA	0.193287	0.621162	FALSE	FALSE
6484	F16H11.2	0	0	0	NA	NA	0.193287	0.621162	FALSE	FALSE
19398	F16H6.8	0	0	0	NA	NA	0.193287	0.621162	FALSE	FALSE
4305	F17B5.9	0	0	0	NA	NA	0.193287	0.621162	FALSE	FALSE
16116	F17C8.6	0	0	0	NA	NA	0.193287	0.621162	FALSE	FALSE
8726	F18E9.6	0	0	0	NA	NA	0.193287	0.621162	FALSE	FALSE
14835	F19B10.3	0	0	0	NA	NA	0.193287	0.621162	FALSE	FALSE
9106	F19G12.1	0	0	0	NA	NA	0.193287	0.621162	FALSE	FALSE
2785	F20B6.1	0	0	0	NA	NA	0.193287	0.621162	FALSE	FALSE
16309	F20B6.6	0	0	0	NA	NA	0.193287	0.621162	FALSE	FALSE
2651	F20C5.7	0	0	0	NA	NA	0.193287	0.621162	FALSE	FALSE
10231	F21D12.2	0	0	0	NA	NA	0.193287	0.621162	FALSE	FALSE
8559	F21D9.3	0	0	0	NA	NA	0.193287	0.621162	FALSE	FALSE
503	F21E9.6	0	0	0	NA	NA	0.193287	0.621162	FALSE	FALSE
8638	F22B3.5	0	0	0	NA	NA	0.193287	0.621162	FALSE	FALSE
6012	F22D3.5	0	0	0	NA	NA	0.193287	0.621162	FALSE	FALSE
8283	F22H10.1	0	0	0	NA	NA	0.193287	0.621162	FALSE	FALSE
3543	F23B2.7	0	0	0	NA	NA	0.193287	0.621162	FALSE	FALSE
5045	F23B2.8	0	0	0	NA	NA	0.193287	0.621162	FALSE	FALSE
17008	F26C11.3	0	0	0	NA	NA	0.193287	0.621162	FALSE	FALSE
14675	F26F2.9	0	0	0	NA	NA	0.193287	0.621162	FALSE	FALSE
17153	F27B3.8	0	0	0	NA	NA	0.193287	0.621162	FALSE	FALSE
9532	F27D9.3	0	0	0	NA	NA	0.193287	0.621162	FALSE	FALSE
7168	F27D9.4	0	0	0	NA	NA	0.193287	0.621162	FALSE	FALSE
3965	F28A10.8	0	0	0	NA	NA	0.193287	0.621162	FALSE	FALSE
7948	F28B1.3	0	0	0	NA	NA	0.193287	0.621162	FALSE	FALSE
7220	F28B1.9	0	0	0	NA	NA	0.193287	0.621162	FALSE	FALSE
989	F29A7.5	0	0	0	NA	NA	0.193287	0.621162	FALSE	FALSE
4882	F31A9.1	0	0	0	NA	NA	0.193287	0.621162	FALSE	FALSE
4915	F31F4.11	0	0	0	NA	NA	0.193287	0.621162	FALSE	FALSE
19150	F32E10.7	0	0	0	NA	NA	0.193287	0.621162	FALSE	FALSE
17227	F33D4.7	0	0	0	NA	NA	0.193287	0.621162	FALSE	FALSE
7837	F34D6.7	0	0	0	NA	NA	0.193287	0.621162	FALSE	FALSE
16392	F35E2.1	0	0	0	NA	NA	0.193287	0.621162	FALSE	FALSE
5724	F35E8.1	0	0	0	NA	NA	0.193287	0.621162	FALSE	FALSE
2632	F35E8.10	0	0	0	NA	NA	0.193287	0.621162	FALSE	FALSE
725	F35E8.13	0	0	0	NA	NA	0.193287	0.621162	FALSE	FALSE
12001	F35E8.4	0	0	0	NA	NA	0.193287	0.621162	FALSE	FALSE
1242	F35E8.7	0	0	0	NA	NA	0.193287	0.621162	FALSE	FALSE
567	F35E8.9	0	0	0	NA	NA	0.193287	0.621162	FALSE	FALSE
16851	F36D1.10	0	0	0	NA	NA	0.193287	0.621162	FALSE	FALSE
6162	F36D1.5	0	0	0	NA	NA	0.193287	0.621162	FALSE	FALSE
15993	F36D4.7	0	0	0	NA	NA	0.193287	0.621162	FALSE	FALSE
5158	F36G9.15	0	0	0	NA	NA	0.193287	0.621162	FALSE	FALSE
10731	F36H12.10	0	0	0	NA	NA	0.193287	0.621162	FALSE	FALSE
3324	F36H12.13	0	0	0	NA	NA	0.193287	0.621162	FALSE	FALSE
14152	F36H12.9	0	0	0	NA	NA	0.193287	0.621162	FALSE	FALSE
6234	F38E1.11	0	0	0	NA	NA	0.193287	0.621162	FALSE	FALSE
828	F39E9.6	0	0	0	NA	NA	0.193287	0.621162	FALSE	FALSE
9825	F39F10.5	0	0	0	NA	NA	0.193287	0.621162	FALSE	FALSE
1344	F40C5.1	0	0	0	NA	NA	0.193287	0.621162	FALSE	FALSE
3537	F40C5.2	0	0	0	NA	NA	0.193287	0.621162	FALSE	FALSE
1621	F41C6.2	0	0	0	NA	NA	0.193287	0.621162	FALSE	FALSE
903	F41C6.3	0	0	0	NA	NA	0.193287	0.621162	FALSE	FALSE
18321	F41D3.6	0	0	0	NA	NA	0.193287	0.621162	FALSE	FALSE
17042	F41D3.7	0	0	0	NA	NA	0.193287	0.621162	FALSE	FALSE
13831	F41D3.8	0	0	0	NA	NA	0.193287	0.621162	FALSE	FALSE
8229	F41H10.9	0	0	0	NA	NA	0.193287	0.621162	FALSE	FALSE
4299	F42A6.5	0	0	0	NA	NA	0.193287	0.621162	FALSE	FALSE
10841	F43E12.1	0	0	0	NA	NA	0.193287	0.621162	FALSE	FALSE
9818	F44D12.3	0	0	0	NA	NA	0.193287	0.621162	FALSE	FALSE
10620	F44D12.7	0	0	0	NA	NA	0.193287	0.621162	FALSE	FALSE
18420	F44E5.4	0	0	0	NA	NA	0.193287	0.621162	FALSE	FALSE
12132	F44E5.5	0	0	0	NA	NA	0.193287	0.621162	FALSE	FALSE
845	F44F4.6	0	0	0	NA	NA	0.193287	0.621162	FALSE	FALSE
13201	F45D11.14	0	0	0	NA	NA	0.193287	0.621162	FALSE	FALSE
16224	F45D11.15	0	0	0	NA	NA	0.193287	0.621162	FALSE	FALSE
8247	F45D11.16	0	0	0	NA	NA	0.193287	0.621162	FALSE	FALSE
14431	F46A8.4	0	0	0	NA	NA	0.193287	0.621162	FALSE	FALSE
9203	F46A8.6	0	0	0	NA	NA	0.193287	0.621162	FALSE	FALSE
11016	F46A8.7	0	0	0	NA	NA	0.193287	0.621162	FALSE	FALSE
12906	F46B3.14	0	0	0	NA	NA	0.193287	0.621162	FALSE	FALSE
6951	F46B3.8	0	0	0	NA	NA	0.193287	0.621162	FALSE	FALSE
15945	F46B3.9	0	0	0	NA	NA	0.193287	0.621162	FALSE	FALSE
673	F46B6.10	0	0	0	NA	NA	0.193287	0.621162	FALSE	FALSE
3279	F46F5.13	0	0	0	NA	NA	0.193287	0.621162	FALSE	FALSE
5381	F46F5.4	0	0	0	NA	NA	0.193287	0.621162	FALSE	FALSE
6536	F46F5.8	0	0	0	NA	NA	0.193287	0.621162	FALSE	FALSE
14479	F47B3.1	0	0	0	NA	NA	0.193287	0.621162	FALSE	FALSE
7218	F47B3.2	0	0	0	NA	NA	0.193287	0.621162	FALSE	FALSE
8727	F47B3.3	0	0	0	NA	NA	0.193287	0.621162	FALSE	FALSE
6214	F47B3.4	0	0	0	NA	NA	0.193287	0.621162	FALSE	FALSE
5411	F47B3.5	0	0	0	NA	NA	0.193287	0.621162	FALSE	FALSE
1216	F47B3.6	0	0	0	NA	NA	0.193287	0.621162	FALSE	FALSE
3539	F47B8.13	0	0	0	NA	NA	0.193287	0.621162	FALSE	FALSE
11451	F47B8.14	0	0	0	NA	NA	0.193287	0.621162	FALSE	FALSE
11493	F47C12.7	0	0	0	NA	NA	0.193287	0.621162	FALSE	FALSE
14577	F47F2.2	0	0	0	NA	NA	0.193287	0.621162	FALSE	FALSE
5464	F47F6.9	0	0	0	NA	NA	0.193287	0.621162	FALSE	FALSE
13578	F48C1.3	0	0	0	NA	NA	0.193287	0.621162	FALSE	FALSE
6454	F48F7.8	0	0	0	NA	NA	0.193287	0.621162	FALSE	FALSE
1297	F48G7.7	0	0	0	NA	NA	0.193287	0.621162	FALSE	FALSE
9186	F49C12.1	0	0	0	NA	NA	0.193287	0.621162	FALSE	FALSE
15653	F49C12.5	0	0	0	NA	NA	0.193287	0.621162	FALSE	FALSE
16349	F49E11.8	0	0	0	NA	NA	0.193287	0.621162	FALSE	FALSE
19693	F49H6.12	0	0	0	NA	NA	0.193287	0.621162	FALSE	FALSE
1315	F49H6.15	0	0	0	NA	NA	0.193287	0.621162	FALSE	FALSE
518	F49H6.17	0	0	0	NA	NA	0.193287	0.621162	FALSE	FALSE
5627	F52E1.3	0	0	0	NA	NA	0.193287	0.621162	FALSE	FALSE
13383	F52E10.3	0	0	0	NA	NA	0.193287	0.621162	FALSE	FALSE
16178	F53E10.3	0	0	0	NA	NA	0.193287	0.621162	FALSE	FALSE
11415	F54D12.11	0	0	0	NA	NA	0.193287	0.621162	FALSE	FALSE
10542	F55C12.5	0	0	0	NA	NA	0.193287	0.621162	FALSE	FALSE
13694	F55C7.2	0	0	0	NA	NA	0.193287	0.621162	FALSE	FALSE
9850	F55D1.1	0	0	0	NA	NA	0.193287	0.621162	FALSE	FALSE
11840	F55D1.2	0	0	0	NA	NA	0.193287	0.621162	FALSE	FALSE
6003	F55E10.2	0	0	0	NA	NA	0.193287	0.621162	FALSE	FALSE
6396	F56A4.10	0	0	0	NA	NA	0.193287	0.621162	FALSE	FALSE
13792	F56A4.11	0	0	0	NA	NA	0.193287	0.621162	FALSE	FALSE
14724	F56A4.12	0	0	0	NA	NA	0.193287	0.621162	FALSE	FALSE
5401	F56A4.2	0	0	0	NA	NA	0.193287	0.621162	FALSE	FALSE
6318	F56A4.4	0	0	0	NA	NA	0.193287	0.621162	FALSE	FALSE
148	F56A4.5	0	0	0	NA	NA	0.193287	0.621162	FALSE	FALSE
7297	F56A4.6	0	0	0	NA	NA	0.193287	0.621162	FALSE	FALSE
7148	F56A4.9	0	0	0	NA	NA	0.193287	0.621162	FALSE	FALSE
3838	F56C3.3	0	0	0	NA	NA	0.193287	0.621162	FALSE	FALSE
2578	F56C3.5	0	0	0	NA	NA	0.193287	0.621162	FALSE	FALSE
4842	F56C3.7	0	0	0	NA	NA	0.193287	0.621162	FALSE	FALSE
6087	F56D1.3	0	0	0	NA	NA	0.193287	0.621162	FALSE	FALSE
19585	F56D6.11	0	0	0	NA	NA	0.193287	0.621162	FALSE	FALSE
857	F56D6.6	0	0	0	NA	NA	0.193287	0.621162	FALSE	FALSE
19054	F56F3.3	0	0	0	NA	NA	0.193287	0.621162	FALSE	FALSE
12470	F56F4.4	0	0	0	NA	NA	0.193287	0.621162	FALSE	FALSE
12498	F56H6.3	0	0	0	NA	NA	0.193287	0.621162	FALSE	FALSE
8763	F58B4.4	0	0	0	NA	NA	0.193287	0.621162	FALSE	FALSE
1638	F58D12.1	0	0	0	NA	NA	0.193287	0.621162	FALSE	FALSE
8460	F58F6.3	0	0	0	NA	NA	0.193287	0.621162	FALSE	FALSE
17981	F58F6.5	0	0	0	NA	NA	0.193287	0.621162	FALSE	FALSE
837	F58G4.3	0	0	0	NA	NA	0.193287	0.621162	FALSE	FALSE
14687	F59A3.10	0	0	0	NA	NA	0.193287	0.621162	FALSE	FALSE
2560	F59A3.5	0	0	0	NA	NA	0.193287	0.621162	FALSE	FALSE
15693	F59A7.11	0	0	0	NA	NA	0.193287	0.621162	FALSE	FALSE
13718	H01G02.4	0	0	0	NA	NA	0.193287	0.621162	FALSE	FALSE
5759	H12D21.2	0	0	0	NA	NA	0.193287	0.621162	FALSE	FALSE
7615	H12D21.3	0	0	0	NA	NA	0.193287	0.621162	FALSE	FALSE
9248	H12I13.3	0	0	0	NA	NA	0.193287	0.621162	FALSE	FALSE
7362	H12I19.8	0	0	0	NA	NA	0.193287	0.621162	FALSE	FALSE
301	H14E04.4	0	0	0	NA	NA	0.193287	0.621162	FALSE	FALSE
961	H16D19.3	0	0	0	NA	NA	0.193287	0.621162	FALSE	FALSE
5395	H19J13.2	0	0	0	NA	NA	0.193287	0.621162	FALSE	FALSE
5587	H20J04.7	0	0	0	NA	NA	0.193287	0.621162	FALSE	FALSE
7392	H25K10.2	0	0	0	NA	NA	0.193287	0.621162	FALSE	FALSE
11058	H28G03.4	0	0	0	NA	NA	0.193287	0.621162	FALSE	FALSE
12925	H31B20.2	0	0	0	NA	NA	0.193287	0.621162	FALSE	FALSE
12943	H39E23.3	0	0	0	NA	NA	0.193287	0.621162	FALSE	FALSE
13221	H42K12.2	0	0	0	NA	NA	0.193287	0.621162	FALSE	FALSE
13586	K01A12.4	0	0	0	NA	NA	0.193287	0.621162	FALSE	FALSE
14460	K01A2.12	0	0	0	NA	NA	0.193287	0.621162	FALSE	FALSE
15624	K01A2.9	0	0	0	NA	NA	0.193287	0.621162	FALSE	FALSE
15922	K02A6.1	0	0	0	NA	NA	0.193287	0.621162	FALSE	FALSE
16425	K02F6.5	0	0	0	NA	NA	0.193287	0.621162	FALSE	FALSE
5280	K02F6.8	0	0	0	NA	NA	0.193287	0.621162	FALSE	FALSE
18256	K03C7.3	0	0	0	NA	NA	0.193287	0.621162	FALSE	FALSE
4350	K03D3.14	0	0	0	NA	NA	0.193287	0.621162	FALSE	FALSE
4755	K03D7.9	0	0	0	NA	NA	0.193287	0.621162	FALSE	FALSE
15705	K04F1.1	0	0	0	NA	NA	0.193287	0.621162	FALSE	FALSE
7491	K04F1.14	0	0	0	NA	NA	0.193287	0.621162	FALSE	FALSE
19245	K04H8.2	0	0	0	NA	NA	0.193287	0.621162	FALSE	FALSE
13758	K06C4.1	0	0	0	NA	NA	0.193287	0.621162	FALSE	FALSE
8293	K06H6.1	0	0	0	NA	NA	0.193287	0.621162	FALSE	FALSE
12639	K06H6.2	0	0	0	NA	NA	0.193287	0.621162	FALSE	FALSE
12927	K06H6.3	0	0	0	NA	NA	0.193287	0.621162	FALSE	FALSE
7803	K06H6.4	0	0	0	NA	NA	0.193287	0.621162	FALSE	FALSE
3446	K06H6.6	0	0	0	NA	NA	0.193287	0.621162	FALSE	FALSE
13710	K07E8.1	0	0	0	NA	NA	0.193287	0.621162	FALSE	FALSE
9307	K08C9.9	0	0	0	NA	NA	0.193287	0.621162	FALSE	FALSE
10368	K08E4.4	0	0	0	NA	NA	0.193287	0.621162	FALSE	FALSE
10408	K09B11.3	0	0	0	NA	NA	0.193287	0.621162	FALSE	FALSE
6424	K09C4.7	0	0	0	NA	NA	0.193287	0.621162	FALSE	FALSE
8357	K09C6.2	0	0	0	NA	NA	0.193287	0.621162	FALSE	FALSE
10870	K09C6.6	0	0	0	NA	NA	0.193287	0.621162	FALSE	FALSE
412	K09D9.9	0	0	0	NA	NA	0.193287	0.621162	FALSE	FALSE
724	K09E3.2	0	0	0	NA	NA	0.193287	0.621162	FALSE	FALSE
12867	K09F5.4	0	0	0	NA	NA	0.193287	0.621162	FALSE	FALSE
12631	K09G1.3	0	0	0	NA	NA	0.193287	0.621162	FALSE	FALSE
11286	K09H11.5	0	0	0	NA	NA	0.193287	0.621162	FALSE	FALSE
1269	K12B6.6	0	0	0	NA	NA	0.193287	0.621162	FALSE	FALSE
16528	K12B6.7	0	0	0	NA	NA	0.193287	0.621162	FALSE	FALSE
15421	K12D9.12	0	0	0	NA	NA	0.193287	0.621162	FALSE	FALSE
17288	M01G12.10	0	0	0	NA	NA	0.193287	0.621162	FALSE	FALSE
18746	M01G12.2	0	0	0	NA	NA	0.193287	0.621162	FALSE	FALSE
11313	M01G4.1	0	0	0	NA	NA	0.193287	0.621162	FALSE	FALSE
15092	M03E7.3	0	0	0	NA	NA	0.193287	0.621162	FALSE	FALSE
5785	M04C3.3	0	0	0	NA	NA	0.193287	0.621162	FALSE	FALSE
5975	M116.1	0	0	0	NA	NA	0.193287	0.621162	FALSE	FALSE
14631	M195.4	0	0	0	NA	NA	0.193287	0.621162	FALSE	FALSE
9764	M60.4	0	0	0	NA	NA	0.193287	0.621162	FALSE	FALSE
16377	M70.3	0	0	0	NA	NA	0.193287	0.621162	FALSE	FALSE
9249	R01H2.1	0	0	0	NA	NA	0.193287	0.621162	FALSE	FALSE
2994	R03G8.1	0	0	0	NA	NA	0.193287	0.621162	FALSE	FALSE
18778	R03H10.5	0	0	0	NA	NA	0.193287	0.621162	FALSE	FALSE
19171	R05A10.8	0	0	0	NA	NA	0.193287	0.621162	FALSE	FALSE
11193	R05D3.5	0	0	0	NA	NA	0.193287	0.621162	FALSE	FALSE
10508	R05D3.6	0	0	0	NA	NA	0.193287	0.621162	FALSE	FALSE
6637	R08C7.11	0	0	0	NA	NA	0.193287	0.621162	FALSE	FALSE
12676	R08H2.8	0	0	0	NA	NA	0.193287	0.621162	FALSE	FALSE
7602	R09H10.3	0	0	0	NA	NA	0.193287	0.621162	FALSE	FALSE
2015	R102.1	0	0	0	NA	NA	0.193287	0.621162	FALSE	FALSE
4714	R10A10.1	0	0	0	NA	NA	0.193287	0.621162	FALSE	FALSE
3213	R10D12.14	0	0	0	NA	NA	0.193287	0.621162	FALSE	FALSE
8004	R11G11.3	0	0	0	NA	NA	0.193287	0.621162	FALSE	FALSE
3976	R12C12.4	0	0	0	NA	NA	0.193287	0.621162	FALSE	FALSE
15336	R13A1.1	0	0	0	NA	NA	0.193287	0.621162	FALSE	FALSE
4696	R13D11.1	0	0	0	NA	NA	0.193287	0.621162	FALSE	FALSE
13855	R13H9.5	0	0	0	NA	NA	0.193287	0.621162	FALSE	FALSE
9436	R13H9.6	0	0	0	NA	NA	0.193287	0.621162	FALSE	FALSE
8127	R193.1	0	0	0	NA	NA	0.193287	0.621162	FALSE	FALSE
4254	R193.3	0	0	0	NA	NA	0.193287	0.621162	FALSE	FALSE
11331	R52.4	0	0	0	NA	NA	0.193287	0.621162	FALSE	FALSE
422	T02H6.3	0	0	0	NA	NA	0.193287	0.621162	FALSE	FALSE
14492	T04A11.1	0	0	0	NA	NA	0.193287	0.621162	FALSE	FALSE
17105	T04A11.2	0	0	0	NA	NA	0.193287	0.621162	FALSE	FALSE
3457	T04A11.4	0	0	0	NA	NA	0.193287	0.621162	FALSE	FALSE
5347	T04A11.5	0	0	0	NA	NA	0.193287	0.621162	FALSE	FALSE
4571	T04C9.2	0	0	0	NA	NA	0.193287	0.621162	FALSE	FALSE
894	T04C9.3	0	0	0	NA	NA	0.193287	0.621162	FALSE	FALSE
14986	T05A6.5	0	0	0	NA	NA	0.193287	0.621162	FALSE	FALSE
2562	T05B4.9	0	0	0	NA	NA	0.193287	0.621162	FALSE	FALSE
19776	T06E8.2	0	0	0	NA	NA	0.193287	0.621162	FALSE	FALSE
16085	T06G6.8	0	0	0	NA	NA	0.193287	0.621162	FALSE	FALSE
2682	T07C4.12	0	0	0	NA	NA	0.193287	0.621162	FALSE	FALSE
19891	T07H3.7	0	0	0	NA	NA	0.193287	0.621162	FALSE	FALSE
1237	T08B2.12	0	0	0	NA	NA	0.193287	0.621162	FALSE	FALSE
9009	T08G3.11	0	0	0	NA	NA	0.193287	0.621162	FALSE	FALSE
12882	T08G3.13	0	0	0	NA	NA	0.193287	0.621162	FALSE	FALSE
15144	T08G3.6	0	0	0	NA	NA	0.193287	0.621162	FALSE	FALSE
11421	T08G5.2	0	0	0	NA	NA	0.193287	0.621162	FALSE	FALSE
1518	T08G5.7	0	0	0	NA	NA	0.193287	0.621162	FALSE	FALSE
7163	T08G5.8	0	0	0	NA	NA	0.193287	0.621162	FALSE	FALSE
17590	T08G5.9	0	0	0	NA	NA	0.193287	0.621162	FALSE	FALSE
4814	T09D3.8	0	0	0	NA	NA	0.193287	0.621162	FALSE	FALSE
12637	T09E11.12	0	0	0	NA	NA	0.193287	0.621162	FALSE	FALSE
2971	T09E11.3	0	0	0	NA	NA	0.193287	0.621162	FALSE	FALSE
5224	T09E11.6	0	0	0	NA	NA	0.193287	0.621162	FALSE	FALSE
15373	T09F5.2	0	0	0	NA	NA	0.193287	0.621162	FALSE	FALSE
17467	T10D4.11	0	0	0	NA	NA	0.193287	0.621162	FALSE	FALSE
6830	T10D4.14	0	0	0	NA	NA	0.193287	0.621162	FALSE	FALSE
5691	T11F1.2	0	0	0	NA	NA	0.193287	0.621162	FALSE	FALSE
5784	T11F1.3	0	0	0	NA	NA	0.193287	0.621162	FALSE	FALSE
19879	T11F1.8	0	0	0	NA	NA	0.193287	0.621162	FALSE	FALSE
19016	T11F1.9	0	0	0	NA	NA	0.193287	0.621162	FALSE	FALSE
3386	T11F8.5	0	0	0	NA	NA	0.193287	0.621162	FALSE	FALSE
5316	T11F9.10	0	0	0	NA	NA	0.193287	0.621162	FALSE	FALSE
6311	T11F9.14	0	0	0	NA	NA	0.193287	0.621162	FALSE	FALSE
8471	T11G6.7	0	0	0	NA	NA	0.193287	0.621162	FALSE	FALSE
443	T13F2.12	0	0	0	NA	NA	0.193287	0.621162	FALSE	FALSE
5729	T13F3.4	0	0	0	NA	NA	0.193287	0.621162	FALSE	FALSE
2956	T13G4.7	0	0	0	NA	NA	0.193287	0.621162	FALSE	FALSE
9681	T15B7.13	0	0	0	NA	NA	0.193287	0.621162	FALSE	FALSE
1550	T15D6.4	0	0	0	NA	NA	0.193287	0.621162	FALSE	FALSE
1920	T15D6.5	0	0	0	NA	NA	0.193287	0.621162	FALSE	FALSE
10763	T15D6.7	0	0	0	NA	NA	0.193287	0.621162	FALSE	FALSE
550	T15D6.8	0	0	0	NA	NA	0.193287	0.621162	FALSE	FALSE
4893	T15D6.9	0	0	0	NA	NA	0.193287	0.621162	FALSE	FALSE
1366	T16A1.5	0	0	0	NA	NA	0.193287	0.621162	FALSE	FALSE
17112	T16D1.1	0	0	0	NA	NA	0.193287	0.621162	FALSE	FALSE
11505	T21B6.4	0	0	0	NA	NA	0.193287	0.621162	FALSE	FALSE
7315	T21G5.2	0	0	0	NA	NA	0.193287	0.621162	FALSE	FALSE
7224	T22B2.7	0	0	0	NA	NA	0.193287	0.621162	FALSE	FALSE
1799	T22D1.1	0	0	0	NA	NA	0.193287	0.621162	FALSE	FALSE
15288	T22D1.2	0	0	0	NA	NA	0.193287	0.621162	FALSE	FALSE
4672	T22D1.6	0	0	0	NA	NA	0.193287	0.621162	FALSE	FALSE
11144	T23D5.3	0	0	0	NA	NA	0.193287	0.621162	FALSE	FALSE
4533	T23D5.8	0	0	0	NA	NA	0.193287	0.621162	FALSE	FALSE
5646	T23F1.3	0	0	0	NA	NA	0.193287	0.621162	FALSE	FALSE
11112	T23F4.5	0	0	0	NA	NA	0.193287	0.621162	FALSE	FALSE
14637	T24A6.17	0	0	0	NA	NA	0.193287	0.621162	FALSE	FALSE
4105	T25B9.2	0	0	0	NA	NA	0.193287	0.621162	FALSE	FALSE
11600	T25F10.1	0	0	0	NA	NA	0.193287	0.621162	FALSE	FALSE
1221	T26C11.2	0	0	0	NA	NA	0.193287	0.621162	FALSE	FALSE
12429	T26C11.3	0	0	0	NA	NA	0.193287	0.621162	FALSE	FALSE
16793	T26E4.10	0	0	0	NA	NA	0.193287	0.621162	FALSE	FALSE
17834	T26E4.7	0	0	0	NA	NA	0.193287	0.621162	FALSE	FALSE
10695	T26G10.3	0	0	0	NA	NA	0.193287	0.621162	FALSE	FALSE
712	T26H10.2	0	0	0	NA	NA	0.193287	0.621162	FALSE	FALSE
1136	T26H8.4	0	0	0	NA	NA	0.193287	0.621162	FALSE	FALSE
1479	T26H8.5	0	0	0	NA	NA	0.193287	0.621162	FALSE	FALSE
1493	T27A8.3	0	0	0	NA	NA	0.193287	0.621162	FALSE	FALSE
2288	T27A8.4	0	0	0	NA	NA	0.193287	0.621162	FALSE	FALSE
2869	T27E7.5	0	0	0	NA	NA	0.193287	0.621162	FALSE	FALSE
3308	T28A11.4	0	0	0	NA	NA	0.193287	0.621162	FALSE	FALSE
3840	T28D9.12	0	0	0	NA	NA	0.193287	0.621162	FALSE	FALSE
3843	VB0393L.2	0	0	0	NA	NA	0.193287	0.621162	FALSE	FALSE
4234	VC5.1	0	0	0	NA	NA	0.193287	0.621162	FALSE	FALSE
5078	W01B6.8	0	0	0	NA	NA	0.193287	0.621162	FALSE	FALSE
5716	W01H2.2	0	0	0	NA	NA	0.193287	0.621162	FALSE	FALSE
7188	W02B12.12	0	0	0	NA	NA	0.193287	0.621162	FALSE	FALSE
8420	W02B3.3	0	0	0	NA	NA	0.193287	0.621162	FALSE	FALSE
8495	W02D9.8	0	0	0	NA	NA	0.193287	0.621162	FALSE	FALSE
9310	W02H5.10	0	0	0	NA	NA	0.193287	0.621162	FALSE	FALSE
9522	W03B1.5	0	0	0	NA	NA	0.193287	0.621162	FALSE	FALSE
9656	W04A4.3	0	0	0	NA	NA	0.193287	0.621162	FALSE	FALSE
10304	W04B5.6	0	0	0	NA	NA	0.193287	0.621162	FALSE	FALSE
11357	W05H5.2	0	0	0	NA	NA	0.193287	0.621162	FALSE	FALSE
11700	W06G6.12	0	0	0	NA	NA	0.193287	0.621162	FALSE	FALSE
12195	W06G6.15	0	0	0	NA	NA	0.193287	0.621162	FALSE	FALSE
12756	W06G6.2	0	0	0	NA	NA	0.193287	0.621162	FALSE	FALSE
13082	W08E12.4	0	0	0	NA	NA	0.193287	0.621162	FALSE	FALSE
13531	W08E12.5	0	0	0	NA	NA	0.193287	0.621162	FALSE	FALSE
15264	W08E12.9	0	0	0	NA	NA	0.193287	0.621162	FALSE	FALSE
15306	W09B7.1	0	0	0	NA	NA	0.193287	0.621162	FALSE	FALSE
16470	W09B7.2	0	0	0	NA	NA	0.193287	0.621162	FALSE	FALSE
17349	W09B7.3	0	0	0	NA	NA	0.193287	0.621162	FALSE	FALSE
18156	W10C8.3	0	0	0	NA	NA	0.193287	0.621162	FALSE	FALSE
19186	Y102A5C.27	0	0	0	NA	NA	0.193287	0.621162	FALSE	FALSE
5825	Y102A5C.40	0	0	0	NA	NA	0.193287	0.621162	FALSE	FALSE
3559	Y102A5D.1	0	0	0	NA	NA	0.193287	0.621162	FALSE	FALSE
12334	Y102F5A.1	0	0	0	NA	NA	0.193287	0.621162	FALSE	FALSE
9300	Y105C5A.12	0	0	0	NA	NA	0.193287	0.621162	FALSE	FALSE
3266	Y105C5A.26	0	0	0	NA	NA	0.193287	0.621162	FALSE	FALSE
978	Y105C5B.1	0	0	0	NA	NA	0.193287	0.621162	FALSE	FALSE
3859	Y108F1.1	0	0	0	NA	NA	0.193287	0.621162	FALSE	FALSE
17423	Y110A2AL.5	0	0	0	NA	NA	0.193287	0.621162	FALSE	FALSE
1238	Y110A2AL.6	0	0	0	NA	NA	0.193287	0.621162	FALSE	FALSE
17854	Y111B2A.2	0	0	0	NA	NA	0.193287	0.621162	FALSE	FALSE
876	Y116A8A.7	0	0	0	NA	NA	0.193287	0.621162	FALSE	FALSE
723	Y116A8C.37	0	0	0	NA	NA	0.193287	0.621162	FALSE	FALSE
6667	Y116A8C.38	0	0	0	NA	NA	0.193287	0.621162	FALSE	FALSE
15683	Y116A8C.49	0	0	0	NA	NA	0.193287	0.621162	FALSE	FALSE
3722	Y116A8C.8	0	0	0	NA	NA	0.193287	0.621162	FALSE	FALSE
10388	Y116F11B.7	0	0	0	NA	NA	0.193287	0.621162	FALSE	FALSE
9449	Y119C1B.11	0	0	0	NA	NA	0.193287	0.621162	FALSE	FALSE
1854	Y13C8A.2	0	0	0	NA	NA	0.193287	0.621162	FALSE	FALSE
10272	Y19D10A.1	0	0	0	NA	NA	0.193287	0.621162	FALSE	FALSE
3375	Y19D10A.10	0	0	0	NA	NA	0.193287	0.621162	FALSE	FALSE
16837	Y19D10A.11	0	0	0	NA	NA	0.193287	0.621162	FALSE	FALSE
11425	Y19D10A.12	0	0	0	NA	NA	0.193287	0.621162	FALSE	FALSE
910	Y19D10A.16	0	0	0	NA	NA	0.193287	0.621162	FALSE	FALSE
7831	Y19D10A.17	0	0	0	NA	NA	0.193287	0.621162	FALSE	FALSE
14896	Y19D10A.2	0	0	0	NA	NA	0.193287	0.621162	FALSE	FALSE
16384	Y19D10A.4	0	0	0	NA	NA	0.193287	0.621162	FALSE	FALSE
19728	Y19D10A.5	0	0	0	NA	NA	0.193287	0.621162	FALSE	FALSE
4063	Y19D10A.6	0	0	0	NA	NA	0.193287	0.621162	FALSE	FALSE
10879	Y19D10A.7	0	0	0	NA	NA	0.193287	0.621162	FALSE	FALSE
15019	Y19D10A.8	0	0	0	NA	NA	0.193287	0.621162	FALSE	FALSE
16957	Y19D10B.1	0	0	0	NA	NA	0.193287	0.621162	FALSE	FALSE
19084	Y19D10B.3	0	0	0	NA	NA	0.193287	0.621162	FALSE	FALSE
15358	Y19D10B.7	0	0	0	NA	NA	0.193287	0.621162	FALSE	FALSE
7006	Y19D2B.1	0	0	0	NA	NA	0.193287	0.621162	FALSE	FALSE
13804	Y1A5A.2	0	0	0	NA	NA	0.193287	0.621162	FALSE	FALSE
12021	Y22D7AL.12	0	0	0	NA	NA	0.193287	0.621162	FALSE	FALSE
16869	Y22D7AL.2	0	0	0	NA	NA	0.193287	0.621162	FALSE	FALSE
2681	Y24D9A.5	0	0	0	NA	NA	0.193287	0.621162	FALSE	FALSE
13202	Y26D4A.10	0	0	0	NA	NA	0.193287	0.621162	FALSE	FALSE
2822	Y26D4A.13	0	0	0	NA	NA	0.193287	0.621162	FALSE	FALSE
1591	Y26D4A.14	0	0	0	NA	NA	0.193287	0.621162	FALSE	FALSE
12281	Y26D4A.17	0	0	0	NA	NA	0.193287	0.621162	FALSE	FALSE
2885	Y26D4A.5	0	0	0	NA	NA	0.193287	0.621162	FALSE	FALSE
15890	Y26D4A.9	0	0	0	NA	NA	0.193287	0.621162	FALSE	FALSE
2929	Y26G10.1	0	0	0	NA	NA	0.193287	0.621162	FALSE	FALSE
14910	Y27F2A.10	0	0	0	NA	NA	0.193287	0.621162	FALSE	FALSE
12345	Y32B12A.5	0	0	0	NA	NA	0.193287	0.621162	FALSE	FALSE
16801	Y32G9A.11	0	0	0	NA	NA	0.193287	0.621162	FALSE	FALSE
9358	Y32H12A.9	0	0	0	NA	NA	0.193287	0.621162	FALSE	FALSE
9233	Y37A1B.4	0	0	0	NA	NA	0.193287	0.621162	FALSE	FALSE
10145	Y37A1B.6	0	0	0	NA	NA	0.193287	0.621162	FALSE	FALSE
10560	Y37A1B.9	0	0	0	NA	NA	0.193287	0.621162	FALSE	FALSE
15186	Y37F4.4	0	0	0	NA	NA	0.193287	0.621162	FALSE	FALSE
3252	Y37H2C.4	0	0	0	NA	NA	0.193287	0.621162	FALSE	FALSE
5509	Y38C1AB.1	0	0	0	NA	NA	0.193287	0.621162	FALSE	FALSE
533	Y38C1AB.2	0	0	0	NA	NA	0.193287	0.621162	FALSE	FALSE
6402	Y38C1AB.3	0	0	0	NA	NA	0.193287	0.621162	FALSE	FALSE
9830	Y38C1AB.4	0	0	0	NA	NA	0.193287	0.621162	FALSE	FALSE
14208	Y38C1AB.5	0	0	0	NA	NA	0.193287	0.621162	FALSE	FALSE
10932	Y38C1AB.6	0	0	0	NA	NA	0.193287	0.621162	FALSE	FALSE
3714	Y38C1AB.7	0	0	0	NA	NA	0.193287	0.621162	FALSE	FALSE
6982	Y38C9B.3	0	0	0	NA	NA	0.193287	0.621162	FALSE	FALSE
6810	Y38E10A.1	0	0	0	NA	NA	0.193287	0.621162	FALSE	FALSE
2123	Y38E10A.12	0	0	0	NA	NA	0.193287	0.621162	FALSE	FALSE
3546	Y38H6A.1	0	0	0	NA	NA	0.193287	0.621162	FALSE	FALSE
5558	Y39A1A.10	0	0	0	NA	NA	0.193287	0.621162	FALSE	FALSE
10407	Y39B6A.32	0	0	0	NA	NA	0.193287	0.621162	FALSE	FALSE
7982	Y39F10A.2	0	0	0	NA	NA	0.193287	0.621162	FALSE	FALSE
15380	Y40C7B.5	0	0	0	NA	NA	0.193287	0.621162	FALSE	FALSE
8436	Y40H7A.2	0	0	0	NA	NA	0.193287	0.621162	FALSE	FALSE
13536	Y41E3.13	0	0	0	NA	NA	0.193287	0.621162	FALSE	FALSE
3719	Y43D4A.1	0	0	0	NA	NA	0.193287	0.621162	FALSE	FALSE
8095	Y43D4A.3	0	0	0	NA	NA	0.193287	0.621162	FALSE	FALSE
14345	Y43D4A.4	0	0	0	NA	NA	0.193287	0.621162	FALSE	FALSE
15561	Y43F11A.1	0	0	0	NA	NA	0.193287	0.621162	FALSE	FALSE
14733	Y43F11A.4	0	0	0	NA	NA	0.193287	0.621162	FALSE	FALSE
11521	Y43F8C.15	0	0	0	NA	NA	0.193287	0.621162	FALSE	FALSE
1025	Y45F10B.12	0	0	0	NA	NA	0.193287	0.621162	FALSE	FALSE
3214	Y45F10B.9	0	0	0	NA	NA	0.193287	0.621162	FALSE	FALSE
9044	Y45F10C.1	0	0	0	NA	NA	0.193287	0.621162	FALSE	FALSE
10281	Y45G12C.10	0	0	0	NA	NA	0.193287	0.621162	FALSE	FALSE
5343	Y45G12C.11	0	0	0	NA	NA	0.193287	0.621162	FALSE	FALSE
15047	Y45G12C.16	0	0	0	NA	NA	0.193287	0.621162	FALSE	FALSE
11237	Y45G12C.3	0	0	0	NA	NA	0.193287	0.621162	FALSE	FALSE
1083	Y45G12C.4	0	0	0	NA	NA	0.193287	0.621162	FALSE	FALSE
2722	Y45G12C.6	0	0	0	NA	NA	0.193287	0.621162	FALSE	FALSE
18962	Y47C4A.1	0	0	0	NA	NA	0.193287	0.621162	FALSE	FALSE
542	Y47D7A.10	0	0	0	NA	NA	0.193287	0.621162	FALSE	FALSE
8000	Y47H9A.1	0	0	0	NA	NA	0.193287	0.621162	FALSE	FALSE
19860	Y48G9A.12	0	0	0	NA	NA	0.193287	0.621162	FALSE	FALSE
5283	Y49F6B.14	0	0	0	NA	NA	0.193287	0.621162	FALSE	FALSE
10689	Y50F7A.2	0	0	0	NA	NA	0.193287	0.621162	FALSE	FALSE
12365	Y51A2A.12	0	0	0	NA	NA	0.193287	0.621162	FALSE	FALSE
17787	Y51H4A.16	0	0	0	NA	NA	0.193287	0.621162	FALSE	FALSE
17052	Y51H4A.2	0	0	0	NA	NA	0.193287	0.621162	FALSE	FALSE
16331	Y51H4A.23	0	0	0	NA	NA	0.193287	0.621162	FALSE	FALSE
1721	Y51H7C.15	0	0	0	NA	NA	0.193287	0.621162	FALSE	FALSE
2198	Y53G8AM.2	0	0	0	NA	NA	0.193287	0.621162	FALSE	FALSE
4560	Y53H1B.6	0	0	0	NA	NA	0.193287	0.621162	FALSE	FALSE
771	Y54B9A.1	0	0	0	NA	NA	0.193287	0.621162	FALSE	FALSE
12402	Y54C5A.1	0	0	0	NA	NA	0.193287	0.621162	FALSE	FALSE
17155	Y54G2A.24	0	0	0	NA	NA	0.193287	0.621162	FALSE	FALSE
158	Y54G9A.1	0	0	0	NA	NA	0.193287	0.621162	FALSE	FALSE
5721	Y57E12B.1	0	0	0	NA	NA	0.193287	0.621162	FALSE	FALSE
11323	Y57G11B.7	0	0	0	NA	NA	0.193287	0.621162	FALSE	FALSE
16048	Y57G7A.3	0	0	0	NA	NA	0.193287	0.621162	FALSE	FALSE
11373	Y59A8B.19	0	0	0	NA	NA	0.193287	0.621162	FALSE	FALSE
3744	Y59A8B.25	0	0	0	NA	NA	0.193287	0.621162	FALSE	FALSE
14219	Y59A8B.26	0	0	0	NA	NA	0.193287	0.621162	FALSE	FALSE
11620	Y59E9AL.2	0	0	0	NA	NA	0.193287	0.621162	FALSE	FALSE
2305	Y59E9AR.1	0	0	0	NA	NA	0.193287	0.621162	FALSE	FALSE
17360	Y59E9AR.10	0	0	0	NA	NA	0.193287	0.621162	FALSE	FALSE
18297	Y59E9AR.2	0	0	0	NA	NA	0.193287	0.621162	FALSE	FALSE
4423	Y59E9AR.5	0	0	0	NA	NA	0.193287	0.621162	FALSE	FALSE
17396	Y59E9AR.7	0	0	0	NA	NA	0.193287	0.621162	FALSE	FALSE
13444	Y59E9AR.8	0	0	0	NA	NA	0.193287	0.621162	FALSE	FALSE
1488	Y59E9AR.9	0	0	0	NA	NA	0.193287	0.621162	FALSE	FALSE
18998	Y59H11AM.1	0	0	0	NA	NA	0.193287	0.621162	FALSE	FALSE
14376	Y59H11AM.2	0	0	0	NA	NA	0.193287	0.621162	FALSE	FALSE
7016	Y59H11AM.3	0	0	0	NA	NA	0.193287	0.621162	FALSE	FALSE
11996	Y59H11AR.3	0	0	0	NA	NA	0.193287	0.621162	FALSE	FALSE
5544	Y5F2A.3	0	0	0	NA	NA	0.193287	0.621162	FALSE	FALSE
1864	Y62H9A.7	0	0	0	NA	NA	0.193287	0.621162	FALSE	FALSE
3126	Y66A7A.3	0	0	0	NA	NA	0.193287	0.621162	FALSE	FALSE
14068	Y67A10A.15	0	0	0	NA	NA	0.193287	0.621162	FALSE	FALSE
16980	Y68A4A.10	0	0	0	NA	NA	0.193287	0.621162	FALSE	FALSE
17334	Y69A2AR.13	0	0	0	NA	NA	0.193287	0.621162	FALSE	FALSE
4389	Y69A2AR.27	0	0	0	NA	NA	0.193287	0.621162	FALSE	FALSE
15103	Y69E1A.4	0	0	0	NA	NA	0.193287	0.621162	FALSE	FALSE
7612	Y6E2A.8	0	0	0	NA	NA	0.193287	0.621162	FALSE	FALSE
10423	Y70C5B.1	0	0	0	NA	NA	0.193287	0.621162	FALSE	FALSE
3809	Y70C5B.2	0	0	0	NA	NA	0.193287	0.621162	FALSE	FALSE
4638	Y70C5C.3	0	0	0	NA	NA	0.193287	0.621162	FALSE	FALSE
9489	Y71A12B.2	0	0	0	NA	NA	0.193287	0.621162	FALSE	FALSE
1383	Y71F9B.15	0	0	0	NA	NA	0.193287	0.621162	FALSE	FALSE
169	Y73B3A.11	0	0	0	NA	NA	0.193287	0.621162	FALSE	FALSE
4029	Y73B3A.7	0	0	0	NA	NA	0.193287	0.621162	FALSE	FALSE
5026	Y73B3A.8	0	0	0	NA	NA	0.193287	0.621162	FALSE	FALSE
14823	Y73B6BL.20	0	0	0	NA	NA	0.193287	0.621162	FALSE	FALSE
4213	Y73B6BL.45	0	0	0	NA	NA	0.193287	0.621162	FALSE	FALSE
15005	Y73C8C.12	0	0	0	NA	NA	0.193287	0.621162	FALSE	FALSE
15095	Y75B12B.8	0	0	0	NA	NA	0.193287	0.621162	FALSE	FALSE
4208	Y75D11A.1	0	0	0	NA	NA	0.193287	0.621162	FALSE	FALSE
11973	Y75D11A.2	0	0	0	NA	NA	0.193287	0.621162	FALSE	FALSE
15032	Y75D11A.6	0	0	0	NA	NA	0.193287	0.621162	FALSE	FALSE
7194	Y76G2A.2	0	0	0	NA	NA	0.193287	0.621162	FALSE	FALSE
6430	Y81G3A.1	0	0	0	NA	NA	0.193287	0.621162	FALSE	FALSE
15850	Y82E9BR.7	0	0	0	NA	NA	0.193287	0.621162	FALSE	FALSE
11951	Y92H12BL.2	0	0	0	NA	NA	0.193287	0.621162	FALSE	FALSE
6293	Y94A7B.11	0	0	0	NA	NA	0.193287	0.621162	FALSE	FALSE
8117	Y97E10B.1	0	0	0	NA	NA	0.193287	0.621162	FALSE	FALSE
9221	Y9D1A.2	0	0	0	NA	NA	0.193287	0.621162	FALSE	FALSE
11933	ZC132.2	0	0	0	NA	NA	0.193287	0.621162	FALSE	FALSE
16213	ZC178.1	0	0	0	NA	NA	0.193287	0.621162	FALSE	FALSE
9732	ZC190.9	0	0	0	NA	NA	0.193287	0.621162	FALSE	FALSE
14375	ZC196.9	0	0	0	NA	NA	0.193287	0.621162	FALSE	FALSE
16500	ZC262.1	0	0	0	NA	NA	0.193287	0.621162	FALSE	FALSE
16907	ZC262.10	0	0	0	NA	NA	0.193287	0.621162	FALSE	FALSE
1841	ZC262.5	0	0	0	NA	NA	0.193287	0.621162	FALSE	FALSE
8839	ZC262.7	0	0	0	NA	NA	0.193287	0.621162	FALSE	FALSE
3611	ZC262.9	0	0	0	NA	NA	0.193287	0.621162	FALSE	FALSE
2341	ZC395.11	0	0	0	NA	NA	0.193287	0.621162	FALSE	FALSE
9033	ZC404.7	0	0	0	NA	NA	0.193287	0.621162	FALSE	FALSE
16453	ZC412.8	0	0	0	NA	NA	0.193287	0.621162	FALSE	FALSE
8690	ZC412.9	0	0	0	NA	NA	0.193287	0.621162	FALSE	FALSE
543	ZC482.4	0	0	0	NA	NA	0.193287	0.621162	FALSE	FALSE
5237	ZC487.3	0	0	0	NA	NA	0.193287	0.621162	FALSE	FALSE
11841	ZC53.2	0	0	0	NA	NA	0.193287	0.621162	FALSE	FALSE
12692	ZK1025.2	0	0	0	NA	NA	0.193287	0.621162	FALSE	FALSE
11513	ZK1025.4	0	0	0	NA	NA	0.193287	0.621162	FALSE	FALSE
11878	ZK1025.8	0	0	0	NA	NA	0.193287	0.621162	FALSE	FALSE
13384	ZK1053.7	0	0	0	NA	NA	0.193287	0.621162	FALSE	FALSE
14374	ZK1248.7	0	0	0	NA	NA	0.193287	0.621162	FALSE	FALSE
17791	ZK1248.8	0	0	0	NA	NA	0.193287	0.621162	FALSE	FALSE
19051	ZK1290.15	0	0	0	NA	NA	0.193287	0.621162	FALSE	FALSE
946	ZK177.2	0	0	0	NA	NA	0.193287	0.621162	FALSE	FALSE
17134	ZK218.7	0	0	0	NA	NA	0.193287	0.621162	FALSE	FALSE
5843	ZK218.8	0	0	0	NA	NA	0.193287	0.621162	FALSE	FALSE
14590	ZK228.10	0	0	0	NA	NA	0.193287	0.621162	FALSE	FALSE
16069	ZK380.2	0	0	0	NA	NA	0.193287	0.621162	FALSE	FALSE
11003	ZK384.6	0	0	0	NA	NA	0.193287	0.621162	FALSE	FALSE
7259	ZK470.4	0	0	0	NA	NA	0.193287	0.621162	FALSE	FALSE
820	ZK488.6	0	0	0	NA	NA	0.193287	0.621162	FALSE	FALSE
7043	ZK550.1	0	0	0	NA	NA	0.193287	0.621162	FALSE	FALSE
9921	ZK617.4	0	0	0	NA	NA	0.193287	0.621162	FALSE	FALSE
70	ZK643.7	0	0	0	NA	NA	0.193287	0.621162	FALSE	FALSE
19038	ZK697.1	0	0	0	NA	NA	0.193287	0.621162	FALSE	FALSE
3834	ZK697.3	0	0	0	NA	NA	0.193287	0.621162	FALSE	FALSE
1831	ZK945.6	0	0	0	NA	NA	0.193287	0.621162	FALSE	FALSE
4049	abu-1	0	0	0	NA	NA	0.193287	0.621162	FALSE	FALSE
16440	abu-5	0	0	0	NA	NA	0.193287	0.621162	FALSE	FALSE
14342	abu-9	0	0	0	NA	NA	0.193287	0.621162	FALSE	FALSE
4150	actin	0	0	0	NA	NA	0.193287	0.621162	FALSE	FALSE
3676	beta-1,6-N-acetylglucosaminyltransferase	0	0	0	NA	NA	0.193287	0.621162	FALSE	FALSE
3741	cam-1	0	0	0	NA	NA	0.193287	0.621162	FALSE	FALSE
6292	clec-105	0	0	0	NA	NA	0.193287	0.621162	FALSE	FALSE
15614	clec-110	0	0	0	NA	NA	0.193287	0.621162	FALSE	FALSE
15711	clec-116	0	0	0	NA	NA	0.193287	0.621162	FALSE	FALSE
8001	clec-121	0	0	0	NA	NA	0.193287	0.621162	FALSE	FALSE
13458	clec-122	0	0	0	NA	NA	0.193287	0.621162	FALSE	FALSE
4708	clec-128	0	0	0	NA	NA	0.193287	0.621162	FALSE	FALSE
1792	clec-13	0	0	0	NA	NA	0.193287	0.621162	FALSE	FALSE
5787	clec-130	0	0	0	NA	NA	0.193287	0.621162	FALSE	FALSE
6754	clec-131	0	0	0	NA	NA	0.193287	0.621162	FALSE	FALSE
14204	clec-132	0	0	0	NA	NA	0.193287	0.621162	FALSE	FALSE
17098	clec-15	0	0	0	NA	NA	0.193287	0.621162	FALSE	FALSE
4682	clec-156	0	0	0	NA	NA	0.193287	0.621162	FALSE	FALSE
4260	clec-177	0	0	0	NA	NA	0.193287	0.621162	FALSE	FALSE
2797	clec-18	0	0	0	NA	NA	0.193287	0.621162	FALSE	FALSE
14638	clec-188	0	0	0	NA	NA	0.193287	0.621162	FALSE	FALSE
2143	clec-189	0	0	0	NA	NA	0.193287	0.621162	FALSE	FALSE
2827	clec-20	0	0	0	NA	NA	0.193287	0.621162	FALSE	FALSE
8646	clec-209	0	0	0	NA	NA	0.193287	0.621162	FALSE	FALSE
19450	clec-235	0	0	0	NA	NA	0.193287	0.621162	FALSE	FALSE
19432	clec-240	0	0	0	NA	NA	0.193287	0.621162	FALSE	FALSE
992	clec-241	0	0	0	NA	NA	0.193287	0.621162	FALSE	FALSE
18022	clec-242	0	0	0	NA	NA	0.193287	0.621162	FALSE	FALSE
[truncated: 17,913 more rows]
[truncated: 2 more columns]

## Sheet: true reg Ce
Supplementary Data 2. Differentially expressed genes upon exposure to glucosamine in C. elegans
ce_symbol	baseMean	baseMean.m	baseMean.p	foldChange	log2FoldChange	edgeR.pval	edgeR.padj	0.05
ZK105.8	1.14981	0.105907	2.4025	22.6849	4.50366	0.000662557	0.0140642	TRUE
cbn-1	1.96108	0.197131	4.07783	20.6859	4.37058	1.19502e-06	6.37911e-05	TRUE
F58E2.2	0.975945	0.105907	2.01999	19.0732	4.25347	0.0026514	0.0432877	TRUE
K09H11.4	1.05801	0.197131	2.09108	10.6076	3.40702	0.0026514	0.0432877	TRUE
cutl-4	1.30866	0.344772	2.46534	7.15063	2.83807	0.00282516	0.0456126	TRUE
srv-24	1.64861	0.44419	3.09391	6.96529	2.80018	0.000794311	0.0163047	TRUE
F13C5.3	1.88616	0.53613	3.50621	6.53985	2.70926	0.00023269	0.00602482	TRUE
Y64H9A.2	16.9278	5.15016	31.0609	6.03106	2.59241	7.49734e-23	6.49041e-20	TRUE
T25B2.3	1.64828	0.552418	2.9633	5.36424	2.42337	0.00145604	0.026557	TRUE
F43C9.3	3.10924	1.05412	5.57538	5.28912	2.40303	1.21255e-05	0.000489717	TRUE
C25F6.6	1.54563	0.535413	2.75788	5.15094	2.36484	0.00265236	0.0432877	TRUE
col-14	1.83623	0.642037	3.26927	5.09203	2.34824	0.00132312	0.0247601	TRUE
T25E4.1	17.086	5.99	30.4012	5.07532	2.3435	7.98281e-20	4.41516e-17	TRUE
ZK180.5	12.0818	4.26921	21.457	5.02598	2.32941	2.64588e-15	7.31695e-13	TRUE
F10A3.11	3.47581	1.25125	6.14528	4.9113	2.2961	6.72126e-06	0.000289043	TRUE
F35D2.1	2.00484	0.76031	3.49828	4.60113	2.20199	0.00199055	0.0345316	TRUE
R01E6.2	8.1558	3.09589	14.2277	4.59568	2.20028	1.2053e-10	1.61065e-08	TRUE
lips-9	11.1327	4.33544	19.2894	4.44924	2.15356	1.25096e-12	2.37218e-10	TRUE
cut-3	325.294	126.891	563.377	4.43986	2.15051	7.43232e-60	1.47985e-55	TRUE
clec-230	3.07213	1.24949	5.25929	4.20914	2.07352	0.00010131	0.00298814	TRUE
C15C8.8	4.21528	1.72962	7.19808	4.16165	2.05715	8.93839e-06	0.000376263	TRUE
C54H2.4	2.31185	0.958103	3.93636	4.10849	2.03861	0.00165869	0.0296958	TRUE
F49D11.4	4.12251	1.73646	6.98576	4.02299	2.00827	1.4811e-05	0.000581191	TRUE
D2096.6	20.5787	8.92579	34.5623	3.87218	1.95315	5.18635e-17	1.98587e-14	TRUE
F44C8.7	3.46458	1.51556	5.80341	3.82921	1.93705	0.000127224	0.0036085	TRUE
W03D2.9	8.70133	3.8893	14.4758	3.72195	1.89606	5.37853e-09	5.46387e-07	TRUE
R05D8.11	6.8812	3.07658	11.4467	3.7206	1.89554	5.6177e-08	4.45634e-06	TRUE
M153.3	6.3309	2.86043	10.4955	3.66919	1.87546	8.75706e-07	4.93066e-05	TRUE
R13H4.8	6.52597	2.97439	10.7879	3.62692	1.85875	7.6389e-07	4.37064e-05	TRUE
ram-5	5.23248	2.39227	8.64072	3.61193	1.85277	5.28133e-06	0.000234202	TRUE
R12A1.3	23.7302	10.8553	39.18	3.60929	1.85172	9.90655e-18	4.28803e-15	TRUE
phat-5	49.0168	22.6188	80.6944	3.56758	1.83495	6.47832e-26	1.17263e-22	TRUE
C03H5.6	8.66659	4.01983	14.2427	3.54311	1.82502	2.65696e-08	2.27051e-06	TRUE
col-165	379.861	176.35	624.074	3.53883	1.82327	1.98657e-47	1.97773e-43	TRUE
F49D11.6	31.2765	14.5308	51.3714	3.53536	1.82186	2.12228e-20	1.2805e-17	TRUE
K06A4.4	10.0592	4.67817	16.5165	3.53054	1.81989	3.25765e-09	3.53381e-07	TRUE
E01G6.1	22.9021	10.7177	37.5233	3.50105	1.80779	1.76555e-16	5.95829e-14	TRUE
phat-1	9.14617	4.33747	14.9166	3.43902	1.782	1.55671e-08	1.42837e-06	TRUE
C10F3.7	31.4835	14.9345	51.3424	3.43784	1.7815	1.16486e-19	6.10358e-17	TRUE
nas-13	6.28135	2.98273	10.2397	3.433	1.77947	2.1497e-06	0.000107007	TRUE
lips-7	4.72475	2.25112	7.69311	3.41746	1.77292	2.50102e-05	0.000925611	TRUE
col-74	233.459	111.696	379.575	3.3983	1.76481	1.00396e-40	5.31197e-37	TRUE
col-131	20.7909	9.99569	33.7452	3.37597	1.7553	1.75272e-14	4.41751e-12	TRUE
B0280.7	6.4051	3.10011	10.3711	3.34539	1.74218	1.8497e-06	9.39525e-05	TRUE
C18H7.1	2.68587	1.30375	4.34441	3.33225	1.7365	0.00292667	0.0466462	TRUE
T07G12.3	35.1295	17.0973	56.7681	3.32029	1.73131	1.15065e-19	6.10358e-17	TRUE
F26G1.9	6.34568	3.08937	10.2533	3.31888	1.7307	1.8497e-06	9.39525e-05	TRUE
R08C7.4	4.82377	2.36381	7.77571	3.28948	1.71786	5.23637e-05	0.00172398	TRUE
F40E10.5	49.8079	24.4247	80.2676	3.28633	1.71648	5.82438e-24	7.24808e-21	TRUE
M02G9.1	45.2208	22.1989	72.8471	3.28155	1.71438	9.87229e-23	8.1903e-20	TRUE
grl-5	36.8697	18.103	59.3898	3.28067	1.71399	1.48978e-20	9.26971e-18	TRUE
R05G6.9	2.6832	1.31769	4.3218	3.27982	1.71362	0.00292667	0.0466462	TRUE
R74.2	54.3467	26.6933	87.5309	3.27914	1.71332	1.25633e-24	1.92421e-21	TRUE
W08G11.1	16.6821	8.25638	26.7929	3.24511	1.69827	5.23793e-12	8.76407e-10	TRUE
Y65B4BL.6	10.1566	5.04346	16.2924	3.23041	1.69172	1.88741e-08	1.70046e-06	TRUE
F30A10.2	44.1876	21.9578	70.8634	3.22725	1.6903	9.6443e-22	7.11214e-19	TRUE
C50D2.1	54.5826	27.2351	87.3996	3.20908	1.68216	8.54677e-24	8.95656e-21	TRUE
K01D12.5	3.78139	1.89474	6.04538	3.19062	1.67383	0.000370601	0.00869246	TRUE
F47B8.5	8.24154	4.13473	13.1697	3.18514	1.67136	2.12862e-07	1.44652e-05	TRUE
F53B1.3	3.58796	1.80216	5.73093	3.18004	1.66904	0.000455089	0.0103204	TRUE
F41F3.8	11.2607	5.65811	17.9838	3.17841	1.66831	4.07262e-09	4.3133e-07	TRUE
F32A7.8	25.1635	12.672	40.1534	3.16866	1.66387	1.93988e-15	5.51785e-13	TRUE
cyn-17	3.80616	1.92181	6.06738	3.15712	1.65861	0.000370601	0.00869246	TRUE
lips-3	46.9457	23.7572	74.772	3.14734	1.65413	1.0264e-21	7.29883e-19	TRUE
C14A4.9	79.649	40.3266	126.836	3.14522	1.65316	4.622e-27	1.15036e-23	TRUE
T09D3.3	8.17016	4.13962	13.0068	3.14203	1.6517	6.19575e-07	3.60712e-05	TRUE
R12E2.7	25.2682	12.8144	40.2127	3.13808	1.64988	1.44326e-15	4.28907e-13	TRUE
C38C6.3	12.1616	6.17491	19.3457	3.13295	1.64752	1.34853e-09	1.58879e-07	TRUE
H10E21.4	50.9887	25.9091	81.0842	3.12956	1.64596	2.51852e-22	2.00585e-19	TRUE
F38B6.7	5.9642	3.03293	9.48172	3.12626	1.64444	1.05158e-05	0.000429057	TRUE
C06G1.2	14.0138	7.18771	22.2051	3.08931	1.62729	3.34577e-10	4.2163e-08	TRUE
Y53F4B.25	15.9456	8.19068	25.2516	3.08296	1.62432	4.47742e-11	6.32269e-09	TRUE
R03C1.1	11.4543	5.90257	18.1163	3.06922	1.61787	5.27747e-09	5.41648e-07	TRUE
C35A5.5	14.2967	7.37254	22.6058	3.06621	1.61646	4.27386e-10	5.28552e-08	TRUE
Y11D7A.5	22.8692	11.8304	36.1159	3.05281	1.61014	5.03103e-14	1.1785e-11	TRUE
K01D12.1	67.272	34.8165	106.219	3.05082	1.6092	2.2684e-24	3.22616e-21	TRUE
pqn-95	219.899	113.899	347.099	3.04743	1.60759	1.25502e-34	4.99775e-31	TRUE
oac-48	5.49789	2.85475	8.66967	3.03693	1.60261	3.59741e-05	0.00126551	TRUE
F48B9.5	6.36449	3.30851	10.0317	3.03208	1.60031	1.34182e-05	0.000537141	TRUE
grl-15	85.8693	44.7316	135.234	3.02324	1.5961	3.88769e-26	7.74078e-23	TRUE
T22E5.7	3.66114	1.91326	5.75861	3.00985	1.58969	0.000924802	0.0185435	TRUE
BE10.2	51.8089	27.3196	81.1961	2.97208	1.57147	8.00836e-21	5.39607e-18	TRUE
F53A9.3	9.67884	5.12009	15.1493	2.9588	1.56501	3.4935e-07	2.2511e-05	TRUE
K10D11.7	3.16108	1.67298	4.94679	2.95687	1.56407	0.00287474	0.0461015	TRUE
dylt-2	10.6413	5.66582	16.6119	2.93195	1.55186	1.84802e-07	1.27322e-05	TRUE
R12E2.14	18.0089	9.6532	28.0358	2.9043	1.53819	2.8472e-11	4.16843e-09	TRUE
pqn-32	7.26593	3.89749	11.3081	2.90137	1.53673	6.4459e-06	0.000279009	TRUE
phat-2	45.8063	24.6743	71.1647	2.88417	1.52815	1.17425e-18	5.31376e-16	TRUE
R12E2.15	30.1758	16.2671	46.8662	2.88105	1.5266	7.32652e-15	1.94504e-12	TRUE
F47E1.3	3.71396	2.00403	5.76588	2.87714	1.52464	0.00176913	0.0313113	TRUE
F09F9.2	84.9044	45.8871	131.725	2.87064	1.52137	2.82901e-24	3.75523e-21	TRUE
abu-8	5.52379	2.98826	8.56642	2.86669	1.51939	0.000129829	0.0036667	TRUE
K08D12.4	18.0145	9.76034	27.9194	2.8605	1.51627	3.92682e-11	5.58478e-09	TRUE
D1054.9	12.59	6.82965	19.5025	2.85556	1.51377	1.48366e-08	1.36764e-06	TRUE
R08A2.5	6.22241	3.37917	9.63428	2.85108	1.51151	2.03862e-05	0.000770226	TRUE
nhr-186	3.42457	1.8615	5.30027	2.84731	1.5096	0.00225325	0.0383054	TRUE
F33D4.6	52.8635	28.7699	81.7757	2.8424	1.50711	1.6244e-19	8.2932e-17	TRUE
F15E6.10	5.92712	3.22984	9.16386	2.83725	1.50449	4.6603e-05	0.00156214	TRUE
C46H11.7	6.61651	3.61027	10.224	2.83192	1.50178	2.09314e-05	0.000787835	TRUE
K05F1.1	3.20833	1.75114	4.95696	2.83069	1.50116	0.00287474	0.0461015	TRUE
M195.2	14.2157	7.77091	21.9495	2.82458	1.49804	6.53192e-09	6.53553e-07	TRUE
C30F8.3	13.3233	7.29556	20.5565	2.81767	1.4945	9.81531e-09	9.58003e-07	TRUE
C54F6.3	4.31344	2.36589	6.65051	2.811	1.49108	0.000380613	0.00887398	TRUE
nas-15	12.4886	6.85133	19.2533	2.81015	1.49065	1.19437e-08	1.13785e-06	TRUE
col-65	40.2505	22.1567	61.963	2.79658	1.48366	9.23865e-17	3.40649e-14	TRUE
T16G1.2	25.6041	14.1712	39.3235	2.77488	1.47243	3.6083e-13	7.18449e-11	TRUE
K01D12.3	11.0033	6.13354	16.847	2.74669	1.4577	2.25633e-07	1.52291e-05	TRUE
R02E4.3	30.6825	17.1077	46.9724	2.74569	1.45717	3.203e-14	7.77742e-12	TRUE
C16C8.2	46.1142	25.7535	70.547	2.73932	1.45382	1.82281e-17	7.7221e-15	TRUE
srd-65	3.16947	1.77511	4.84271	2.72812	1.44791	0.00287474	0.0461015	TRUE
D2092.8	11.4405	6.41019	17.4768	2.72641	1.44701	2.32842e-07	1.56625e-05	TRUE
K01D12.9	22.2656	12.5025	33.9814	2.71796	1.44253	1.32548e-11	2.07808e-09	TRUE
F13A7.12	12.8186	7.21034	19.5486	2.71119	1.43892	4.45713e-08	3.63064e-06	TRUE
Y47D7A.13	79.3692	44.699	120.974	2.70641	1.43638	3.00159e-22	2.29864e-19	TRUE
cuticlin	1260.23	711.237	1919.03	2.69815	1.43197	7.27289e-34	2.41351e-30	TRUE
cutl-8	13.0374	7.36606	19.843	2.69384	1.42966	3.84387e-08	3.16261e-06	TRUE
npr-1	5.05638	2.85708	7.69554	2.6935	1.42948	0.000544649	0.0119829	TRUE
C27A7.2	12.6816	7.17059	19.2948	2.69083	1.42805	6.26765e-08	4.93262e-06	TRUE
tag-199	20.2493	11.4582	30.7985	2.68789	1.42647	3.58073e-11	5.12921e-09	TRUE
col-115	9.94845	5.62987	15.1308	2.68759	1.42631	1.08775e-06	5.90141e-05	TRUE
F28G4.4	5.71098	3.23796	8.67861	2.68027	1.42238	0.000156851	0.00430768	TRUE
C02E7.6	172.589	97.8727	262.249	2.6795	1.42196	9.69051e-27	2.14386e-23	TRUE
C30H6.5	3.78852	2.15245	5.75181	2.67222	1.41804	0.00176913	0.0313113	TRUE
D2024.4	6.74739	3.84389	10.2316	2.66178	1.41239	6.70615e-05	0.00211946	TRUE
bus-8	104.27	59.4327	158.075	2.65973	1.41128	2.09464e-23	1.98602e-20	TRUE
F58E6.3	50.1038	28.568	75.9469	2.65846	1.41059	1.87365e-17	7.77214e-15	TRUE
rgs-3	3.61416	2.0647	5.47352	2.651	1.40654	0.00271292	0.0440596	TRUE
pqn-26	27.572	15.7967	41.7024	2.63995	1.40051	5.19765e-13	1.01461e-10	TRUE
C18C4.7	4.72312	2.71185	7.13665	2.63166	1.39597	0.000686299	0.0144435	TRUE
ZK675.4	67.8092	39.0509	102.319	2.62015	1.38965	1.97487e-19	9.59062e-17	TRUE
C48C5.3	4.1676	2.4015	6.28693	2.61792	1.38842	0.00165996	0.0296958	TRUE
Y37A1B.7	132.678	76.5806	199.995	2.61157	1.38492	7.53304e-24	8.3328e-21	TRUE
T24F1.7	12.1921	7.04181	18.3725	2.60906	1.38353	1.06312e-06	5.81817e-05	TRUE
F46C8.8	36.3448	21.0325	54.7195	2.60166	1.37943	1.67549e-14	4.31498e-12	TRUE
acdh-6	15.0238	8.71824	22.5904	2.59116	1.3736	1.01424e-08	9.85096e-07	TRUE
C49F8.3	68.0341	39.4823	102.296	2.59094	1.37348	5.7418e-19	2.65872e-16	TRUE
col-109	33.1113	19.218	49.7832	2.59044	1.3732	8.91418e-14	1.97211e-11	TRUE
ZK682.5	52.4424	30.4665	78.8134	2.58689	1.37122	3.35828e-17	1.31111e-14	TRUE
ZC123.1	118.842	69.0807	178.557	2.58475	1.37003	5.49695e-23	4.97499e-20	TRUE
D1014.5	35.1025	20.4078	52.7362	2.58413	1.36968	1.1068e-13	2.39538e-11	TRUE
R07B1.6	4.50247	2.61893	6.76272	2.58224	1.36863	0.00152735	0.0277726	TRUE
M03E7.4	13.2829	7.73568	19.9395	2.57761	1.36603	6.48443e-08	5.04341e-06	TRUE
Y11D7A.9	50.1415	29.2452	75.2171	2.57194	1.36286	1.2682e-16	4.35366e-14	TRUE
R12C12.10	15.9261	9.31381	23.8609	2.56189	1.35721	1.3014e-08	1.21806e-06	TRUE
F41E7.9	6.12544	3.58356	9.1757	2.5605	1.35642	0.000126492	0.00359853	TRUE
grl-16	19.1522	11.2477	28.6376	2.5461	1.34829	2.59508e-09	2.87059e-07	TRUE
pqn-13	30.5454	18.0014	45.5982	2.53303	1.34086	1.57341e-12	2.87415e-10	TRUE
pqn-71	5.74944	3.38855	8.5825	2.53279	1.34073	0.000275974	0.00684619	TRUE
ZC434.3	22.8652	13.4795	34.1281	2.53185	1.34019	1.52995e-10	1.99104e-08	TRUE
Y39B6A.8	11.8252	6.97179	17.6494	2.53154	1.34001	7.76505e-07	4.41743e-05	TRUE
C32H11.5	7.198	4.25302	10.732	2.52338	1.33536	0.000108056	0.00314089	TRUE
F15H10.8	28.2586	16.7203	42.1045	2.51817	1.33238	1.49737e-11	2.26381e-09	TRUE
col-58	8.21943	4.90293	12.1992	2.48815	1.31507	4.04359e-05	0.00140265	TRUE
F36F12.1	19.2245	11.4717	28.528	2.48682	1.3143	1.23691e-09	1.47474e-07	TRUE
F22F4.1	106.097	63.3148	157.435	2.48655	1.31415	8.13028e-21	5.39607e-18	TRUE
pqn-46	97.0792	57.9661	144.015	2.48447	1.31294	4.04736e-20	2.37021e-17	TRUE
R04B3.1	31.4149	18.7762	46.5814	2.48087	1.31084	2.66426e-12	4.82255e-10	TRUE
T15D6.12	23.349	13.9816	34.5899	2.47396	1.30682	3.71334e-10	4.65008e-08	TRUE
ZK154.1	99.8063	59.8928	147.703	2.46611	1.30224	5.49599e-20	3.12659e-17	TRUE
C02G6.3	5.48866	3.297	8.11865	2.46244	1.30009	0.000509188	0.0113339	TRUE
F37A4.6	5.29928	3.18365	7.83804	2.46197	1.29981	0.000747234	0.015482	TRUE
F35A5.4	9.41194	5.66667	13.9063	2.45404	1.29516	1.28771e-05	0.00051797	TRUE
col-97	40.0881	24.1514	59.2123	2.45172	1.29379	7.05248e-14	1.5957e-11	TRUE
M03F8.1	20.8804	12.5796	30.8413	2.45169	1.29378	1.87153e-09	2.10531e-07	TRUE
Y54G2A.37	56.5901	34.1278	83.5449	2.448	1.2916	5.49995e-16	1.73825e-13	TRUE
bbs-1	20.1526	12.1768	29.7236	2.44101	1.28748	2.3489e-09	2.61279e-07	TRUE
R05G9R.1	39.0208	23.6546	57.4602	2.42913	1.28044	2.65797e-13	5.45596e-11	TRUE
C54D2.6	4.9777	3.01869	7.32851	2.42771	1.2796	0.00202238	0.0349244	TRUE
abu-11	12.9588	7.86868	19.067	2.42315	1.27688	8.76628e-07	4.93066e-05	TRUE
C15C6.1	65.4017	39.726	96.2126	2.4219	1.27614	1.03746e-16	3.68871e-14	TRUE
glf-1	223.388	135.972	328.287	2.41437	1.27164	1.77733e-23	1.76942e-20	TRUE
F58H7.1	4.89743	2.98193	7.19603	2.41321	1.27096	0.00120006	0.0228232	TRUE
F57G12.2	17.2854	10.5249	25.398	2.41314	1.27091	2.89955e-08	2.46722e-06	TRUE
T21C9.9	4.68359	2.85371	6.87944	2.4107	1.26945	0.00258777	0.0425403	TRUE
ZK381.2	17.4407	10.6317	25.6115	2.40896	1.26841	4.46741e-08	3.63064e-06	TRUE
ZC101.1	18.9516	11.565	27.8155	2.40515	1.26613	5.25326e-09	5.41648e-07	TRUE
F36D1.8	6.18563	3.77824	9.0745	2.40178	1.2641	0.000617561	0.0133445	TRUE
C30A5.6	8.1211	4.96139	11.9127	2.40109	1.26369	8.16109e-05	0.00249993	TRUE
B0395.2	44.112	27.0078	64.637	2.39327	1.25898	8.67756e-14	1.94133e-11	TRUE
F49E12.12	9.77325	5.98562	14.3184	2.39214	1.2583	1.41998e-05	0.000563213	TRUE
C18E9.7	33.8947	20.7678	49.647	2.39058	1.25736	3.54226e-12	6.18684e-10	TRUE
F07H5.6	5.73114	3.51411	8.39157	2.38796	1.25578	0.000592085	0.0129124	TRUE
sel-7	57.8441	35.4767	84.685	2.38706	1.25524	1.53763e-15	4.50232e-13	TRUE
wrt-1	270.176	165.827	395.396	2.38439	1.25362	6.83112e-24	8.00084e-21	TRUE
pnc-2	10.327	6.34131	15.1099	2.38278	1.25264	1.34346e-05	0.000537141	TRUE
Y47D3B.6	31.6152	19.4402	46.2251	2.37781	1.24963	1.30973e-11	2.06969e-09	TRUE
W09G12.10	13.4256	8.26922	19.6134	2.37185	1.24601	8.54633e-07	4.84713e-05	TRUE
F10D11.6	111.003	68.3912	162.138	2.37075	1.24534	2.53171e-19	1.20021e-16	TRUE
H01M10.2	7.17693	4.42696	10.4769	2.36661	1.24282	0.000354814	0.00847087	TRUE
F53B1.4	77.1356	47.5808	112.601	2.36653	1.24277	3.25055e-17	1.29443e-14	TRUE
F10B5.9	5.43849	3.3554	7.93821	2.3658	1.24233	0.00124713	0.0235371	TRUE
grl-1	14.64	9.04419	21.3551	2.36119	1.23952	5.7769e-07	3.39303e-05	TRUE
W08E12.6	6.97324	4.31028	10.1688	2.3592	1.2383	0.000192246	0.00509397	TRUE
T05H10.3	472.478	293.02	687.828	2.34738	1.23105	1.01757e-24	1.6884e-21	TRUE
K08H10.6	7.51013	4.67587	10.9113	2.33352	1.22251	0.000284446	0.00702679	TRUE
grd-16	17.0949	10.6459	24.8337	2.33269	1.222	6.89666e-08	5.34316e-06	TRUE
cutl-17	13.1928	8.23515	19.142	2.32443	1.21688	3.75134e-06	0.000172103	TRUE
cutl-22	6.66776	4.17324	9.66118	2.31503	1.21103	0.000239556	0.00616868	TRUE
unc-8	9.94883	6.23302	14.4078	2.31153	1.20885	1.97857e-05	0.000750385	TRUE
F01D5.6	59.978	37.5863	86.8481	2.31063	1.20829	1.09206e-14	2.86106e-12	TRUE
fbxb-114	10.7975	6.76702	15.634	2.31032	1.20809	1.74148e-05	0.000671989	TRUE
ZC449.1	39.7446	24.9091	57.5473	2.31029	1.20807	6.29888e-12	1.0365e-09	TRUE
F58E6.13	35.0924	22.0125	50.7884	2.30725	1.20618	1.42819e-11	2.22162e-09	TRUE
T04C12.1	72.3691	45.4357	104.689	2.30411	1.20421	2.02178e-15	5.66981e-13	TRUE
T19C3.2	32.6134	20.4832	47.1696	2.30285	1.20342	1.00685e-10	1.36376e-08	TRUE
ZK1010.4	14.6108	9.17791	21.1303	2.3023	1.20308	1.58101e-06	8.17738e-05	TRUE
ZK829.3	19.5558	12.2936	28.2703	2.29959	1.20137	1.89744e-08	1.7018e-06	TRUE
col-89	11.1941	7.03769	16.1817	2.2993	1.20119	9.18976e-06	0.000384406	TRUE
T26C5.2	74.0874	46.6323	107.033	2.29527	1.19866	7.73067e-16	2.36808e-13	TRUE
wrt-4	15.2691	9.61576	22.053	2.29342	1.1975	5.59361e-07	3.33922e-05	TRUE
acr-21	4.92601	3.10991	7.10532	2.28473	1.19203	0.0029331	0.0466462	TRUE
R02F11.1	202.862	128.124	292.546	2.2833	1.19112	1.08495e-20	6.9685e-18	TRUE
nas-14	11.218	7.10153	16.1577	2.27524	1.18602	1.62682e-05	0.000631417	TRUE
F33A8.7	36.3901	23.0428	52.4068	2.27432	1.18544	2.37872e-11	3.53453e-09	TRUE
F22F7.6	16.1475	10.2409	23.2355	2.26888	1.18198	2.58879e-07	1.71818e-05	TRUE
F21H7.10	17.0565	10.8275	24.5314	2.26566	1.17993	4.82132e-07	2.96288e-05	TRUE
ZK1225.1	5.70659	3.62728	8.20176	2.26114	1.17705	0.00141278	0.0259488	TRUE
K08B12.1	125.15	79.7743	179.6	2.25135	1.17079	4.19017e-18	1.85401e-15	TRUE
lgx-1	39.9274	25.4548	57.2945	2.25084	1.17046	5.61046e-12	9.30916e-10	TRUE
F56D3.1	82.9894	52.9183	119.075	2.25017	1.17003	3.22752e-16	1.07105e-13	TRUE
R07G3.6	32.7809	20.9343	46.9969	2.24497	1.1667	1.00685e-10	1.36376e-08	TRUE
M03B6.3	106.599	68.1153	152.779	2.24295	1.1654	2.0345e-17	8.26714e-15	TRUE
C02E7.7	41.5867	26.5951	59.5765	2.24013	1.16358	7.71618e-12	1.24908e-09	TRUE
F46F3.3	26.3501	16.8557	37.7434	2.23921	1.16299	4.8423e-09	5.04791e-07	TRUE
nhr-149	10.2642	6.56915	14.6982	2.23745	1.16186	3.98307e-05	0.00138406	TRUE
C09B9.8	16.3138	10.4429	23.3588	2.23681	1.16144	1.28899e-06	6.80772e-05	TRUE
C01G6.9	55.7195	35.6829	79.7633	2.23534	1.16049	2.81456e-13	5.71844e-11	TRUE
F13B12.4	34.2894	22.0006	49.036	2.22885	1.1563	9.62571e-11	1.32178e-08	TRUE
cut-6	55.3133	35.5564	79.0215	2.22243	1.15214	3.19207e-13	6.41993e-11	TRUE
ZK816.4	24.0549	15.4802	34.3445	2.21861	1.14966	1.0425e-08	1.00764e-06	TRUE
col-54	8.71882	5.62126	12.4359	2.21229	1.14554	0.000187462	0.00500344	TRUE
F18C5.5	35.1162	22.6517	50.0736	2.21059	1.14443	1.34522e-10	1.77382e-08	TRUE
F58H1.2	84.6399	54.6382	120.642	2.20801	1.14275	1.83459e-15	5.294e-13	TRUE
ptr-18	96.654	62.4592	137.688	2.20444	1.14041	6.11881e-16	1.90362e-13	TRUE
C09G9.8	6.45459	4.17726	9.1874	2.19939	1.1371	0.000991144	0.0195006	TRUE
ZK662.2	9.32282	6.03426	13.2691	2.19896	1.13682	8.93274e-05	0.00269485	TRUE
osr-1	46.3059	29.9833	65.8931	2.19766	1.13597	2.71828e-12	4.876e-10	TRUE
K08E7.6	38.3999	24.865	54.6417	2.19753	1.13588	6.57199e-11	9.15069e-09	TRUE
T19D7.3	70.381	45.5766	100.146	2.19732	1.13574	2.85502e-14	7.01807e-12	TRUE
fbxc-41	6.37484	4.12966	9.06905	2.19608	1.13493	0.00139847	0.0257823	TRUE
ZC13.3	47.3644	30.8154	67.2232	2.18148	1.12531	4.22891e-12	7.19673e-10	TRUE
R01H2.8	12.9656	8.44966	18.3847	2.17579	1.12154	1.80191e-05	0.000691287	TRUE
ZK813.6	28.9685	18.8837	41.0704	2.17491	1.12096	2.94134e-09	3.23564e-07	TRUE
T19A5.3	65.5218	42.8162	92.7686	2.16667	1.11548	1.50433e-13	3.18646e-11	TRUE
cky-1	6.85914	4.48743	9.70518	2.16275	1.11287	0.000878771	0.0177414	TRUE
glr-1	24.9944	16.354	35.3629	2.16235	1.1126	2.30172e-08	1.98396e-06	TRUE
Y57A10A.24	6.32366	4.13873	8.94557	2.16143	1.11199	0.000991144	0.0195006	TRUE
F26F12.4	90.3736	59.172	127.815	2.16007	1.11108	5.05013e-15	1.35882e-12	TRUE
C07A9.5	10.6254	6.95712	15.0273	2.15998	1.11102	4.46763e-05	0.001518	TRUE
col-56	7.53325	4.93329	10.6532	2.15945	1.11066	0.000284446	0.00702679	TRUE
C34D4.1	26.7337	17.5111	37.8007	2.15867	1.11014	6.10802e-09	6.14226e-07	TRUE
F52F10.2	7.66317	5.02021	10.8347	2.15822	1.10984	0.000686958	0.0144435	TRUE
fbxa-52	5.98366	3.92055	8.4594	2.15771	1.1095	0.00177169	0.0313287	TRUE
ins-1	26.4974	17.397	37.4178	2.15082	1.10489	1.70461e-08	1.54979e-06	TRUE
F40F12.4	8.04974	5.29807	11.3517	2.14262	1.09938	0.000398777	0.00923841	TRUE
Y75B7AR.1	15.0313	9.90409	21.1839	2.1389	1.09687	3.91986e-06	0.000177786	TRUE
Y106G6G.2	12.476	8.22957	17.5718	2.1352	1.09437	2.61184e-05	0.000959489	TRUE
K09B11.10	37.3604	24.665	52.5949	2.13237	1.09246	3.12963e-10	3.96905e-08	TRUE
ifp-1	115.161	76.0355	162.112	2.13206	1.09225	9.62851e-16	2.90475e-13	TRUE
cut-5	55.357	36.5695	77.9021	2.13025	1.09102	2.98395e-12	5.30478e-10	TRUE
odr-2	8.45782	5.58959	11.8997	2.1289	1.09011	0.000355613	0.00847977	TRUE
F22F7.3	16.4297	10.8589	23.1148	2.12865	1.08994	2.46197e-06	0.000121038	TRUE
C26B9.7	11.8479	7.84692	16.6491	2.12173	1.08524	5.09295e-05	0.00168728	TRUE
C43H6.6	20.6893	13.7603	29.0041	2.10781	1.07575	2.05924e-07	1.40416e-05	TRUE
pqn-74	50.1988	33.4682	70.2757	2.09978	1.07024	2.48515e-11	3.66533e-09	TRUE
F46G11.1	7.64207	5.09577	10.6976	2.09932	1.06992	0.000446588	0.0101856	TRUE
T23F1.5	66.794	44.8106	93.1741	2.07929	1.05609	1.27736e-12	2.39938e-10	TRUE
F23H12.5	93.8668	63.1679	130.705	2.06917	1.04905	4.36916e-14	1.04813e-11	TRUE
D2005.6	91.2282	61.451	126.961	2.06605	1.04688	4.66408e-14	1.10555e-11	TRUE
daf-11	17.6861	11.9502	24.5691	2.05596	1.03981	3.39734e-06	0.000159163	TRUE
C07A9.13	8.68	5.865	12.058	2.05592	1.03978	0.000392535	0.00911992	TRUE
T07C12.8	33.1598	22.4079	46.062	2.05561	1.03957	3.26564e-09	3.53381e-07	TRUE
unc-7	51.2229	34.6504	71.1098	2.05221	1.03717	4.87524e-11	6.83598e-09	TRUE
grl-11	6.48992	4.39561	9.00309	2.0482	1.03436	0.00237188	0.0397559	TRUE
wrt-9	14.551	9.85799	20.1825	2.04733	1.03374	1.54379e-05	0.000603896	TRUE
mab-7	59.5755	40.3893	82.5991	2.04507	1.03215	1.48834e-11	2.26381e-09	TRUE
Y97E10AR.1	186.945	126.77	259.154	2.04428	1.03159	3.79856e-16	1.23989e-13	TRUE
Y17G7B.22	13.4209	9.10117	18.6047	2.0442	1.03154	4.55657e-05	0.00154034	TRUE
F37A4.3	21.9017	14.8768	30.3315	2.03884	1.02775	5.70038e-07	3.37798e-05	TRUE
C05E7.1	48.0138	32.633	66.4708	2.03692	1.02639	2.47485e-10	3.19979e-08	TRUE
F31D4.5	190.374	129.431	263.506	2.03588	1.02565	3.86848e-16	1.24234e-13	TRUE
T13H5.3	21.3716	14.5332	29.5777	2.03518	1.02516	5.49684e-07	3.29661e-05	TRUE
ram-2	75.458	51.3773	104.355	2.03115	1.0223	1.44365e-12	2.66154e-10	TRUE
ZC250.3	31.2955	21.3133	43.2741	2.03038	1.02175	2.32511e-08	1.99549e-06	TRUE
F36H1.11	27.8289	18.9648	38.4659	2.02827	1.02025	1.13251e-07	8.26481e-06	TRUE
R07E3.6	102.287	69.7195	141.368	2.02766	1.01982	1.21305e-13	2.5971e-11	TRUE
col-113	28.4319	19.4092	39.2591	2.02271	1.01629	8.79865e-08	6.71226e-06	TRUE
F41G3.2	22.8369	15.5986	31.5229	2.02089	1.01499	6.41911e-07	3.72627e-05	TRUE
spp-7	23.8194	16.2805	32.8661	2.01875	1.01346	2.4344e-07	1.63203e-05	TRUE
fipr-3	6.54282	4.47376	9.02569	2.01747	1.01255	0.00237188	0.0397559	TRUE
T20F5.4	256.744	175.804	353.873	2.01289	1.00927	9.65565e-17	3.49552e-14	TRUE
clec-180	66.3643	45.5199	91.3776	2.00742	1.00534	1.17182e-11	1.88162e-09	TRUE
F35C12.3	17.0608	11.7534	23.4297	1.99344	0.99526	8.56757e-06	0.000362184	TRUE
T14E8.4	36.2308	24.9618	49.7537	1.9932	0.995084	1.1698e-08	1.12521e-06	TRUE
ugt-56	12.1293	8.36151	16.6506	1.99134	0.993742	0.000141673	0.00394612	TRUE
inx-4	18.6848	12.8981	25.6288	1.98703	0.990613	4.12485e-06	0.000186236	TRUE
ZK180.6	9.31704	6.43463	12.7759	1.9855	0.9895	0.000256344	0.00646903	TRUE
daf-6	43.1006	29.7696	59.0977	1.98517	0.989262	1.44792e-09	1.67656e-07	TRUE
C35A5.11	143.746	99.5582	196.772	1.97645	0.98291	5.25881e-14	1.21754e-11	TRUE
ptr-9	9.6397	6.68419	13.1863	1.97276	0.980216	0.000454246	0.010313	TRUE
shw-3	23.5991	16.3777	32.2648	1.97004	0.978228	6.59131e-07	3.81511e-05	TRUE
F41G3.3	20.0444	13.9113	27.4043	1.96993	0.978147	2.60656e-06	0.000126583	TRUE
tag-297	112.835	78.3177	154.256	1.96962	0.977921	2.57283e-13	5.36853e-11	TRUE
W04E12.9	22.5315	15.6426	30.7983	1.96887	0.977369	9.31776e-07	5.18229e-05	TRUE
C27A2.8	20.1054	13.9584	27.4818	1.96884	0.977346	4.53371e-06	0.000203313	TRUE
F13H10.5	81.0196	56.2799	110.707	1.96708	0.976058	4.50568e-12	7.60277e-10	TRUE
C06G1.1	22.5317	15.655	30.7837	1.96638	0.975545	9.31776e-07	5.18229e-05	TRUE
W10C4.1	14.7796	10.2887	20.1686	1.96028	0.971057	2.20824e-05	0.000826473	TRUE
C30G12.4	25.8868	18.0211	35.3257	1.96024	0.971031	5.77112e-07	3.39303e-05	TRUE
F30H5.3	431.458	300.38	588.753	1.96003	0.970874	7.75874e-17	2.9148e-14	TRUE
tag-141	7.83824	5.46451	10.6867	1.95566	0.967653	0.00141401	0.0259488	TRUE
F36H9.7	15.5421	10.8419	21.1825	1.95377	0.966258	3.33633e-05	0.00118624	TRUE
Y73E7A.8	56.9759	39.7654	77.6286	1.95216	0.965073	2.71708e-10	3.49031e-08	TRUE
F18E9.1	27.0332	18.8687	36.8305	1.95194	0.964906	2.54053e-07	1.69179e-05	TRUE
H03E18.1	110.559	77.2503	150.53	1.9486	0.96244	4.03808e-13	7.96061e-11	TRUE
C29A12.6	50.1107	35.023	68.2159	1.94775	0.961806	1.05504e-09	1.26547e-07	TRUE
Y97E10C.1	545.431	381.436	742.224	1.94587	0.960413	1.14282e-16	3.99204e-14	TRUE
F13H8.5	41.4633	29.0209	56.3943	1.94323	0.958457	8.3813e-09	8.22069e-07	TRUE
lgc-21	30.656	21.4663	41.6836	1.94181	0.957403	1.06501e-07	7.94209e-06	TRUE
Y67A10A.7	22.7329	15.9313	30.8948	1.93925	0.955501	1.1705e-06	6.26499e-05	TRUE
mlt-9	15.5222	10.8865	21.085	1.9368	0.953675	3.08396e-05	0.0011124	TRUE
W01F3.1	36.524	25.6255	49.6022	1.93566	0.952824	3.30887e-08	2.77987e-06	TRUE
hhat-1	157.281	110.365	213.58	1.9352	0.952486	1.03766e-13	2.27043e-11	TRUE
H23N18.5	30.9659	21.7385	42.0388	1.93384	0.951465	1.2402e-07	8.94694e-06	TRUE
T01D3.7	48.0754	33.785	65.224	1.93056	0.949022	1.33457e-09	1.58171e-07	TRUE
F36H9.5	17.54	12.3446	23.7744	1.92591	0.945537	1.0122e-05	0.000416401	TRUE
ZC168.2	13.1299	9.24232	17.7951	1.92539	0.94515	0.000236827	0.00612397	TRUE
T05C1.3	16.2254	11.4256	21.9852	1.9242	0.944263	2.54832e-05	0.000939622	TRUE
hlh-32	12.3006	8.66824	16.6595	1.9219	0.942531	0.000282609	0.0069988	TRUE
ptr-16	41.1217	28.9805	55.6911	1.92167	0.942362	1.30304e-08	1.21806e-06	TRUE
arl-6	21.534	15.1765	29.1629	1.92158	0.942296	4.87173e-06	0.000217004	TRUE
lpr-4	318.693	224.775	431.394	1.91922	0.940523	2.93882e-15	8.01574e-13	TRUE
F59D12.2	31.9544	22.5571	43.2311	1.91652	0.938488	1.21813e-07	8.81974e-06	TRUE
W02B8.3	11.429	8.06875	15.4614	1.91621	0.938252	0.000276103	0.00684619	TRUE
Y57G11C.39	26.2077	18.5147	35.4393	1.91412	0.936681	5.77112e-07	3.39303e-05	TRUE
F54F11.1	16.0621	11.3501	21.7165	1.91332	0.936081	4.17988e-05	0.00143465	TRUE
T23F6.5	11.7636	8.32648	15.8883	1.90816	0.932183	0.000319987	0.00776983	TRUE
cnc-7	25.6219	18.1369	34.6038	1.90792	0.932002	2.83188e-06	0.000134894	TRUE
T03G11.3	20.4234	14.4662	27.5721	1.90597	0.930525	6.65821e-06	0.000286952	TRUE
apt-9	13.3634	9.46939	18.0362	1.90469	0.929553	0.000171018	0.0046222	TRUE
Y57G11C.42	16.1791	11.4675	21.833	1.90391	0.928967	4.17988e-05	0.00143465	TRUE
F59B10.2	10.3858	7.36137	14.0152	1.90388	0.928946	0.000619089	0.0133445	TRUE
F43E2.9	8.717	6.18452	11.756	1.90087	0.926661	0.00154336	0.0279362	TRUE
F56F11.5	20.8053	14.7747	28.0421	1.89798	0.924463	7.70122e-06	0.000329761	TRUE
C01F1.5	11.3245	8.0532	15.2502	1.89368	0.921192	0.00025556	0.00645744	TRUE
col-104	38.9577	27.7371	52.4225	1.88997	0.918367	2.96294e-08	2.49979e-06	TRUE
lon-8	101.726	72.4552	136.851	1.88877	0.917445	1.50079e-11	2.26381e-09	TRUE
F20B10.3	10.375	7.39049	13.9565	1.88844	0.917196	0.000872488	0.0176546	TRUE
dgk-3	8.49024	6.05378	11.414	1.88543	0.914893	0.00192039	0.0335118	TRUE
ZC84.1	51.7418	36.9056	69.5453	1.88441	0.914113	3.2366e-09	3.53381e-07	TRUE
K02H8.1	9.88817	7.05721	13.2853	1.88251	0.912661	0.00131889	0.0247041	TRUE
F17B5.6	12.0316	8.59244	16.1585	1.88055	0.911155	0.00047698	0.0107434	TRUE
H01G02.2	11.8866	8.49176	15.9603	1.87951	0.910354	0.000617336	0.0133445	TRUE
K08C9.5	9.74312	6.96302	13.0792	1.87839	0.909493	0.00123634	0.0234	TRUE
F43C1.1	31.5386	22.55	42.325	1.87694	0.908384	3.81876e-07	2.42925e-05	TRUE
F18C5.9	48.3071	34.5482	64.8179	1.87616	0.907784	1.33704e-08	1.24401e-06	TRUE
lpr-1	86.9571	62.1995	116.666	1.87568	0.907415	7.91252e-11	1.09407e-08	TRUE
dpy-1	69.6274	49.8273	93.3875	1.87423	0.906294	3.94793e-10	4.91296e-08	TRUE
lgc-46	8.73959	6.26073	11.7142	1.87106	0.903856	0.00154336	0.0279362	TRUE
phg-1	53.3511	38.2256	71.5016	1.87052	0.903437	3.96202e-09	4.24128e-07	TRUE
ace-3	122.361	87.7567	163.886	1.8675	0.901109	4.19143e-12	7.19445e-10	TRUE
C42C1.2	16.3663	11.7398	21.9181	1.86699	0.900713	7.78125e-05	0.00240501	TRUE
srd-32	9.3777	6.7346	12.5494	1.86343	0.897957	0.001429	0.0261516	TRUE
W04G3.2	374.558	269.087	501.124	1.86231	0.897094	1.69036e-14	4.31498e-12	TRUE
F32B5.2	20.6637	14.8562	27.6327	1.86001	0.895311	1.29097e-05	0.000518235	TRUE
glt-7	9.59861	6.90183	12.8348	1.85962	0.895005	0.00213076	0.0365422	TRUE
T19H12.6	34.7093	24.9582	46.4106	1.85954	0.894942	1.71645e-07	1.19497e-05	TRUE
R13H4.3	17.4911	12.5813	23.3828	1.85853	0.894166	7.12498e-05	0.00224116	TRUE
che-11	42.597	30.6589	56.9227	1.85664	0.892697	4.41363e-08	3.61645e-06	TRUE
E02H4.4	13.1117	9.43951	17.5183	1.85585	0.892082	0.000221404	0.00577767	TRUE
R04B3.3	40.1731	28.9586	53.6306	1.85198	0.889067	1.04377e-07	7.81608e-06	TRUE
F26G1.5	26.2101	18.9005	34.9817	1.85084	0.888181	1.53513e-06	7.98069e-05	TRUE
K08F8.7	14.7974	10.6771	19.7417	1.84897	0.886722	0.000101051	0.00298522	TRUE
spp-13	92.2376	66.5907	123.014	1.84731	0.885429	1.05789e-10	1.42322e-08	TRUE
cfi-1	88.5912	63.9902	118.112	1.84579	0.884239	1.24196e-10	1.64857e-08	TRUE
grh-1	104.986	75.8337	139.97	1.84575	0.884204	2.29154e-11	3.43059e-09	TRUE
F13E6.2	18.395	13.2987	24.5106	1.84308	0.882115	4.3316e-05	0.00147682	TRUE
F19H8.4	140.082	101.32	186.596	1.84165	0.880996	7.19927e-12	1.17496e-09	TRUE
gei-13	532.814	385.468	709.63	1.84096	0.880457	1.97148e-14	4.90678e-12	TRUE
fbxa-164	11.62	8.41048	15.4714	1.83954	0.879343	0.00138729	0.0256713	TRUE
F01E11.3	25.8804	18.7442	34.4439	1.83758	0.877804	2.65237e-06	0.000128495	TRUE
T03G6.1	231.608	167.81	308.166	1.8364	0.876882	5.34136e-13	1.03254e-10	TRUE
T23F6.1	19.618	14.2183	26.0977	1.83551	0.87618	3.21763e-05	0.00115435	TRUE
F22D6.11	11.5483	8.37547	15.3557	1.83341	0.874529	0.00096988	0.0192152	TRUE
ptr-4	371.985	269.794	494.614	1.8333	0.874444	6.81478e-14	1.55964e-11	TRUE
phat-4	20.2013	14.6558	26.8558	1.83243	0.873756	1.76337e-05	0.000679118	TRUE
F28E10.1	23.4632	17.0356	31.1764	1.83007	0.871897	8.24606e-06	0.000351579	TRUE
ceh-48	164.83	119.678	219.012	1.83001	0.871855	3.54143e-12	6.18684e-10	TRUE
Y76A2B.2	47.5977	34.5677	63.2337	1.82927	0.87127	2.24773e-08	1.94585e-06	TRUE
nab-1	140.204	101.929	186.134	1.82611	0.868775	1.24906e-11	1.9896e-09	TRUE
F21E9.2	14.1034	10.2668	18.7072	1.8221	0.865599	0.000238517	0.0061517	TRUE
C54G4.4	31.3938	22.8699	41.6225	1.81997	0.863915	5.21273e-07	3.18376e-05	TRUE
T14B1.1	297.795	216.996	394.755	1.81918	0.86329	2.58841e-13	5.36853e-11	TRUE
qua-1	138.281	100.764	183.301	1.81911	0.863231	1.44791e-11	2.23483e-09	TRUE
sol-1	21.2579	15.4928	28.176	1.81866	0.862872	1.18276e-05	0.000478658	TRUE
C53D5.3	10.829	7.89598	14.3487	1.81721	0.861727	0.00136497	0.0253762	TRUE
T27E4.5	8.898	6.48982	11.7878	1.81636	0.861047	0.00233812	0.039386	TRUE
ugt-18	31.9105	23.2801	42.2671	1.81559	0.86044	2.10078e-06	0.000104834	TRUE
sng-1	31.9848	23.3426	42.3555	1.81451	0.859582	1.03203e-06	5.69215e-05	TRUE
F53H4.5	37.1513	27.1134	49.1967	1.81448	0.859553	2.7243e-07	1.79022e-05	TRUE
C06E1.8	41.8364	30.5333	55.4	1.81441	0.8595	1.49925e-07	1.06248e-05	TRUE
fut-4	13.6631	9.97525	18.0886	1.81335	0.858655	0.000345366	0.00826512	TRUE
F58B4.6	17.6712	12.9079	23.3872	1.81186	0.857469	7.57005e-05	0.00235622	TRUE
F22B7.1	27.4859	20.0792	36.3739	1.81152	0.857203	4.05217e-06	0.00018337	TRUE
ZK688.2	139.68	102.231	184.62	1.80591	0.852728	2.88121e-11	4.18742e-09	TRUE
Y42A5A.4	13.2232	9.6798	17.4753	1.80533	0.852264	0.000392116	0.00911992	TRUE
nas-38	9.07346	6.64241	11.9907	1.80518	0.85214	0.00165496	0.0296596	TRUE
F26A10.2	123.237	90.2288	162.846	1.80481	0.851847	2.9041e-11	4.19012e-09	TRUE
ptr-19	52.356	38.334	69.1824	1.80473	0.851781	2.92835e-08	2.48113e-06	TRUE
Y38A10A.2	14.0785	10.3094	18.6013	1.80431	0.851448	0.000238517	0.0061517	TRUE
bbs-9	44.8388	32.8388	59.2387	1.80392	0.851138	1.09335e-07	8.09279e-06	TRUE
nhr-50	14.2995	10.4767	18.8869	1.80276	0.850204	0.000323251	0.00783952	TRUE
F35D2.4	32.6552	23.9413	43.1119	1.80073	0.848582	1.30324e-06	6.86476e-05	TRUE
Y6B3B.7	17.2313	12.6874	22.6841	1.78792	0.838285	0.000125526	0.00358071	TRUE
acc-4	23.0651	16.9854	30.3608	1.78747	0.837918	2.81781e-05	0.00102757	TRUE
F16B4.5	9.84032	7.25555	12.9421	1.78375	0.834911	0.00225637	0.0383054	TRUE
F45H7.1	26.0837	19.2424	34.2933	1.78217	0.833637	9.69922e-06	0.000400666	TRUE
Y48G1BR.1	32.8753	24.2537	43.2211	1.78204	0.833532	1.37927e-06	7.20805e-05	TRUE
ZC449.2	111.774	82.5247	146.872	1.77974	0.831665	3.12053e-10	3.96905e-08	TRUE
M02G9.2	21.5252	15.922	28.249	1.77421	0.827179	4.61252e-05	0.00155397	TRUE
unc-41	86.6607	64.13	113.698	1.77292	0.826129	9.85318e-10	1.2036e-07	TRUE
C29H12.6	77.0323	57.012	101.057	1.77255	0.825824	3.98645e-09	4.24461e-07	TRUE
sto-6	15.3217	11.3412	20.0983	1.77214	0.825496	0.000199358	0.00526449	TRUE
pqn-73	380.723	281.837	499.387	1.7719	0.825299	8.30141e-13	1.58932e-10	TRUE
F52C9.5	21.3163	15.7805	27.9592	1.77176	0.825182	5.3744e-05	0.00176293	TRUE
W06F12.3	12.2778	9.09076	16.1023	1.77128	0.824791	0.000892483	0.0179497	TRUE
str-173	37.8379	28.0198	49.6197	1.77088	0.824464	4.7965e-07	2.96288e-05	TRUE
K08D12.2	22.0382	16.3282	28.8901	1.76933	0.823205	3.22454e-05	0.00115474	TRUE
C56E6.6	61.856	45.9101	80.9911	1.76413	0.818954	2.22021e-08	1.93888e-06	TRUE
W04G3.1	385.349	286.064	504.491	1.76356	0.81849	1.43582e-12	2.66154e-10	TRUE
B0205.4	50.4048	37.4236	65.9823	1.76312	0.818132	1.35235e-07	9.72081e-06	TRUE
del-1	13.3741	9.9301	17.5069	1.76301	0.81804	0.000563263	0.0123243	TRUE
C35A5.10	10.7755	8.0041	14.1012	1.76174	0.817003	0.00227211	0.0384694	TRUE
T22B11.2	35.3273	26.257	46.2116	1.75997	0.815552	1.06364e-06	5.81817e-05	TRUE
C06C3.10	22.8964	17.0336	29.9316	1.75721	0.813284	3.62976e-05	0.00127464	TRUE
F09F7.1	16.9236	12.5956	22.1171	1.75594	0.812242	0.000323767	0.00784249	TRUE
gcy-22	23.0339	17.1573	30.0858	1.75354	0.810266	2.30204e-05	0.00085835	TRUE
F29A7.4	18.8537	14.0455	24.6235	1.75312	0.809927	0.000106284	0.00310297	TRUE
K07G5.3	66.7775	49.7538	87.2058	1.75275	0.809617	2.20799e-08	1.93671e-06	TRUE
F17A9.3	118.888	88.6449	155.179	1.75057	0.807826	5.83365e-10	7.16999e-08	TRUE
D1069.1	10.6335	7.93805	13.868	1.74703	0.804901	0.00215917	0.0369399	TRUE
F54C8.6	98.3418	73.4671	128.191	1.74488	0.803129	1.44829e-09	1.67656e-07	TRUE
W03B1.1	15.7978	11.8111	20.582	1.7426	0.801242	0.00029833	0.00730633	TRUE
bbs-2	41.1959	30.8154	53.6526	1.74109	0.799995	9.25755e-07	5.17773e-05	TRUE
hot-2	18.0335	13.4918	23.4836	1.74059	0.799577	7.57005e-05	0.00235622	TRUE
Y71G12B.25	116.575	87.3478	151.648	1.73614	0.795886	9.96955e-10	1.21039e-07	TRUE
ZK287.4	80.5824	60.3892	104.814	1.73564	0.795472	7.16689e-09	7.0995e-07	TRUE
C17C3.3	15.6685	11.7448	20.3769	1.73498	0.794916	0.000674723	0.0142465	TRUE
Y57E12B.3	49.4499	37.0724	64.3029	1.73452	0.794539	2.70557e-07	1.78379e-05	TRUE
F27C8.2	13.9109	10.4322	18.0853	1.73361	0.793775	0.00066052	0.0140359	TRUE
abch-1	10.179	7.64528	13.2195	1.72911	0.790027	0.00251465	0.0416549	TRUE
che-3	57.773	43.4088	75.01	1.72799	0.789095	1.08627e-07	8.07041e-06	TRUE
K07C11.10	26.1631	19.6603	33.9665	1.72767	0.788826	2.91547e-05	0.00105738	TRUE
Y73F8A.5	66.354	49.8976	86.1016	1.72557	0.78707	3.64247e-08	3.02188e-06	TRUE
F39D8.3	14.4494	10.8711	18.7433	1.72414	0.785873	0.000578951	0.0126398	TRUE
fos-1	17.5475	13.2026	22.7614	1.72401	0.785769	0.000315556	0.00768098	TRUE
slo-1	14.6566	11.0418	18.9943	1.72022	0.78259	0.000483082	0.010844	TRUE
osm-5	48.4017	36.4769	62.7113	1.7192	0.781742	3.12282e-07	2.03198e-05	TRUE
T10H9.1	18.9969	14.3172	24.6126	1.7191	0.781652	0.000138697	0.00388932	TRUE
F13B9.2	24.2913	18.3234	31.4529	1.71654	0.779506	6.46907e-05	0.0020576	TRUE
unc-9	83.1526	62.7437	107.643	1.7156	0.778715	1.2376e-08	1.17342e-06	TRUE
R07B1.9	47.8485	36.1189	61.9239	1.71445	0.777744	3.95494e-07	2.4999e-05	TRUE
F46C5.1	22.6738	17.1245	29.3328	1.71292	0.776454	7.97773e-05	0.00245131	TRUE
wrt-6	22.5585	17.0397	29.1809	1.71253	0.776125	4.63992e-05	0.0015589	TRUE
ceh-24	21.5661	16.3123	27.8707	1.70857	0.772791	4.13856e-05	0.00142813	TRUE
C42D4.13	15.416	11.6673	19.9144	1.70685	0.77134	0.000616673	0.0133445	TRUE
ifta-2	33.3357	25.2352	43.0564	1.70621	0.770793	6.57051e-06	0.000283786	TRUE
C25F6.7	22.2288	16.8317	28.7054	1.70544	0.770141	0.000107493	0.00312907	TRUE
unc-1	32.0971	24.3082	41.4438	1.70493	0.769715	1.42877e-05	0.00056445	TRUE
nph-1	67.2661	50.9695	86.822	1.70341	0.768426	8.96266e-08	6.81128e-06	TRUE
K04H4.2	19.206	14.5545	24.7878	1.7031	0.768167	0.000145829	0.00404402	TRUE
T01G9.3	214.281	162.41	276.526	1.70264	0.767774	1.48848e-10	1.94981e-08	TRUE
R09E10.5	758.89	575.331	979.161	1.70191	0.767156	4.12404e-12	7.14032e-10	TRUE
oac-51	45.2214	34.2877	58.3419	1.70154	0.766844	9.08778e-07	5.09709e-05	TRUE
ZK265.7	84.756	64.2688	109.341	1.7013	0.766637	2.17421e-08	1.91552e-06	TRUE
R11G1.1	12.8235	9.72509	16.5415	1.70092	0.766311	0.00175764	0.0311911	TRUE
ptb-1	49.8353	37.8684	64.1955	1.69522	0.761477	4.67287e-07	2.89849e-05	TRUE
C09G5.8	49.8994	37.9301	64.2625	1.69423	0.760633	4.07671e-07	2.56061e-05	TRUE
C14A11.2	75.0898	57.0936	96.6852	1.69345	0.759965	4.88797e-08	3.92437e-06	TRUE
E04A4.6	46.2733	35.2123	59.5464	1.69107	0.757937	9.79496e-07	5.41743e-05	TRUE
ptd-2	13.0393	9.93113	16.7691	1.68853	0.755771	0.0014565	0.026557	TRUE
C07E3.10	24.207	18.446	31.1201	1.68709	0.754533	9.39443e-05	0.00281102	TRUE
T26H5.9	118.791	90.6602	152.548	1.68263	0.750722	7.98778e-09	7.87349e-07	TRUE
F45E4.3	40.5502	30.9686	52.048	1.68067	0.749036	4.17865e-06	0.000188238	TRUE
acr-8	38.3766	29.3177	49.2473	1.67978	0.748273	6.12068e-06	0.000266089	TRUE
C05B5.5	27.7405	21.2108	35.5762	1.67727	0.746115	7.92155e-05	0.00243781	TRUE
del-2	55.0657	42.1069	70.6161	1.67707	0.745939	5.64161e-07	3.35314e-05	TRUE
C34C6.3	40.0202	30.6149	51.3065	1.67586	0.744905	3.17325e-06	0.00014986	TRUE
egl-38	45.3661	34.7156	58.1467	1.67494	0.744111	1.58118e-06	8.17738e-05	TRUE
C44H4.1	48.2324	36.9296	61.7957	1.67334	0.742728	1.08183e-06	5.88532e-05	TRUE
cyp-32B1	75.7507	58.1138	96.9151	1.66768	0.737841	1.48054e-07	1.0566e-05	TRUE
ins-19	203.719	156.351	260.56	1.66651	0.736829	1.04497e-09	1.26099e-07	TRUE
T06A1.1	43.9256	33.7202	56.1722	1.66583	0.736241	3.46163e-06	0.000161595	TRUE
F55A4.2	76.7095	58.8949	98.0871	1.66546	0.735922	8.59349e-08	6.58096e-06	TRUE
ssu-2	46.0894	35.3992	58.9177	1.66438	0.734986	2.54678e-06	0.000124592	TRUE
Y52B11A.4	82.8235	63.6772	105.799	1.66149	0.732477	6.48325e-08	5.04341e-06	TRUE
ugt-59	29.2936	22.5457	37.391	1.65846	0.729841	5.06291e-05	0.00168293	TRUE
H34I24.3	21.0285	16.1915	26.8329	1.65722	0.728764	0.00014818	0.00409212	TRUE
K11H12.11	26.9556	20.7595	34.3909	1.65663	0.728256	5.23835e-05	0.00172398	TRUE
C06E4.2	41.7207	32.134	53.2248	1.65634	0.727999	5.73369e-06	0.000252017	TRUE
adt-1	33.8761	26.1204	43.1828	1.65322	0.725277	1.44319e-05	0.000569015	TRUE
set-18	13.6116	10.498	17.3479	1.65249	0.724638	0.00207611	0.0356972	TRUE
fbxa-137	45.9117	35.419	58.5029	1.65174	0.723987	3.83344e-06	0.000175063	TRUE
Y41D4B.6	140.807	108.649	179.397	1.65116	0.723481	5.53831e-09	5.59763e-07	TRUE
col-174	24.5269	18.928	31.2456	1.65076	0.723131	9.79627e-05	0.00291125	TRUE
T28D6.4	142.934	110.31	182.084	1.65065	0.723037	4.28377e-09	4.50617e-07	TRUE
C50D2.2	24.8202	19.1668	31.6042	1.64891	0.721511	0.00012747	0.00361032	TRUE
Y43F8C.4	31.7608	24.5893	40.3667	1.64164	0.715136	2.76917e-05	0.00101355	TRUE
Y75B8A.5	83.3142	64.5129	105.876	1.64115	0.714711	1.43851e-07	1.0303e-05	TRUE
lrx-1	27.078	20.968	34.4098	1.64106	0.714628	7.76282e-05	0.00240382	TRUE
F31F6.8	15.199	11.7807	19.3011	1.63837	0.712263	0.00181842	0.0320412	TRUE
F11E6.8	178.65	138.493	226.839	1.6379	0.71185	4.3e-09	4.50617e-07	TRUE
ZK84.1	32.3131	25.0747	40.9992	1.63508	0.709366	3.797e-05	0.00132635	TRUE
cpx-2	12.8731	9.99178	16.3306	1.6344	0.708765	0.00289249	0.046296	TRUE
unc-36	126.321	98.0534	160.243	1.63424	0.708619	2.23768e-08	1.94561e-06	TRUE
nrx-1	21.4827	16.6781	27.2481	1.63376	0.7082	0.000249262	0.00633042	TRUE
arl-3	25.5408	19.8411	32.3804	1.63199	0.706633	0.000100105	0.00296607	TRUE
Y102A11A.5	113.864	88.4785	144.327	1.63121	0.705942	3.63934e-08	3.02188e-06	TRUE
ZC84.6	66.1738	51.4306	83.8657	1.63066	0.705455	3.71762e-07	2.38011e-05	TRUE
C53D5.2	74.0781	57.5952	93.8576	1.62961	0.704526	3.73238e-07	2.3819e-05	TRUE
F10F2.4	71.5337	55.6217	90.6282	1.62937	0.704313	5.60143e-07	3.33922e-05	TRUE
W01C9.1	35.1296	27.322	44.4988	1.62868	0.703703	2.39963e-05	0.000889741	TRUE
T23H2.4	21.6143	16.8178	27.3701	1.62745	0.702613	0.000325937	0.00786634	TRUE
T01G9.1	30.5253	23.7707	38.6308	1.62514	0.700564	7.72607e-05	0.00239617	TRUE
dyf-8	266.76	207.856	337.445	1.62346	0.699071	1.73898e-09	1.98993e-07	TRUE
C15A11.4	103.765	80.8582	131.253	1.62325	0.698887	1.11962e-07	8.22614e-06	TRUE
B0222.3	74.2447	57.8589	93.9077	1.62305	0.698704	3.37196e-07	2.17984e-05	TRUE
tsp-11	44.3162	34.536	56.0524	1.62301	0.698673	5.66786e-06	0.000249674	TRUE
hhat-2	103.953	81.0546	131.43	1.6215	0.69733	7.94201e-08	6.10553e-06	TRUE
B0393.5	219.019	170.803	276.878	1.62104	0.696921	3.32505e-09	3.57865e-07	TRUE
T08G2.2	33.6933	26.2838	42.5847	1.62019	0.696164	3.45155e-05	0.00122502	TRUE
jkk-1	27.4663	21.433	34.7061	1.61929	0.695357	8.38974e-05	0.00255035	TRUE
osm-12	28.3765	22.1477	35.851	1.61872	0.694856	8.22528e-05	0.00251572	TRUE
T01D3.6	18.7861	14.6698	23.7257	1.61732	0.693601	0.00101189	0.0198304	TRUE
fax-1	29.9768	23.4131	37.8532	1.61675	0.693099	5.46736e-05	0.00178168	TRUE
unc-86	35.1436	27.4542	44.3709	1.61618	0.692586	2.79712e-05	0.0010219	TRUE
slt-1	202.239	158.002	255.323	1.61595	0.692379	5.36828e-09	5.46387e-07	TRUE
T05C1.1	30.6155	23.9195	38.6506	1.61586	0.692301	6.34135e-05	0.00203321	TRUE
acn-1	282.979	221.16	357.16	1.61494	0.691479	1.79267e-09	2.03965e-07	TRUE
lgc-22	270.596	211.531	341.473	1.6143	0.690904	1.96083e-09	2.19338e-07	TRUE
nas-4	21.9978	17.1988	27.7567	1.61388	0.69053	0.000437221	0.0100063	TRUE
T24F1.5	62.1039	48.5682	78.3467	1.61313	0.689862	1.65958e-06	8.53846e-05	TRUE
acc-1	16.8169	13.1535	21.2129	1.61272	0.689495	0.00159041	0.0286316	TRUE
T17H7.7	36.3515	28.433	45.8538	1.6127	0.689475	2.12497e-05	0.000798307	TRUE
F13D11.4	182.169	142.487	229.786	1.61268	0.689458	1.1855e-08	1.13483e-06	TRUE
nlp-39	51.1438	40.0083	64.5065	1.61233	0.689144	4.91793e-06	0.000218574	TRUE
ZK287.1	333.492	260.999	420.483	1.61106	0.688006	1.39783e-09	1.63719e-07	TRUE
F53A9.4	29.839	23.3578	37.6165	1.61045	0.687463	6.45485e-05	0.0020576	TRUE
fbxc-53	30.0787	23.5593	37.9019	1.60879	0.685972	6.69691e-05	0.00211946	TRUE
wrt-2	209.974	164.519	264.52	1.60784	0.685121	5.03535e-09	5.22182e-07	TRUE
T06D8.3	165.365	129.639	208.237	1.60629	0.683732	1.36653e-08	1.26554e-06	TRUE
B0334.6	44.0852	34.5751	55.4974	1.60513	0.682689	9.16871e-06	0.000384333	TRUE
C34F6.1	18.2062	14.2843	22.9125	1.60403	0.681703	0.0010741	0.0207635	TRUE
C30G12.1	21.7681	17.0927	27.3785	1.60177	0.679665	0.000325937	0.00786634	TRUE
aff-1	93.2187	73.2047	117.235	1.60147	0.6794	1.7823e-07	1.2322e-05	TRUE
W05B2.2	30.8523	24.2406	38.7864	1.60006	0.678124	6.57374e-05	0.00208756	TRUE
F47B8.10	36.1645	28.4144	45.4645	1.60005	0.678117	3.5691e-05	0.00125778	TRUE
pag-3	25.5396	20.0679	32.1055	1.59984	0.677932	0.000148473	0.00409453	TRUE
F44E2.4	372.761	292.976	468.503	1.59912	0.677274	1.71559e-09	1.97451e-07	TRUE
lagr-1	28.0822	22.0717	35.2949	1.59911	0.677265	0.00014101	0.00393779	TRUE
F07C6.6	17.8161	14.0131	22.3797	1.59705	0.675408	0.000789658	0.0162259	TRUE
col-48	54.1941	42.64	68.059	1.59613	0.674577	3.17619e-06	0.00014986	TRUE
sad-1	29.4941	23.2161	37.0278	1.59492	0.673481	0.000105677	0.00308977	TRUE
F07C3.2	62.915	49.5266	78.9811	1.59472	0.673303	2.84068e-06	0.00013499	TRUE
lin-44	21.999	17.3286	27.6034	1.59294	0.671693	0.000542341	0.0119453	TRUE
T19B10.9	27.9991	22.0585	35.1278	1.59248	0.671277	0.000115269	0.00333109	TRUE
syd-9	66.1039	52.0912	82.9193	1.59181	0.670669	1.09905e-06	5.94652e-05	TRUE
inx-6	89.2363	70.3337	111.919	1.59126	0.670173	4.88974e-07	2.99568e-05	TRUE
C47E8.6	29.9921	23.6543	37.5975	1.58945	0.668531	0.000171089	0.0046222	TRUE
unc-38	42.7278	33.6991	53.5622	1.58943	0.668506	2.36713e-05	0.000880971	TRUE
F26D10.11	41.7597	32.9544	52.326	1.58783	0.667058	1.38896e-05	0.000554222	TRUE
aptf-1	18.0187	14.2361	22.5578	1.58455	0.664072	0.00103769	0.0201969	TRUE
F20D1.7	69.1691	54.6859	86.549	1.58266	0.662349	2.82059e-06	0.000134678	TRUE
T25B9.10	40.1605	31.7557	50.2462	1.58227	0.661997	4.64281e-05	0.0015589	TRUE
C02F4.4	30.164	23.8563	37.7332	1.58169	0.661464	0.000181749	0.00487054	TRUE
bus-17	65.7093	51.9932	82.1685	1.58037	0.660263	2.68074e-06	0.000128928	TRUE
math-21	17.5959	13.9302	21.9947	1.57892	0.65894	0.00232131	0.0392023	TRUE
ptr-5	125.723	99.5691	157.108	1.57788	0.657989	1.11433e-07	8.21759e-06	TRUE
ZK813.5	13.6418	10.8045	17.0464	1.57771	0.65783	0.00259143	0.0425403	TRUE
C08A9.10	763.205	604.626	953.499	1.57701	0.657188	1.85111e-09	2.09417e-07	TRUE
F20G2.3	45.4999	36.0499	56.84	1.57671	0.656914	1.82173e-05	0.000697546	TRUE
B0564.3	30.8249	24.429	38.5	1.576	0.656265	0.000113668	0.0032896	TRUE
C35E7.2	16.6473	13.1945	20.7905	1.5757	0.655989	0.00188036	0.0329867	TRUE
T13H10.2	21.9652	17.4162	27.4239	1.57463	0.655008	0.000669797	0.0141725	TRUE
C26B9.3	239.893	190.343	299.353	1.57271	0.65325	2.15677e-08	1.91514e-06	TRUE
unc-24	62.4224	49.559	77.8584	1.57102	0.651705	4.60131e-06	0.00020588	TRUE
F48E3.9	33.9943	26.9928	42.3961	1.57065	0.651358	0.000101574	0.00298814	TRUE
R11A5.7	92.279	73.2785	115.08	1.57044	0.651173	6.84573e-07	3.93946e-05	TRUE
lgc-55	32.2291	25.5933	40.192	1.57041	0.651142	8.36236e-05	0.00254981	TRUE
Y47G6A.17	64.7787	51.4414	80.7835	1.5704	0.651129	3.65321e-06	0.000168546	TRUE
ZC374.2	123.216	97.8739	153.626	1.56963	0.650424	1.76495e-07	1.22446e-05	TRUE
Y110A2AL.4	110.363	87.6883	137.573	1.56889	0.649743	4.21722e-07	2.64054e-05	TRUE
C30G7.4	30.0403	23.8689	37.4461	1.56882	0.649684	0.000146189	0.00404444	TRUE
C06G3.3	17.6987	14.0785	22.0429	1.56572	0.646822	0.0028757	0.0461015	TRUE
tub-1	26.6744	21.2336	33.2033	1.56372	0.64498	0.000404302	0.00932799	TRUE
ptr-15	85.1528	67.7882	105.99	1.56355	0.644826	1.24111e-06	6.60743e-05	TRUE
bus-19	41.3934	32.9689	51.5029	1.56217	0.64355	3.75573e-05	0.00131424	TRUE
K03B8.6	138.656	110.461	172.49	1.56155	0.64298	1.63153e-07	1.15196e-05	TRUE
C48B4.3	75.8478	60.4597	94.3134	1.55994	0.641488	2.26062e-06	0.000111691	TRUE
cdh-8	133.665	106.559	166.194	1.55965	0.641218	1.6513e-07	1.1614e-05	TRUE
F59C6.8	23.7801	18.9606	29.5636	1.55922	0.640821	0.000619273	0.0133445	TRUE
che-12	39.0688	31.1531	48.5678	1.559	0.640624	4.19567e-05	0.00143539	TRUE
grl-10	88.4275	70.512	109.926	1.55897	0.640594	1.15361e-06	6.20668e-05	TRUE
cutl-28	222.843	177.703	277.012	1.55885	0.640481	3.79669e-08	3.13676e-06	TRUE
M02D8.4	82.9678	66.1697	103.126	1.5585	0.64016	1.07513e-06	5.86488e-05	TRUE
F23F12.8	42.317	33.7623	52.5827	1.55744	0.639176	3.329e-05	0.00118576	TRUE
C35C5.8	138.671	110.714	172.219	1.55553	0.637406	2.68269e-07	1.77458e-05	TRUE
R57.2	47.7207	38.1083	59.2556	1.55493	0.636847	2.57443e-05	0.000947496	TRUE
lgc-20	25.7425	20.5575	31.9645	1.55488	0.636807	0.000399819	0.00924599	TRUE
Y67A10A.9	139.834	111.694	173.603	1.55427	0.636237	1.65656e-07	1.1614e-05	TRUE
C56G2.4	139.2	111.189	172.812	1.55422	0.636187	1.95294e-07	1.34086e-05	TRUE
W03B1.6	169.354	135.29	210.231	1.55393	0.635919	1.04418e-07	7.81608e-06	TRUE
F45G2.2	25.2015	20.1327	31.284	1.55389	0.635887	0.000432015	0.00989857	TRUE
tnt-4	15.9764	12.7665	19.8283	1.55315	0.635195	0.00263391	0.0430927	TRUE
F01G10.10	74.955	59.9358	92.9779	1.55129	0.63347	3.68852e-06	0.000169612	TRUE
T13C2.3	17.6085	14.0828	21.8393	1.55078	0.632995	0.00225666	0.0383054	TRUE
F15B9.8	414.289	331.352	513.812	1.55065	0.632875	1.30264e-08	1.21806e-06	TRUE
Y110A7A.20	17.8393	14.2758	22.1155	1.54916	0.631489	0.0028757	0.0461015	TRUE
agr-1	331.256	265.1	410.642	1.549	0.631341	2.09049e-08	1.86654e-06	TRUE
ZC190.4	332.539	266.219	412.122	1.54805	0.630455	1.66778e-08	1.52326e-06	TRUE
lim-8	16.9151	13.5423	20.9625	1.54793	0.630337	0.00250872	0.0415913	TRUE
F54B11.11	49.7491	39.8407	61.6392	1.54714	0.629603	4.17064e-05	0.00143465	TRUE
inx-1	81.4636	65.2662	100.9	1.54598	0.628524	1.7833e-06	9.11464e-05	TRUE
H42K12.3	328.606	263.279	406.998	1.54588	0.62843	2.16416e-08	1.91514e-06	TRUE
C04A11.1	14.5962	11.6946	18.0781	1.54585	0.628401	0.00318494	0.0498548	TRUE
egl-19	81.5296	65.3457	100.95	1.54487	0.627482	2.18519e-06	0.000108232	TRUE
F53B1.6	73.7734	59.1515	91.3196	1.54383	0.62651	5.48669e-06	0.000242768	TRUE
C16B8.2	17.8781	14.3372	22.127	1.54333	0.626042	0.00191985	0.0335118	TRUE
ZC328.1	199.102	159.723	246.356	1.54239	0.625166	1.14252e-07	8.30243e-06	TRUE
W02D9.6	305.875	245.417	378.426	1.54197	0.624775	3.50659e-08	2.9336e-06	TRUE
ric-3	260.954	209.429	322.783	1.54125	0.624105	5.79634e-08	4.5798e-06	TRUE
F18E9.3	67.8002	54.4453	83.8261	1.53964	0.622592	6.27369e-06	0.000272147	TRUE
R11F4.3	57.7811	46.4113	71.4249	1.53895	0.62195	1.41964e-05	0.000563213	TRUE
cdh-9	115.841	93.0484	143.191	1.53889	0.621893	5.29043e-07	3.20922e-05	TRUE
Y53F4B.20	60.0272	48.2343	74.1786	1.53788	0.620943	1.2439e-05	0.000501361	TRUE
cyp-42A1	140.467	113.022	173.401	1.53422	0.617506	4.32145e-07	2.68889e-05	TRUE
F59D12.1	29.8376	24.0126	36.8277	1.53368	0.617002	0.000227026	0.00590118	TRUE
Y37E11AL.6	21.0408	16.9372	25.965	1.53302	0.616374	0.00209728	0.0360302	TRUE
snf-11	147.156	118.472	181.577	1.53265	0.616032	3.64622e-07	2.34193e-05	TRUE
F43D9.1	457.596	368.601	564.391	1.53117	0.614636	1.8081e-08	1.63641e-06	TRUE
F40H3.3	24.2414	19.5271	29.8986	1.53113	0.614596	0.000939616	0.018765	TRUE
ptr-1	151.811	122.35	187.165	1.52975	0.613293	3.86799e-07	2.45272e-05	TRUE
unc-122	22.7839	18.3662	28.0851	1.52918	0.612754	0.000897312	0.0180286	TRUE
del-3	29.4874	23.773	36.3446	1.52882	0.612417	0.000301081	0.00736465	TRUE
cdh-5	26.9917	21.7797	33.2461	1.52647	0.610196	0.000670557	0.0141735	TRUE
sqt-3	2636.6	2128.6	3246.2	1.52504	0.608848	6.71873e-09	6.68883e-07	TRUE
rga-2	347.288	280.43	427.518	1.52451	0.608345	4.63688e-08	3.75304e-06	TRUE
F17E9.2	70.5101	56.9561	86.775	1.52354	0.60743	8.29182e-06	0.000352501	TRUE
F46G11.2	21.4376	17.3179	26.3811	1.52334	0.607238	0.00101413	0.0198548	TRUE
ZC443.2	30.0942	24.312	37.0328	1.52323	0.607131	0.00056573	0.0123647	TRUE
ifa-3	360.851	291.579	443.978	1.52267	0.606599	5.02736e-08	4.02007e-06	TRUE
C35E7.4	193.895	156.778	238.437	1.52086	0.604884	2.2358e-07	1.51418e-05	TRUE
snf-9	116.28	94.0823	142.916	1.51906	0.603176	1.37707e-06	7.20805e-05	TRUE
twk-11	28.3618	22.9487	34.8576	1.51894	0.603062	0.000489367	0.0109604	TRUE
bre-1	41.2456	33.3827	50.6811	1.51818	0.602345	0.000123276	0.0035344	TRUE
K09C4.1	47.6393	38.5605	58.5338	1.51797	0.602148	8.61189e-05	0.00260991	TRUE
T27A10.6	136.872	110.817	168.137	1.51725	0.601458	7.70375e-07	4.39511e-05	TRUE
lntl-1	36.6083	29.6452	44.9641	1.51674	0.600972	0.000150308	0.00413366	TRUE
C11H1.9	16.5157	13.3794	20.2794	1.51572	0.600003	0.00279484	0.0451689	TRUE
Y39A1A.9	29.2379	23.6882	35.8977	1.51542	0.599722	0.000399027	0.00923841	TRUE
T04F8.9	46.0868	37.3456	56.5763	1.51494	0.599261	5.88855e-05	0.0018972	TRUE
F10E7.9	174.459	141.468	214.048	1.51304	0.597452	4.80752e-07	2.96288e-05	TRUE
F13E9.11	157.384	127.623	193.098	1.51303	0.597441	6.08832e-07	3.55497e-05	TRUE
prkl-1	97.5134	79.0926	119.618	1.51238	0.596824	3.46882e-06	0.000161595	TRUE
W03G11.2	25.155	20.4052	30.8547	1.5121	0.596552	0.00106385	0.0206254	TRUE
zbed-6	149.455	121.272	183.275	1.51127	0.595759	5.97923e-07	3.50154e-05	TRUE
igcm-2	95.3587	77.4275	116.876	1.50949	0.594061	3.89104e-06	0.000176883	TRUE
inx-20	29.9793	24.3573	36.7258	1.50779	0.592439	0.000370644	0.00869246	TRUE
nas-3	59.6334	48.4522	73.0507	1.50769	0.592335	3.02042e-05	0.00109146	TRUE
try-5	23.0033	18.6962	28.1718	1.50681	0.591501	0.00227167	0.0384694	TRUE
M03D4.4	22.9047	18.6215	28.0446	1.50603	0.590751	0.00153049	0.0278039	TRUE
F21D9.4	24.5954	19.9989	30.1111	1.50564	0.590376	0.000963935	0.0191355	TRUE
acy-1	161.77	131.594	197.981	1.50449	0.58927	5.30854e-07	3.20922e-05	TRUE
W03D8.11	20.8438	16.9585	25.5063	1.50404	0.588845	0.00248734	0.0413746	TRUE
R04B5.6	27.0931	22.0465	33.1491	1.5036	0.588421	0.000823392	0.0168495	TRUE
C35A11.2	18.2582	14.8577	22.3388	1.50352	0.588339	0.00302563	0.0479644	TRUE
T15B12.1	125.62	102.246	153.669	1.50293	0.587779	1.7853e-06	9.11464e-05	TRUE
tag-163	39.2507	31.9573	48.0027	1.50209	0.586972	0.000216405	0.00567025	TRUE
F53C3.5	62.8548	51.1851	76.8583	1.50157	0.586476	1.92059e-05	0.000731182	TRUE
K01B6.3	64.7155	52.7073	79.1254	1.50122	0.586137	2.54395e-05	0.000939622	TRUE
cpg-7	43.0275	35.0438	52.6078	1.5012	0.586118	0.000131157	0.00369373	TRUE
ptr-6	81.4898	66.3833	99.6176	1.50064	0.585579	9.60184e-06	0.000397468	TRUE
C34E11.2	23.3675	19.0357	28.5657	1.50064	0.585577	0.00139398	0.0257363	TRUE
C44H9.7	53.4846	43.5707	65.3812	1.50058	0.585516	7.47529e-05	0.00234026	TRUE
plx-2	364.775	297.371	445.66	1.49866	0.583677	8.99968e-08	6.8134e-06	TRUE
K10G6.4	82.6506	67.424	100.922	1.49683	0.581914	1.01079e-05	0.000416401	TRUE
ttr-34	85.06	69.3896	103.864	1.49683	0.58191	9.12112e-06	0.000383145	TRUE
C05D12.1	43.903	35.8169	53.6065	1.49668	0.581769	0.000112257	0.00325348	TRUE
pme-4	21.9078	17.8761	26.746	1.49619	0.581294	0.00199097	0.0345316	TRUE
ctbp-1	109.362	89.2435	133.504	1.49596	0.581067	2.5329e-06	0.000124218	TRUE
acr-12	46.6225	38.0556	56.9028	1.49526	0.580393	0.000123369	0.0035344	TRUE
ptr-10	127.417	104.016	155.499	1.49495	0.580098	2.1657e-06	0.000107534	TRUE
F59F5.7	67.4523	55.0957	82.2801	1.4934	0.578604	1.93007e-05	0.00073339	TRUE
cutl-14	44.3217	36.2118	54.0534	1.4927	0.577925	0.000138883	0.00388932	TRUE
C08G9.2	83.2644	68.0421	101.531	1.49218	0.577423	5.85308e-06	0.000256133	TRUE
F56C9.8	406.728	332.44	495.874	1.49162	0.576879	1.70954e-07	1.19434e-05	TRUE
C34C12.6	151.728	124.019	184.978	1.49153	0.576789	1.45034e-06	7.55961e-05	TRUE
T13H5.1	21.4057	17.4975	26.0955	1.49138	0.576649	0.00219796	0.0375331	TRUE
dsl-7	28.0992	22.9713	34.2526	1.4911	0.576381	0.000944852	0.0188318	TRUE
ZK822.1	172.583	141.091	210.374	1.49106	0.576337	7.47171e-07	4.2873e-05	TRUE
mlt-8	758.452	620.148	924.417	1.49064	0.575931	6.31746e-08	4.95224e-06	TRUE
fbxa-141	64.1319	52.4415	78.1604	1.49043	0.575729	5.61987e-05	0.00182243	TRUE
hlh-13	21.3044	17.4211	25.9642	1.49039	0.575687	0.00313634	0.049249	TRUE
F32H5.3	20.9867	17.1809	25.5538	1.48734	0.572733	0.00248734	0.0413746	TRUE
Y18H1A.9	59.8834	49.0345	72.902	1.48675	0.57216	4.74806e-05	0.00158889	TRUE
K02G10.5	71.7721	58.7863	87.3551	1.48598	0.571412	2.88636e-05	0.00104873	TRUE
pqn-40	51.4401	42.1358	62.6052	1.4858	0.571238	8.07912e-05	0.00247864	TRUE
cdh-6	722.944	592.489	879.49	1.4844	0.569878	7.03936e-08	5.43258e-06	TRUE
hil-7	280.071	229.632	340.599	1.48324	0.568751	3.32525e-07	2.15665e-05	TRUE
C09G1.4	38.8332	31.8399	47.2251	1.4832	0.568717	0.000324968	0.00786202	TRUE
F48E3.8	81.4687	66.8208	99.0462	1.48227	0.567805	1.02511e-05	0.00041998	TRUE
F52G3.5	33.0016	27.0714	40.1178	1.48193	0.567473	0.000410976	0.00943823	TRUE
T21D12.7	48.6809	39.9446	59.1645	1.48116	0.566732	9.20508e-05	0.00276028	TRUE
F45E1.1	42.8315	35.147	52.0529	1.481	0.566575	0.000224021	0.00583069	TRUE
F54E2.2	49.6534	40.747	60.3411	1.48087	0.566446	0.000102526	0.00301089	TRUE
ZK6.8	36.571	30.0202	44.4319	1.48007	0.565664	0.000364093	0.0086098	TRUE
Y23H5B.8	165.403	135.805	200.92	1.47947	0.565084	1.92817e-06	9.74413e-05	TRUE
ift-81	34.6631	28.468	42.0971	1.47875	0.564378	0.000457858	0.0103713	TRUE
nhr-3	411.695	338.142	499.958	1.47854	0.564177	1.99542e-07	1.36532e-05	TRUE
C44B7.4	29.8192	24.4976	36.2051	1.4779	0.563552	0.00114029	0.0218732	TRUE
fut-2	42.0357	34.547	51.0222	1.47689	0.562564	0.000407999	0.00939152	TRUE
F57B7.2	75.0508	61.7173	91.0511	1.47529	0.561003	3.29099e-05	0.00117432	TRUE
F38B6.6	116.533	95.8738	141.324	1.47406	0.559796	5.9713e-06	0.000260163	TRUE
peb-1	180.979	148.901	219.473	1.47395	0.559686	1.34964e-06	7.09042e-05	TRUE
mrp-1	46.0386	37.88	55.829	1.47384	0.559579	0.000216432	0.00567025	TRUE
tsp-15	89.6371	73.7529	108.698	1.47382	0.559558	1.79989e-05	0.000691287	TRUE
rab-28	49.3849	40.6351	59.8846	1.47372	0.559459	0.000133904	0.00376045	TRUE
dhs-16	44.9019	36.949	54.4454	1.47353	0.559274	0.000188152	0.00501512	TRUE
F55G1.1	24.4038	20.0979	29.571	1.47135	0.557139	0.00309791	0.0487878	TRUE
sox-3	31.6033	26.0568	38.2591	1.46829	0.55414	0.000647639	0.0138509	TRUE
W02D9.5	79.9249	65.9247	96.7252	1.46721	0.553074	1.87147e-05	0.000713846	TRUE
lpr-3	1046.29	863.172	1266.03	1.46672	0.552596	1.49946e-07	1.06248e-05	TRUE
col-121	517.59	427.153	626.115	1.46579	0.551675	2.85032e-07	1.86687e-05	TRUE
B0250.2	45.5289	37.5906	55.055	1.4646	0.550503	0.000262379	0.00657962	TRUE
nas-7	67.0351	55.3797	81.0216	1.46302	0.548949	5.46578e-05	0.00178168	TRUE
F56D2.3	139.769	115.484	168.912	1.46265	0.548582	4.65812e-06	0.000207955	TRUE
cpt-4	346.369	286.195	418.578	1.46256	0.548497	5.32895e-07	3.20922e-05	TRUE
Y55D5A.3	56.543	46.7204	68.3302	1.46253	0.548471	7.85631e-05	0.00242147	TRUE
dpy-2	671.331	554.873	811.081	1.46174	0.547688	2.49252e-07	1.66538e-05	TRUE
ZC13.2	23.3342	19.2901	28.1871	1.46122	0.547176	0.00231942	0.0392023	TRUE
sto-2	20.8253	17.2183	25.1536	1.46087	0.546824	0.00288209	0.0461667	TRUE
egl-2	32.494	26.875	39.2367	1.45997	0.545939	0.000719997	0.0150271	TRUE
C17G10.7	26.3122	21.7696	31.7633	1.45907	0.545044	0.00200335	0.0346784	TRUE
atf-2	524.156	433.693	632.712	1.45889	0.544874	2.88124e-07	1.88093e-05	TRUE
ZK682.7	29.2052	24.1658	35.2524	1.45877	0.544756	0.00107346	0.0207635	TRUE
tza-1	27.6891	22.922	33.4096	1.45754	0.543531	0.00119455	0.0227822	TRUE
tza-2	27.9603	23.1735	33.7045	1.45444	0.540465	0.00204042	0.0351747	TRUE
frm-3	92.1064	76.3468	111.018	1.45413	0.540154	1.44905e-05	0.000570197	TRUE
dsl-6	210.477	174.465	253.692	1.45412	0.540146	2.59611e-06	0.000126384	TRUE
C14B9.3	56.489	46.8246	68.0864	1.45407	0.540098	0.000143828	0.00399556	TRUE
hog-1	38.2064	31.6702	46.0499	1.45405	0.540072	0.00044752	0.0101952	TRUE
cutl-3	44.3089	36.7321	53.401	1.4538	0.539826	0.000338291	0.00813493	TRUE
F52D10.6	42.1252	34.941	50.7462	1.45234	0.538378	0.000291542	0.00718426	TRUE
lin-42	34.2183	28.3875	41.2153	1.45188	0.537925	0.00048122	0.0108266	TRUE
F31C3.6	205.399	170.414	247.381	1.45164	0.537688	1.99321e-06	0.000100102	TRUE
nhr-41	100.337	83.2993	120.783	1.44999	0.536039	1.86467e-05	0.000712618	TRUE
F46G11.4	35.6314	29.5816	42.891	1.44992	0.535975	0.000888452	0.0178867	TRUE
F55E10.7	81.1104	67.3482	97.6251	1.44956	0.535612	5.70861e-05	0.0018452	TRUE
K09F5.6	268.301	222.779	322.927	1.44954	0.535598	1.15649e-06	6.20668e-05	TRUE
F40F9.10	40.088	33.2893	48.2464	1.44931	0.535363	0.000540122	0.0119228	TRUE
T26A8.2	43.6096	36.2183	52.4792	1.44897	0.53503	0.00035978	0.00854843	TRUE
T25F10.3	128.392	106.685	154.441	1.44764	0.533703	8.54618e-06	0.000362049	TRUE
tba-5	27.4364	22.7981	33.0022	1.44758	0.533646	0.00189849	0.0332462	TRUE
F54E4.3	244.941	203.534	294.629	1.44757	0.533631	1.92062e-06	9.73066e-05	TRUE
W04B5.3	47.6683	39.6267	57.3183	1.44646	0.532523	0.000375984	0.00878663	TRUE
VB0395L.1	27.8304	23.1363	33.4632	1.44635	0.532414	0.00200466	0.0346784	TRUE
F32D8.3	32.326	26.8879	38.8517	1.44495	0.531021	0.00110675	0.0212914	TRUE
F09E10.6	73.2932	60.9635	88.0888	1.44494	0.531014	6.67443e-05	0.00211616	TRUE
pqn-67	26.6554	22.1836	32.0216	1.44348	0.529547	0.00278379	0.0450269	TRUE
unc-42	108.23	90.0828	130.006	1.44318	0.52925	1.6819e-05	0.000650258	TRUE
tag-273	332.143	276.474	398.946	1.44298	0.529047	1.14961e-06	6.2032e-05	TRUE
ceh-26	267.441	222.625	321.221	1.44288	0.528952	2.05019e-06	0.000102566	TRUE
oac-46	284.724	237.103	341.87	1.44186	0.527932	1.60507e-06	8.27942e-05	TRUE
egl-20	79.542	66.2459	95.4973	1.44156	0.527628	5.56489e-05	0.00180755	TRUE
F58B4.3	44.6154	37.1577	53.5646	1.44155	0.527619	0.000448673	0.010206	TRUE
fhod-2	87.1787	72.625	104.643	1.44087	0.526941	2.83932e-05	0.00103352	TRUE
snt-3	32.5248	27.0979	39.0372	1.4406	0.526672	0.000966404	0.0191654	TRUE
myo-5	253.618	211.34	304.352	1.4401	0.526171	1.94629e-06	9.81076e-05	TRUE
C13C12.2	63.7663	53.1382	76.5199	1.44002	0.526084	7.65455e-05	0.00237769	TRUE
flr-4	73.2009	61.0072	87.8333	1.43972	0.525788	6.46473e-05	0.0020576	TRUE
nmgp-1	132.047	110.073	158.417	1.4392	0.525268	1.59182e-05	0.000619038	TRUE
R03G8.6	386.236	321.986	463.337	1.439	0.525065	1.26156e-06	6.68057e-05	TRUE
ifb-1	233.276	194.562	279.734	1.43776	0.523826	3.47358e-06	0.000161595	TRUE
che-13	43.7019	36.4548	52.3984	1.43735	0.523414	0.000461856	0.01045	TRUE
vab-3	145.404	121.295	174.335	1.43728	0.523343	8.18865e-06	0.00034988	TRUE
Y51H7C.12	29.1253	24.3025	34.9128	1.43659	0.522649	0.0025916	0.0425403	TRUE
C02F12.5	603.493	503.713	723.229	1.4358	0.521851	8.56908e-07	4.84713e-05	TRUE
twk-2	33.3873	27.8692	40.0091	1.4356	0.521659	0.000667275	0.0141342	TRUE
M162.5	45.5605	38.0383	54.587	1.43505	0.521104	0.000336088	0.00809172	TRUE
K10D3.4	1307.46	1092.34	1565.59	1.43324	0.519285	4.06233e-07	2.55966e-05	TRUE
T04F3.2	65.0516	54.3836	77.8533	1.43156	0.517588	0.00013977	0.00390865	TRUE
C01A2.2	64.629	54.0417	77.3338	1.431	0.517027	0.000141705	0.00394612	TRUE
T13C2.2	53.9606	45.169	64.5105	1.4282	0.514201	0.000292524	0.00719955	TRUE
F58A4.14	29.6864	24.8507	35.4894	1.42811	0.514105	0.00236975	0.0397559	TRUE
mfb-1	225.99	189.203	270.134	1.42775	0.51374	4.39059e-06	0.000197339	TRUE
che-2	32.0033	26.8095	38.2358	1.4262	0.512178	0.00191654	0.0335033	TRUE
Y32G9B.1	36.2977	30.4077	43.3657	1.42614	0.512118	0.00107926	0.0208229	TRUE
T19B10.5	279.787	234.447	334.196	1.42547	0.511434	2.6624e-06	0.000128668	TRUE
ZC449.5	311.977	261.437	372.625	1.42529	0.511259	2.67212e-06	0.000128824	TRUE
fhod-1	631.275	529.025	753.977	1.42522	0.511185	1.24878e-06	6.6305e-05	TRUE
ptr-22	51.8447	43.4647	61.9007	1.42416	0.510111	0.000306262	0.00746972	TRUE
B0198.3	100.918	84.6368	120.455	1.42319	0.509133	3.5247e-05	0.00124654	TRUE
F40A3.5	46.594	39.1069	55.5786	1.4212	0.507108	0.000410112	0.00942927	TRUE
che-14	111.177	93.3606	132.556	1.41983	0.505719	3.47001e-05	0.00122938	TRUE
C09F5.1	328.682	276.052	391.837	1.41943	0.505311	2.79441e-06	0.000134071	TRUE
lgc-26	37.2731	31.3395	44.3935	1.41654	0.502367	0.000899346	0.0180513	TRUE
B0507.1	121.561	102.218	144.774	1.41633	0.502162	2.06067e-05	0.000777084	TRUE
W05H12.1	85.6722	72.0426	102.028	1.41621	0.502039	6.80232e-05	0.00214305	TRUE
F55B11.2	1265.52	1064.38	1506.89	1.41575	0.501569	1.05681e-06	5.81275e-05	TRUE
Y38E10A.13	97.2209	81.7946	115.732	1.41492	0.500716	6.38772e-05	0.00204479	TRUE
R09F10.5	98.88	83.1965	117.7	1.41473	0.500522	5.75688e-05	0.00185778	TRUE
W06B11.1	54.5093	45.8721	64.8739	1.41423	0.500021	0.000306502	0.00746972	TRUE
rig-3	237.146	199.576	282.231	1.41415	0.499935	5.94279e-06	0.000259489	TRUE
C56C10.4	60.7746	51.1563	72.3165	1.41364	0.499414	0.000251671	0.00638347	TRUE
Y62E10A.19	28.5254	24.011	33.9426	1.41363	0.499402	0.00211247	0.0362598	TRUE
ikb-1	183.883	154.797	218.786	1.41337	0.49914	1.0348e-05	0.000423079	TRUE
M05B5.2	475.111	400.016	565.226	1.41301	0.498771	2.57285e-06	0.000125559	TRUE
C48E7.1	696.243	586.23	828.259	1.41286	0.498614	1.9959e-06	0.000100102	TRUE
apl-1	72.3003	60.9024	85.9778	1.41173	0.497464	0.000123886	0.00354034	TRUE
chs-2	198.159	166.945	235.615	1.41133	0.497058	8.30309e-06	0.000352501	TRUE
cutl-13	77.6402	65.4326	92.2895	1.41045	0.496157	0.000146251	0.00404444	TRUE
C01B12.3	92.8169	78.2524	110.294	1.40947	0.49515	8.56114e-05	0.00259849	TRUE
C53A5.2	84.511	71.25	100.424	1.40946	0.495145	0.000106745	0.00311187	TRUE
ifa-4	462.774	390.207	549.854	1.40914	0.49481	2.80585e-06	0.000134296	TRUE
Y79H2A.2	87.4728	73.7635	103.924	1.40888	0.49455	0.000130066	0.00366819	TRUE
zag-1	330.114	278.388	392.186	1.40877	0.494441	3.65686e-06	0.000168546	TRUE
degenerin	88.5055	74.6381	105.146	1.40875	0.494413	0.00014984	0.00412651	TRUE
Y41D4B.17	52.5152	44.2999	62.3735	1.40798	0.493628	0.000631653	0.0135672	TRUE
F25B3.5	51.9658	43.8377	61.7195	1.40791	0.493552	0.000749178	0.0155061	TRUE
F21H7.3	40.4365	34.117	48.0199	1.40751	0.493141	0.00157724	0.0284977	TRUE
hum-6	491.01	414.329	583.027	1.40716	0.492786	3.0177e-06	0.00014306	TRUE
Y48G1BM.9	31.1484	26.2947	36.9728	1.40609	0.491692	0.0019901	0.0345316	TRUE
F58G1.6	34.7476	29.3332	41.2449	1.40608	0.491683	0.0023784	0.0398287	TRUE
dpy-10	178.413	150.635	211.747	1.40569	0.491281	1.42302e-05	0.000563297	TRUE
dpy-7	716.532	605.082	850.271	1.40522	0.490791	2.30726e-06	0.000113713	TRUE
F46G11.6	42.5039	35.8978	50.4312	1.40485	0.490421	0.00097727	0.0193424	TRUE
C02B10.3	424.24	358.389	503.262	1.40424	0.489785	3.33288e-06	0.000156512	TRUE
zig-8	102.809	86.8544	121.955	1.40413	0.48968	5.63918e-05	0.00182572	TRUE
gsa-1	130.249	110.091	154.438	1.40281	0.488323	3.12075e-05	0.00112364	TRUE
F35E12.4	38.834	32.8295	46.0395	1.40238	0.487878	0.00171385	0.0304875	TRUE
nekl-3	69.0562	58.3802	81.8674	1.40231	0.487809	0.00024436	0.00622977	TRUE
rhgf-2	422.216	357.234	500.194	1.40018	0.485616	3.55567e-06	0.000164644	TRUE
nph-4	59.3235	50.1963	70.2762	1.40003	0.485457	0.000242063	0.00620298	TRUE
lim-4	45.6994	38.6804	54.1222	1.39922	0.484619	0.000869635	0.0176148	TRUE
F45D3.4	126.91	107.481	150.224	1.39768	0.483036	5.15024e-05	0.00170343	TRUE
Y65B4BL.1	584.951	495.441	692.364	1.39747	0.482817	3.24709e-06	0.000152844	TRUE
Y38H8A.1	51.3924	43.5539	60.7987	1.39594	0.481241	0.000701998	0.0146977	TRUE
T05A8.3	245.555	208.144	290.448	1.39542	0.4807	1.14953e-05	0.000466156	TRUE
ugt-31	71.2798	60.4307	84.2986	1.39496	0.480227	0.000258669	0.00651051	TRUE
ZC116.3	91.0734	77.217	107.701	1.39479	0.480044	0.000101601	0.00298814	TRUE
F55D12.1	52.3838	44.4224	61.9376	1.39429	0.479528	0.000541616	0.0119425	TRUE
T05B11.7	63.1424	53.5516	74.6515	1.39401	0.479241	0.000370311	0.00869246	TRUE
T16A9.4	137.566	116.75	162.546	1.39225	0.477416	4.49893e-05	0.00152603	TRUE
F58E6.11	64.8677	55.0789	76.6142	1.39099	0.476112	0.000467929	0.0105754	TRUE
acl-10	77.7273	66.0151	91.782	1.39032	0.475415	0.000270555	0.00673376	TRUE
syg-1	55.1199	46.8157	65.0848	1.39023	0.475327	0.000608559	0.0132138	TRUE
zig-3	52.961	44.9921	62.5237	1.38966	0.474731	0.000705902	0.0147484	TRUE
C18D11.1	180.727	153.593	213.288	1.38866	0.473692	2.7378e-05	0.00100391	TRUE
F13H6.5	34.2601	29.1208	40.4273	1.38826	0.473277	0.00258361	0.0425143	TRUE
cmk-1	70.5592	59.9835	83.25	1.38788	0.472883	0.000242805	0.00621401	TRUE
F42H10.5	81.3386	69.2125	95.89	1.38544	0.470348	0.000199749	0.00526782	TRUE
vab-9	177.037	150.754	208.577	1.38356	0.468383	3.55798e-05	0.00125608	TRUE
R13A5.9	78.7805	67.0963	92.8014	1.38311	0.467914	0.00018216	0.00487499	TRUE
ace-1	93.3643	79.525	109.972	1.38285	0.467649	0.000170235	0.00461791	TRUE
C54E4.5	61.0598	52.0092	71.9206	1.38285	0.46764	0.000509461	0.0113339	TRUE
Y38H6C.16	85.8348	73.1182	101.095	1.38262	0.467406	0.000210654	0.00553342	TRUE
F40F8.8	31.3553	26.7164	36.9219	1.382	0.466754	0.00308524	0.0486769	TRUE
sem-4	225.698	192.372	265.691	1.38113	0.465851	1.65131e-05	0.000639676	TRUE
gbb-1	40.0932	34.1879	47.1795	1.38001	0.464677	0.00187583	0.0329363	TRUE
C05C8.7	761.761	649.638	896.309	1.37971	0.464362	5.84399e-06	0.000256133	TRUE
F43C9.1	107.16	91.4011	126.072	1.37932	0.46396	0.000166657	0.00453939	TRUE
lgc-27	31.4394	26.8177	36.9855	1.37915	0.463776	0.00308524	0.0486769	TRUE
Y47A7.2	164.599	140.424	193.608	1.37874	0.463352	4.21026e-05	0.00143791	TRUE
ace-2	136.949	116.849	161.069	1.37844	0.463038	5.4272e-05	0.00177732	TRUE
nex-2	33.3298	28.4483	39.1876	1.3775	0.462056	0.00309969	0.0487878	TRUE
tag-278	469.33	400.614	551.788	1.37736	0.461901	8.66291e-06	0.000365439	TRUE
ttr-42	1259.75	1075.33	1481.06	1.37732	0.46186	5.59902e-06	0.000247189	TRUE
C31H5.5	72.8526	62.2032	85.632	1.37665	0.461161	0.000449019	0.010206	TRUE
Y54F10AM.6	115.688	98.7891	135.966	1.37632	0.46082	0.000128503	0.00363441	TRUE
H13N06.2	46.0309	39.308	54.0984	1.37627	0.460763	0.00158946	0.0286316	TRUE
C01B10.11	530.549	453.084	623.507	1.37614	0.460627	9.35341e-06	0.000390431	TRUE
dpy-14	6246.61	5334.81	7340.77	1.37601	0.460494	3.79762e-06	0.000173826	TRUE
Y72A10A.1	47.3361	40.4266	55.6275	1.37601	0.460493	0.00137274	0.0254969	TRUE
F28D1.9	307.1	262.345	360.806	1.37531	0.45976	1.48282e-05	0.000581191	TRUE
tni-1	567.345	484.809	666.388	1.37454	0.458946	9.40491e-06	0.00039176	TRUE
ZK1010.8	70.8865	60.5748	83.2605	1.37451	0.458914	0.000388886	0.00905626	TRUE
T05A7.11	276.503	236.321	324.722	1.37407	0.458457	2.131e-05	0.000799066	TRUE
tag-341	129.795	110.978	152.375	1.37302	0.457351	9.40253e-05	0.00281102	TRUE
igcm-1	468.862	401.091	550.187	1.37173	0.455994	9.54501e-06	0.000396765	TRUE
F58F12.4	77.118	65.9719	90.4933	1.37169	0.455958	0.000425294	0.0097558	TRUE
oac-14	505.593	432.732	593.026	1.37042	0.454621	1.39628e-05	0.000556025	TRUE
clc-5	102.77	87.9673	120.533	1.3702	0.454391	0.000181585	0.00487054	TRUE
F20D6.10	88.9617	76.1694	104.313	1.36948	0.45363	0.000257677	0.00649443	TRUE
unc-3	106.474	91.1945	124.809	1.3686	0.452702	0.000190481	0.00507013	TRUE
F47C12.1	85.4795	73.2272	100.182	1.3681	0.452176	0.00018741	0.00500344	TRUE
C50F2.8	132.017	113.111	154.704	1.36772	0.451776	9.41862e-05	0.00281127	TRUE
H24G06.1	74.3862	63.7549	87.1437	1.36685	0.45086	0.000488352	0.01095	TRUE
Y59H11AR.4	53.5856	45.9279	62.7748	1.36681	0.450816	0.00100132	0.0196621	TRUE
tsp-20	111.819	95.8431	130.99	1.36671	0.450711	0.000171082	0.0046222	TRUE
F25F8.1	186.171	159.593	218.065	1.36639	0.450365	5.50345e-05	0.00179051	TRUE
mab-5	87.7614	75.2505	102.775	1.36577	0.449711	0.000298187	0.00730633	TRUE
nhr-36	54.0203	46.3195	63.2612	1.36576	0.449701	0.00115043	0.022004	TRUE
coel-1	41.9689	35.9867	49.1477	1.36572	0.449661	0.00297514	0.047277	TRUE
cyp-32A1	60.6532	52.028	71.0036	1.36472	0.448603	0.000784082	0.0161446	TRUE
K03A11.5	71.1124	61.0008	83.2463	1.36468	0.448559	0.000728553	0.0151739	TRUE
W03B1.3	89.7664	77.0094	105.075	1.36444	0.44831	0.00029289	0.00719966	TRUE
mlt-11	1830.46	1570.68	2142.19	1.36386	0.44769	6.81936e-06	0.00029263	TRUE
chw-1	118.841	101.996	139.054	1.36333	0.447135	0.00020747	0.00545699	TRUE
Y47D3B.3	41.964	36.019	49.098	1.36312	0.446908	0.00238109	0.0398402	TRUE
dve-1	191.036	163.974	223.509	1.36308	0.446867	5.46657e-05	0.00178168	TRUE
Y50E8A.5	66.9772	57.4972	78.3532	1.36273	0.4465	0.000678694	0.0143	TRUE
F01G10.9	55.0869	47.2964	64.4355	1.36238	0.446125	0.00133017	0.0248673	TRUE
hbl-1	1037.73	891.085	1213.7	1.36205	0.445777	9.5769e-06	0.000397262	TRUE
F07A5.4	96.4825	82.8588	112.831	1.36173	0.445437	0.000293879	0.00721506	TRUE
T19C4.1	214.58	184.316	250.896	1.36123	0.444912	4.94079e-05	0.00164509	TRUE
R90.1	797.295	684.847	932.233	1.36123	0.444908	1.07232e-05	0.000436623	TRUE
cutl-11	56.8673	48.8803	66.4518	1.35948	0.443054	0.00124255	0.0234811	TRUE
Y47D3B.1	89.2336	76.7348	104.232	1.35834	0.441847	0.000372765	0.00873192	TRUE
C03A3.1	70.4307	60.5707	82.2626	1.35813	0.441617	0.000834574	0.0170608	TRUE
C37E2.2	54.3822	46.7765	63.5091	1.35771	0.44118	0.00142798	0.0261516	TRUE
opt-3	83.6017	71.9281	97.61	1.35705	0.440473	0.000342872	0.00821531	TRUE
irk-3	40.6471	34.9742	47.4545	1.35684	0.440251	0.0027668	0.0447883	TRUE
rig-1	223.335	192.242	260.646	1.35583	0.439171	4.79389e-05	0.00159885	TRUE
W03F11.1	1567.41	1349.26	1829.18	1.35569	0.439027	1.01868e-05	0.000418204	TRUE
Y37D8A.16	633.172	545.135	738.815	1.35529	0.438599	2.26477e-05	0.000846039	TRUE
lgc-43	81.0082	69.7468	94.522	1.35522	0.438524	0.000601651	0.013078	TRUE
F41E7.1	228.805	197.007	266.963	1.3551	0.438397	4.78468e-05	0.00159845	TRUE
F07G6.10	132.413	114.033	154.469	1.35459	0.437858	0.000162	0.00443075	TRUE
ndx-1	104.554	90.0958	121.904	1.35305	0.436219	0.00021728	0.00568498	TRUE
B0416.1	159.302	137.301	185.703	1.35252	0.435649	9.11653e-05	0.00273785	TRUE
F09F9.4	168.229	145.012	196.089	1.35223	0.435342	9.02261e-05	0.00271784	TRUE
tbb-4	287.25	247.632	334.792	1.35197	0.435063	4.08814e-05	0.00141563	TRUE
F26E4.3	296.123	255.355	345.043	1.35123	0.434272	4.37916e-05	0.00149049	TRUE
Y62F5A.9	74.5791	64.3189	86.8914	1.35095	0.43397	0.000527187	0.0116631	TRUE
nac-1	90.9236	78.4275	105.919	1.35053	0.433527	0.000404814	0.00932899	TRUE
Y37H2A.13	80.4449	69.4042	93.6938	1.34997	0.432931	0.000742878	0.0154077	TRUE
nhr-44	147.279	127.066	171.535	1.34997	0.432926	0.000162893	0.00444905	TRUE
T27C4.2	50.3241	43.4184	58.6109	1.34991	0.432864	0.001489	0.0271001	TRUE
cyp-14A5	212.846	183.646	247.885	1.34979	0.43274	7.79082e-05	0.00240501	TRUE
ZK836.3	54.2371	46.8001	63.1615	1.3496	0.432532	0.00171297	0.0304875	TRUE
atgp-1	380.67	328.5	443.274	1.34939	0.432304	3.28203e-05	0.00117322	TRUE
cog-1	42.7177	36.8705	49.7343	1.34889	0.431774	0.00276138	0.044737	TRUE
C24H10.3	52.6012	45.4075	61.2335	1.34853	0.43139	0.00232846	0.0392714	TRUE
C11E4.6	273.933	236.489	318.865	1.34833	0.431172	4.13451e-05	0.00142813	TRUE
vhp-1	66.8297	57.7006	77.7847	1.34807	0.430899	0.000736358	0.0153044	TRUE
K04F10.2	48.846	42.1809	56.844	1.34762	0.430417	0.00282688	0.0456126	TRUE
nhr-119	60.712	52.4285	70.6522	1.34759	0.430385	0.000784082	0.0161446	TRUE
rgs-6	77.0165	66.5252	89.606	1.34695	0.429695	0.000511069	0.011357	TRUE
T19E7.6	115.262	99.612	134.041	1.34564	0.428287	0.000258969	0.00651051	TRUE
Y45F3A.4	142.982	123.577	166.268	1.34546	0.428096	0.000180007	0.00484339	TRUE
F13B12.3	54.8594	47.4148	63.7928	1.34542	0.428058	0.00194479	0.0339078	TRUE
cyp-29A4	64.6818	55.9271	75.1874	1.34438	0.426943	0.00108914	0.0209931	TRUE
ugt-63	172.261	148.996	200.18	1.34353	0.42603	0.000133125	0.00374386	TRUE
F59A6.12	108.705	94.032	126.313	1.3433	0.425778	0.000360789	0.00856218	TRUE
K05C4.11	56.5966	48.9641	65.7556	1.34294	0.42539	0.00144117	0.0263499	TRUE
W03G11.4	462.939	400.601	537.744	1.34234	0.424754	2.96383e-05	0.00107296	TRUE
aat-1	243.154	210.418	282.438	1.34228	0.424681	7.41395e-05	0.00232471	TRUE
hum-4	640.966	554.697	744.488	1.34215	0.424549	2.38507e-05	0.00088599	TRUE
lev-8	85.4574	73.9558	99.2593	1.34214	0.42454	0.000549394	0.0120606	TRUE
nhr-127	95.0287	82.2416	110.373	1.34206	0.424452	0.000442213	0.0101089	TRUE
C26B9.6	147.914	128.067	171.731	1.34095	0.42325	0.000191988	0.00509397	TRUE
Y43F8C.3	316.313	273.902	367.206	1.34065	0.422932	5.07144e-05	0.00168296	TRUE
noah-2	2625.86	2273.81	3048.33	1.34063	0.422907	1.56689e-05	0.000611732	TRUE
pes-8	106.51	92.2355	123.64	1.34049	0.422756	0.000365332	0.00862887	TRUE
let-413	192.26	166.499	223.173	1.34039	0.422652	0.000119135	0.00343283	TRUE
dpy-17	5830.52	5050.35	6766.73	1.33985	0.422076	1.57645e-05	0.000614262	TRUE
ltd-1	373.476	323.566	433.369	1.33936	0.421538	5.19305e-05	0.00171474	TRUE
T12A2.1	77.5438	67.1882	89.9706	1.33908	0.421246	0.000853516	0.017353	TRUE
F53A2.1	53.8911	46.6963	62.5249	1.33897	0.421123	0.00222357	0.0379379	TRUE
F37B12.1	48.6472	42.1614	56.4302	1.33843	0.420544	0.00307978	0.0486678	TRUE
Y38H6C.14	56.9589	49.3727	66.0623	1.33803	0.420115	0.00133135	0.0248673	TRUE
C32D5.12	152.711	132.379	177.109	1.33789	0.419963	0.000171632	0.00463059	TRUE
tmd-2	116.178	100.775	134.661	1.33626	0.418205	0.000263151	0.00658241	TRUE
C07D10.1	60.21	52.2316	69.784	1.33605	0.417972	0.00176205	0.0312414	TRUE
T09F5.1	72.191	62.6259	83.6692	1.33602	0.417939	0.00124299	0.0234811	TRUE
lrp-1	1323.96	1148.56	1534.44	1.33597	0.417891	2.00747e-05	0.000759899	TRUE
fbxa-63	61.3574	53.2293	71.1111	1.33594	0.417855	0.00186846	0.0328357	TRUE
C02C6.3	86.7481	75.2656	100.527	1.33563	0.41752	0.00061904	0.0133445	TRUE
ric-4	76.5835	66.4479	88.7463	1.33558	0.417463	0.00081758	0.0167478	TRUE
nhl-1	214.428	186.091	248.433	1.335	0.416843	8.37758e-05	0.00255035	TRUE
C46F11.6	227.533	197.464	263.615	1.335	0.416842	9.43161e-05	0.00281127	TRUE
cutl-15	79.1698	68.7108	91.7205	1.33488	0.416708	0.00106662	0.0206591	TRUE
tag-275	158.527	137.591	183.651	1.33476	0.416575	0.000163191	0.00445108	TRUE
ZC123.3	479.718	416.383	555.72	1.33464	0.416448	3.73245e-05	0.00130839	TRUE
ZC247.2	140.109	121.654	162.255	1.33374	0.415477	0.00026298	0.00658241	TRUE
egl-46	748.906	650.473	867.026	1.33292	0.414588	3.17518e-05	0.00114117	TRUE
fkh-9	345.504	300.126	399.958	1.33263	0.414279	6.42448e-05	0.00205325	TRUE
T13G4.3	68.0076	59.0798	78.7211	1.33245	0.414085	0.000983864	0.0194342	TRUE
efn-2	307.831	267.42	356.323	1.33245	0.414076	8.83196e-05	0.00267169	TRUE
tag-241	361.812	314.423	418.679	1.33158	0.413138	6.12956e-05	0.00196848	TRUE
tbc-7	105.501	91.6859	122.079	1.33149	0.41304	0.000369145	0.00869246	TRUE
F13G11.3	911.754	792.51	1054.85	1.33102	0.412531	3.87116e-05	0.00134753	TRUE
unc-2	54.686	47.5361	63.2659	1.3309	0.412405	0.00141355	0.0259488	TRUE
W05B10.4	67.2406	58.4571	77.7807	1.33056	0.412035	0.00135963	0.0253006	TRUE
Y64G10A.7	255.22	221.925	295.173	1.33006	0.411487	7.5736e-05	0.00235622	TRUE
qui-1	47.4935	41.303	54.9222	1.32974	0.411145	0.00287068	0.0461015	TRUE
K06A9.1	52.7165	45.8513	60.9547	1.3294	0.410773	0.00252662	0.0417837	TRUE
dig-1	333.186	289.839	385.202	1.32902	0.410362	6.04198e-05	0.00194349	TRUE
T19H5.7	82.0804	71.4139	94.8802	1.3286	0.409902	0.000850612	0.0173175	TRUE
inft-1	136.54	118.841	157.778	1.32763	0.408858	0.000243766	0.00622259	TRUE
F41C3.11	174.186	151.617	201.269	1.32748	0.40869	0.000232221	0.00602052	TRUE
osm-6	62.2278	54.1696	71.8976	1.32727	0.408459	0.00191464	0.0334994	TRUE
dep-1	599.913	522.231	693.132	1.32725	0.408444	4.18629e-05	0.00143465	TRUE
F48A9.1	76.4352	66.5437	88.305	1.32702	0.408193	0.000929214	0.0186133	TRUE
ZK637.1	101.218	88.1216	116.933	1.32695	0.408112	0.000600033	0.0130714	TRUE
ZK813.2	861.299	750.073	994.77	1.32623	0.407332	4.58231e-05	0.00154641	TRUE
C46C2.5	263.339	229.342	304.136	1.32613	0.407217	0.000116503	0.00336188	TRUE
T01B6.1	109.678	95.5239	126.662	1.32598	0.407054	0.000554877	0.0121676	TRUE
fbxc-20	102.379	89.2118	118.18	1.32472	0.405686	0.000640519	0.0137133	TRUE
F08B12.1	283.157	246.75	326.845	1.3246	0.405558	0.000111333	0.00323141	TRUE
F32D1.3	151.877	132.37	175.287	1.32422	0.405145	0.000261385	0.00656298	TRUE
ptr-13	163.856	142.834	189.083	1.32379	0.404677	0.000268963	0.00670252	TRUE
dpy-3	267.851	233.497	309.076	1.32368	0.404554	0.000126757	0.00360037	TRUE
sym-2	477.736	416.821	550.833	1.32151	0.402187	7.2258e-05	0.00226929	TRUE
ptr-14	181.719	158.568	209.5	1.3212	0.401848	0.000265091	0.00662261	TRUE
T23F11.6	55.8572	48.7412	64.3963	1.32119	0.401836	0.00244054	0.0407182	TRUE
Y105E8B.9	163.192	142.439	188.097	1.32054	0.401132	0.000265855	0.00663339	TRUE
ajm-1	197.223	172.176	227.279	1.32004	0.400578	0.000190725	0.00507013	TRUE
opt-1	181.331	158.325	208.939	1.31969	0.400194	0.000243352	0.00622001	TRUE
C16H3.3	104.423	91.1779	120.318	1.31959	0.400093	0.00069179	0.0145145	TRUE
C33D9.6	573.744	501.135	660.875	1.31876	0.399178	7.50396e-05	0.00234555	TRUE
jph-1	386.271	337.409	444.905	1.31859	0.398998	8.84256e-05	0.00267169	TRUE
F14F9.5	64.9327	56.7462	74.7565	1.31738	0.397674	0.0021503	0.0368457	TRUE
cdh-1	324.891	283.983	373.982	1.31692	0.397165	9.7461e-05	0.00290067	TRUE
C24A3.2	140.195	122.55	161.369	1.31677	0.396998	0.00050901	0.0113339	TRUE
C06G1.5	329.422	287.991	379.139	1.3165	0.396702	0.00012229	0.00351358	TRUE
C04F12.8	66.5661	58.1969	76.6092	1.31638	0.396576	0.0018102	0.0319245	TRUE
unc-75	82.3688	72.0344	94.7701	1.31562	0.395746	0.00111653	0.021438	TRUE
fkh-8	77.8009	68.0507	89.5012	1.31521	0.395298	0.00137643	0.0255415	TRUE
nhr-25	114.755	100.383	132.002	1.31498	0.395046	0.000630198	0.0135506	TRUE
flp-27	90.7825	79.456	104.374	1.31361	0.393537	0.00119902	0.0228232	TRUE
unc-120	653.927	572.378	751.786	1.31344	0.393356	8.26454e-05	0.00252385	TRUE
tsp-13	85.6602	74.987	98.468	1.31313	0.393014	0.00129658	0.0243319	TRUE
flp-10	145.252	127.16	166.963	1.31301	0.392875	0.000443995	0.0101381	TRUE
Y65B4A.2	88.2827	77.2867	101.478	1.31301	0.392873	0.00122928	0.0233408	TRUE
R07G3.8	166.09	145.408	190.907	1.31291	0.392765	0.00036938	0.00869246	TRUE
fbxa-37	69.102	60.5357	79.3816	1.31132	0.391019	0.00257492	0.0424063	TRUE
F35H10.10	435.472	381.492	500.247	1.31129	0.390987	9.0455e-05	0.00272062	TRUE
nsy-4	398.009	348.675	457.21	1.31128	0.390976	0.000103966	0.00304421	TRUE
nspc-17	148.243	129.869	170.292	1.31126	0.390951	0.000518172	0.011502	TRUE
D1025.10	82.9775	72.7091	95.2997	1.3107	0.390337	0.00133266	0.0248685	TRUE
R02F2.2	191.663	167.973	220.091	1.31028	0.389872	0.00024588	0.00626051	TRUE
F27E5.7	62.2047	54.5818	71.3522	1.30725	0.386538	0.00317844	0.0497922	TRUE
F58G1.7	53.2289	46.7092	61.0525	1.30708	0.386343	0.00309605	0.0487878	TRUE
Y54G2A.11	378.07	331.766	433.634	1.30705	0.386314	0.000123932	0.00354034	TRUE
elt-6	171.288	150.357	196.404	1.30624	0.385425	0.000350779	0.0083846	TRUE
F28E10.2	135.102	118.601	154.903	1.30609	0.385254	0.000701874	0.0146977	TRUE
T25D10.4	275.737	242.082	316.125	1.30586	0.385	0.00023064	0.00598731	TRUE
F32G8.4	509.397	447.268	583.953	1.3056	0.384713	0.000121917	0.00350792	TRUE
sulp-8	116.13	102.001	133.084	1.30473	0.383748	0.000736308	0.0153044	TRUE
C13E3.1	106.041	93.1625	121.494	1.30411	0.383069	0.000989304	0.0195006	TRUE
mlp-1	106.739	93.7878	122.28	1.3038	0.382718	0.000953705	0.0189703	TRUE
F14F9.4	91.7682	80.6371	105.126	1.30369	0.382599	0.00130878	0.0245378	TRUE
F14B4.1	676.232	594.351	774.488	1.30308	0.381927	0.000100576	0.00297558	TRUE
rhgf-1	104.937	92.2534	120.157	1.30247	0.381248	0.000935759	0.0187067	TRUE
Y57G11C.37	158.229	139.124	181.154	1.30211	0.380848	0.000653294	0.0139269	TRUE
W02C12.1	708.802	623.253	811.461	1.30198	0.380705	9.82593e-05	0.00291571	TRUE
ets-4	474.302	417.157	542.877	1.30137	0.380036	0.000167291	0.00454998	TRUE
F54D1.6	838.768	737.867	959.849	1.30084	0.379447	0.000102699	0.00301156	TRUE
F58H1.5	296.264	260.664	338.983	1.30046	0.379022	0.0002225	0.00579868	TRUE
ZC443.3	583.507	513.405	667.629	1.3004	0.378951	0.000143881	0.00399556	TRUE
F44A2.5	126.27	111.106	144.468	1.30027	0.378813	0.000874679	0.0176809	TRUE
F52B10.3	66.8909	58.8587	76.5296	1.30022	0.378761	0.00249319	0.0414028	TRUE
Y57G11C.45	79.639	70.1136	91.0694	1.29888	0.377272	0.00180787	0.0319118	TRUE
eps-8	205.09	180.621	234.453	1.29804	0.376338	0.000379947	0.00886884	TRUE
hyaluronidase	100.113	88.1708	114.444	1.29798	0.376267	0.00138407	0.0256355	TRUE
oat-1	102.559	90.3293	117.235	1.29786	0.376138	0.00158177	0.0285277	TRUE
ptp-1	101.303	89.2242	115.797	1.29782	0.376087	0.000816047	0.0167336	TRUE
F16H11.1	81.2333	71.5542	92.8482	1.29759	0.375837	0.00189055	0.0331362	TRUE
F59B2.9	120.601	106.238	137.837	1.29743	0.37566	0.000781029	0.0161151	TRUE
ccb-1	152.453	134.31	174.225	1.29719	0.375391	0.000523743	0.0116127	TRUE
C51E3.6	109.601	96.5589	125.252	1.29716	0.375355	0.00098284	0.0194333	TRUE
Y41G9A.10	77.3569	68.1532	88.4014	1.2971	0.375288	0.00202239	0.0349244	TRUE
blmp-1	302.08	266.172	345.171	1.2968	0.374954	0.000240594	0.00617328	TRUE
tir-1	73.5162	64.8099	83.9638	1.29554	0.373554	0.00253369	0.0418311	TRUE
fozi-1	147.409	129.96	168.349	1.29539	0.373389	0.000652611	0.0139269	TRUE
T06D10.1	402.326	354.951	459.177	1.29364	0.371431	0.000198856	0.00525819	TRUE
Y69H2.9	121.213	106.946	138.334	1.2935	0.371275	0.00114658	0.0219515	TRUE
nhr-67	110.061	97.1153	125.597	1.29327	0.371028	0.00111287	0.0213884	TRUE
unc-43	379.295	334.703	432.806	1.29311	0.370842	0.000248273	0.00631336	TRUE
Y18D10A.8	173.837	153.425	198.331	1.29269	0.370373	0.000547672	0.0120361	TRUE
cdh-3	400.195	353.247	456.533	1.29239	0.37004	0.00017434	0.00469728	TRUE
B0336.11	68.6988	60.6609	78.3444	1.29152	0.369064	0.00290424	0.0463724	TRUE
cup-4	104.067	91.8956	118.672	1.29138	0.368917	0.00156328	0.0282711	TRUE
ugt-60	128.935	113.871	147.012	1.29104	0.368537	0.000992119	0.0195006	TRUE
ddr-1	175.39	154.915	199.961	1.29078	0.36824	0.00050118	0.0111872	TRUE
K09G1.1	97.3399	86.043	110.896	1.28885	0.366082	0.00203568	0.0351235	TRUE
C33A12.19	252.727	223.404	287.914	1.28876	0.365981	0.000481918	0.0108301	TRUE
Y57G11C.31	423.926	374.746	482.942	1.28872	0.365935	0.000290397	0.00716492	TRUE
H35B03.1	181.243	160.321	206.348	1.28709	0.364118	0.000676688	0.0142728	TRUE
hsp-12.2	251.8	222.777	286.627	1.28661	0.363575	0.000393448	0.00913046	TRUE
nlr-1	686.335	607.275	781.207	1.28641	0.363356	0.000160619	0.00439902	TRUE
C46C11.3	120.53	106.678	137.151	1.28565	0.362498	0.0016784	0.0299719	TRUE
ugt-57	330.245	292.396	375.663	1.28477	0.361513	0.000339948	0.0081649	TRUE
hst-3.2	174.547	154.544	198.552	1.28476	0.361501	0.000758733	0.0156876	TRUE
alg-1	1751.04	1550.58	1991.59	1.28441	0.361107	0.000126512	0.00359853	TRUE
F48F7.5	75.7968	67.1559	86.1659	1.28307	0.359602	0.00317037	0.049744	TRUE
R148.5	139.953	124.058	159.028	1.28188	0.358264	0.000953284	0.0189703	TRUE
C14F11.6	434.629	385.305	493.818	1.28163	0.357979	0.000362036	0.00858154	TRUE
Y37E3.13	112.685	99.8996	128.027	1.28156	0.3579	0.00126014	0.0237376	TRUE
mps-2	1171.01	1038.55	1329.97	1.2806	0.356825	0.000206181	0.00543026	TRUE
E01G6.2	98.3663	87.2591	111.695	1.28004	0.356186	0.00172715	0.0306772	TRUE
F53H4.2	3248.02	2881.44	3687.91	1.27989	0.356016	0.000181144	0.00486741	TRUE
R10E12.2	397.137	352.336	450.899	1.27974	0.355853	0.000329241	0.00793645	TRUE
F53C3.4	83.3832	73.9814	94.6655	1.27959	0.355677	0.00302297	0.0479604	TRUE
dao-2	1730.15	1535.3	1963.98	1.27922	0.355263	0.000192389	0.00509397	TRUE
F53B3.5	1842.32	1634.88	2091.24	1.27914	0.355176	0.000167502	0.00454998	TRUE
C06H5.7	265.344	235.516	301.137	1.27862	0.354593	0.000475936	0.010732	TRUE
cwn-2	427.17	379.169	484.77	1.2785	0.354458	0.000359506	0.00854843	TRUE
fbxa-167	111.826	99.2784	126.883	1.27806	0.35395	0.00204341	0.0351957	TRUE
M05B5.6	145.901	129.558	165.513	1.27753	0.353352	0.00141081	0.0259488	TRUE
T07F10.1	98.941	87.8782	112.216	1.27695	0.352707	0.00226277	0.0383764	TRUE
K04D7.4	165.541	147.033	187.751	1.27693	0.352681	0.000838243	0.0170832	TRUE
F42C5.9	828.069	735.504	939.147	1.27688	0.352618	0.000254237	0.00644035	TRUE
cki-1	593.219	527	672.682	1.27644	0.352122	0.000275913	0.00684619	TRUE
tag-97	94.0715	83.6086	106.627	1.27531	0.350849	0.00234381	0.0394485	TRUE
F49H12.5	474.422	421.663	537.733	1.27527	0.3508	0.000374523	0.00876278	TRUE
R02D5.1	309.686	275.254	351.004	1.2752	0.350724	0.000561577	0.0123009	TRUE
casy-1	419.31	372.778	475.149	1.27462	0.350064	0.000341491	0.00819208	TRUE
C03C10.5	105.196	93.5383	119.185	1.27419	0.349575	0.00237206	0.0397559	TRUE
noah-1	856.486	761.738	970.183	1.27364	0.348963	0.000318366	0.00773991	TRUE
T19B10.2	1408.87	1253.48	1595.33	1.27273	0.347924	0.000254655	0.00644273	TRUE
T18D3.3	101.43	90.2624	114.831	1.27219	0.347312	0.0028512	0.0459306	TRUE
C45B11.6	190.114	169.207	215.202	1.27183	0.346906	0.00103242	0.0201187	TRUE
C34C6.7	187.576	166.952	212.325	1.27177	0.34684	0.00102753	0.0200689	TRUE
daf-16	92.9113	82.705	105.159	1.27149	0.346521	0.00182454	0.0321206	TRUE
sox-2	427.939	381.056	484.198	1.27068	0.345596	0.000470176	0.0106142	TRUE
F13H6.1	170.64	151.947	193.071	1.27065	0.345567	0.00134014	0.0249845	TRUE
gei-16	244.968	218.137	277.164	1.27059	0.345504	0.000635471	0.0136199	TRUE
F53F10.1	116.899	104.116	132.239	1.27011	0.344952	0.00255729	0.0421508	TRUE
lin-11	111.299	99.1486	125.881	1.26961	0.34439	0.00197916	0.0344167	TRUE
nlp-14	88.0772	78.4857	99.5869	1.26885	0.343527	0.00246522	0.0410754	TRUE
R13H4.5	173.407	154.527	196.063	1.2688	0.343464	0.00120014	0.0228232	TRUE
H11E01.3	248.186	221.248	280.511	1.26785	0.34239	0.000654328	0.013934	TRUE
C09F9.2	983.303	876.627	1111.31	1.26772	0.342232	0.000240329	0.00617328	TRUE
alp-1	93.5734	83.4267	105.749	1.26757	0.342067	0.00310207	0.0487878	TRUE
B0228.6	255.971	228.329	289.141	1.26633	0.340659	0.000862133	0.0174984	TRUE
T11F9.12	353.575	315.608	399.135	1.26465	0.338743	0.000624901	0.0134512	TRUE
vha-5	1361.99	1216.32	1536.79	1.26348	0.337406	0.000358467	0.0085376	TRUE
R03H10.2	324.754	290.04	366.411	1.26331	0.337209	0.000664381	0.0140879	TRUE
tyr-1	185.395	165.589	209.162	1.26314	0.337011	0.00105079	0.0204011	TRUE
syg-2	468.99	418.908	529.088	1.26302	0.336872	0.000496954	0.0111178	TRUE
lim-9	399.859	357.219	451.026	1.26261	0.336404	0.000689724	0.0144864	TRUE
cyp-29A2	338.167	302.206	381.321	1.26179	0.335472	0.000837669	0.0170832	TRUE
F30A10.14	260.71	233.01	293.95	1.26154	0.335183	0.00102809	0.0200689	TRUE
M28.8	203.136	181.559	229.029	1.26146	0.335092	0.001049	0.0203971	TRUE
F44D12.1	550.702	492.273	620.816	1.26112	0.334706	0.000500232	0.0111786	TRUE
K07C11.7	515.57	461.043	581.001	1.26019	0.333638	0.000610937	0.0132509	TRUE
C05E11.3	495.912	443.505	558.801	1.25997	0.333385	0.000658042	0.0139982	TRUE
syn-2	164.051	146.753	184.808	1.25932	0.33264	0.00179862	0.0317767	TRUE
cutl-9	286.1	255.936	322.297	1.25929	0.332605	0.000869011	0.0176148	TRUE
T24B8.3	191.354	171.279	215.444	1.25785	0.330961	0.00141949	0.0260253	TRUE
F35D2.3	782.981	701.189	881.131	1.25662	0.329553	0.000530339	0.0117199	TRUE
Y73B6BL.21	145.989	130.74	164.288	1.2566	0.329528	0.00232934	0.0392714	TRUE
exc-7	211.857	189.813	238.309	1.25549	0.328255	0.000957363	0.019024	TRUE
brp-1	374.295	335.473	420.882	1.25459	0.327218	0.000648507	0.0138545	TRUE
ztf-16	137.792	123.622	154.796	1.25218	0.32444	0.00222735	0.0379699	TRUE
atgp-2	293.647	263.475	329.854	1.25194	0.32416	0.000854098	0.017353	TRUE
inx-5	453.417	406.869	509.274	1.25169	0.32388	0.000763688	0.0157736	TRUE
C05A9.2	395.185	354.645	443.833	1.25149	0.323642	0.000879449	0.0177414	TRUE
ast-1	172.349	154.682	193.549	1.25127	0.323394	0.00153325	0.0278039	TRUE
unc-129	374.939	336.53	421.029	1.25109	0.323185	0.00100303	0.0196763	TRUE
C01F1.3	219.198	196.781	246.098	1.25062	0.322645	0.00123087	0.0233408	TRUE
unc-6	382.505	343.432	429.392	1.2503	0.322271	0.000786487	0.0161774	TRUE
dpf-2	323.383	290.373	362.995	1.2501	0.322043	0.00105125	0.0204011	TRUE
T13H5.6	520.797	467.654	584.567	1.25	0.321926	0.000887007	0.0178757	TRUE
ccch-1	278.35	249.992	312.38	1.24956	0.321419	0.00114237	0.021892	TRUE
ATPase	373.012	335.154	418.441	1.2485	0.320199	0.000836809	0.0170832	TRUE
ZK909.3	240.063	215.771	269.214	1.24768	0.319251	0.00164587	0.0295233	TRUE
bicd-1	795.75	715.251	892.35	1.2476	0.31916	0.000702834	0.0146997	TRUE
cutl-18	146.765	131.925	164.572	1.24747	0.319	0.00268067	0.0436425	TRUE
daf-12	148.847	133.809	166.893	1.24725	0.31875	0.0025438	0.0419632	TRUE
dhs-5	227.113	204.344	254.435	1.24513	0.316295	0.00171493	0.0304875	TRUE
ttr-2	4643.83	4179.2	5201.39	1.24459	0.315671	0.00063373	0.0135972	TRUE
lin-33	320.308	288.282	358.739	1.2444	0.315453	0.00144741	0.0264398	TRUE
gpb-2	537.939	484.318	602.284	1.24357	0.31449	0.00109454	0.0210769	TRUE
D2096.3	683.871	615.833	765.516	1.24306	0.313894	0.000942233	0.0187984	TRUE
M01F1.7	396.151	356.797	443.376	1.24266	0.31343	0.00101818	0.0199145	TRUE
nhr-43	148.657	133.889	166.378	1.24265	0.313421	0.0027397	0.0444219	TRUE
Y51A2D.15	543.983	490.156	608.576	1.2416	0.312196	0.000741079	0.0153865	TRUE
Y39G10AR.11	1320.67	1191.11	1476.13	1.23929	0.309508	0.000724809	0.0151117	TRUE
tbx-2	463.537	418.075	518.091	1.23923	0.309444	0.00103266	0.0201187	TRUE
cutl-16	312.179	281.596	348.878	1.23893	0.309094	0.00146361	0.0266624	TRUE
gly-2	144.463	130.317	161.438	1.23881	0.308959	0.00298365	0.0473744	TRUE
emb-9	352.148	317.697	393.489	1.23856	0.308669	0.00123081	0.0233408	TRUE
sup-12	277.79	250.913	310.042	1.23566	0.305279	0.00163759	0.0294014	TRUE
flna-1	172.296	155.64	192.284	1.23544	0.305025	0.00285016	0.0459306	TRUE
M02F4.3	158.531	143.257	176.86	1.23456	0.304001	0.00310633	0.0488162	TRUE
eat-16	165.346	149.439	184.435	1.23418	0.303558	0.00317832	0.0497922	TRUE
T03F1.11	254.791	230.361	284.107	1.23331	0.302539	0.00251926	0.0416966	TRUE
col-76	612.563	554.109	682.706	1.23208	0.301094	0.00127571	0.0240082	TRUE
ZK856.5	326.43	295.394	363.673	1.23115	0.300002	0.00207194	0.0356563	TRUE
tax-6	368.9	333.835	410.977	1.23108	0.299923	0.00160394	0.0288492	TRUE
C34H4.2	744.51	674.312	828.749	1.22903	0.29752	0.00138953	0.0256888	TRUE
C34D10.2	589.377	533.907	655.942	1.22857	0.29698	0.00129326	0.0242925	TRUE
T21B6.3	204.498	185.258	227.586	1.22848	0.296875	0.00243444	0.0406987	TRUE
dlg-1	2012.46	1823.22	2239.55	1.22835	0.296719	0.000931827	0.0186468	TRUE
Y47D3B.11	312.425	283.08	347.64	1.22806	0.296382	0.00194664	0.0339103	TRUE
elt-3	388.132	351.752	431.788	1.22753	0.295763	0.00183426	0.0322632	TRUE
Y54E10A.16	577.868	523.832	642.711	1.22694	0.295066	0.00158145	0.0285277	TRUE
ceh-32	922.991	836.75	1026.48	1.22675	0.294839	0.00125169	0.0236007	TRUE
ceh-34	241.842	219.254	268.946	1.22664	0.294711	0.00231141	0.0391016	TRUE
T27C4.1	166.404	150.874	185.04	1.22645	0.294493	0.00307772	0.0486678	TRUE
cpi-1	4378.05	3970.13	4867.56	1.22605	0.294014	0.00115263	0.0220249	TRUE
pat-2	720.884	653.748	801.448	1.22593	0.293873	0.00135459	0.0252304	TRUE
sma-6	302.362	274.259	336.086	1.22543	0.293292	0.00243948	0.0407182	TRUE
cpn-2	236.059	214.244	262.236	1.22401	0.291614	0.00290154	0.0463664	TRUE
tag-117	312.788	283.92	347.43	1.22369	0.29124	0.00260046	0.0426505	TRUE
klp-3	348.034	315.955	386.53	1.22337	0.290861	0.00224154	0.0381492	TRUE
ztf-19	481.279	436.972	534.448	1.22307	0.290509	0.00170598	0.0304098	TRUE
unc-52	254.524	231.138	282.587	1.22259	0.289938	0.00267698	0.0436182	TRUE
sodh-1	1208.87	1097.85	1342.09	1.22248	0.289806	0.00138383	0.0256355	TRUE
myo-3	966.308	878.261	1071.96	1.22055	0.287535	0.00139468	0.0257363	TRUE
H20E11.1	419.228	381.046	465.047	1.22045	0.287415	0.00260574	0.042702	TRUE
acs-17	414.268	377.142	458.819	1.21657	0.282818	0.00249169	0.0414028	TRUE
egl-10	295.801	269.302	327.601	1.21648	0.282715	0.00244174	0.0407182	TRUE
F57A8.1	437.819	398.612	484.867	1.21639	0.282604	0.00195144	0.0339642	TRUE
dre-1	960.39	874.509	1063.45	1.21605	0.282204	0.0016989	0.0303107	TRUE
T07D1.2	736.092	670.27	815.078	1.21604	0.282194	0.0019968	0.0346024	TRUE
ida-1	336.397	306.326	372.483	1.21597	0.282109	0.00215951	0.0369399	TRUE
set-19	651.567	593.342	721.438	1.21589	0.282012	0.00167678	0.0299698	TRUE
W01C8.5	410.772	374.616	454.159	1.21233	0.277785	0.00293255	0.0466462	TRUE
nmy-1	2747.59	2505.91	3037.6	1.21217	0.277597	0.00153278	0.0278039	TRUE
K07A1.6	632.082	576.504	698.775	1.21209	0.277497	0.00269194	0.0437902	TRUE
F54F7.3	447.205	407.935	494.331	1.21179	0.277138	0.00293087	0.0466462	TRUE
irx-1	507.03	462.621	560.321	1.21119	0.276424	0.00253224	0.0418311	TRUE
spectrin	769.298	702.182	849.836	1.21028	0.275339	0.00236356	0.0397473	TRUE
F21C10.7	580.203	530.035	640.406	1.20823	0.272899	0.00219161	0.0374567	TRUE
Y102A11A.8	596.119	544.916	657.563	1.20673	0.271097	0.00250319	0.0415341	TRUE
T24B8.4	435.141	398.082	479.612	1.20481	0.268804	0.00307249	0.0486298	TRUE
F26F12.3	926.576	847.761	1021.15	1.20453	0.26847	0.00272279	0.0441838	TRUE
syd-2	806.354	738.768	887.457	1.20127	0.264555	0.00269859	0.0438625	TRUE
C08F11.11	11323.4	10384.3	12450.4	1.19896	0.261789	0.00260941	0.042727	TRUE
F57G12.1	1736.7	1594.92	1906.83	1.19556	0.257691	0.00289648	0.0463228	TRUE
lam-3	1989.03	1828.72	2181.4	1.19286	0.254421	0.00305334	0.0483652	TRUE
R11A5.3	467.805	552.289	366.425	0.663466	-0.591906	0.000217644	0.00568702	TRUE
Y54G9A.4	62.5043	75.0256	47.4787	0.632834	-0.660101	0.00123534	0.0234	TRUE
F45E1.3	95.175	114.354	72.1606	0.631031	-0.664218	0.000304058	0.00742835	TRUE
C01G10.4	89.9282	109.979	65.8676	0.598912	-0.739584	5.29164e-05	0.00173864	TRUE
col-159	40.0929	49.5931	28.6926	0.578561	-0.789459	0.000362962	0.00859327	TRUE
C35D10.11	22.1987	27.7956	15.4825	0.557015	-0.844211	0.000401812	0.00928131	TRUE
col-39	24.4857	30.7563	16.9611	0.551466	-0.858655	0.00128002	0.0240665	TRUE
R09E10.6	21.0038	26.4359	14.4853	0.547943	-0.867903	0.0014074	0.0259229	TRUE
col-129	78.961	99.4523	54.3715	0.546709	-0.871155	3.88042e-06	0.000176803	TRUE
col-139	78.715	100.32	52.789	0.526205	-0.926302	4.28578e-07	2.67506e-05	TRUE
Y47G6A.15	17.5167	22.4474	11.6	0.516763	-0.952426	0.001078	0.0208188	TRUE
clec-219	11.3246	14.9188	7.01159	0.469984	-1.08932	0.00119015	0.02272	TRUE
nspd-1	18.0599	23.9363	11.0081	0.459893	-1.12063	3.81635e-05	0.00133078	TRUE
col-73	10.8589	14.5038	6.48509	0.447132	-1.16123	0.00163535	0.0293875	TRUE
col-81	30.9501	41.8951	17.8161	0.425256	-1.2336	4.86857e-08	3.92437e-06	TRUE
dpy-13	13.1177	17.8915	7.38916	0.412997	-1.2758	4.52644e-05	0.00153275	TRUE
F34D10.8	9.27751	12.709	5.15968	0.405985	-1.3005	0.000526834	0.0116631	TRUE
F27C1.1	17.006	23.714	8.95639	0.377684	-1.40475	5.335e-07	3.20922e-05	TRUE
F36A2.14	5.25379	7.48817	2.57254	0.343548	-1.54142	0.0022417	0.0381492	TRUE
col-112	12.2884	17.6708	5.82947	0.329894	-1.59993	3.53716e-06	0.000164169	TRUE
T13F2.9	5.06982	7.3739	2.30494	0.31258	-1.6777	0.000601025	0.013078	TRUE
col-63	11.2967	16.533	5.01308	0.303217	-1.72158	6.77274e-07	3.90875e-05	TRUE
hsp-70	51.1617	76.1654	21.1572	0.27778	-1.84799	1.69945e-19	8.45946e-17	TRUE
col-91	3.84345	5.72479	1.58583	0.277011	-1.85198	0.000991846	0.0195006	TRUE
K07A1.4	2.9354	4.47172	1.09182	0.244162	-2.03409	0.00265769	0.0433392	TRUE
F26D10.13	4.52858	6.96351	1.60667	0.230727	-2.11574	6.72661e-05	0.00212256	TRUE
col-138	8.84494	13.6393	3.09173	0.226678	-2.14128	5.52752e-08	4.40234e-06	TRUE
hsp-16.2	62.6322	96.993	21.3993	0.220627	-2.18032	2.13112e-28	6.06182e-25	TRUE
rol-1	5.25878	8.16839	1.76726	0.216353	-2.20854	1.13304e-05	0.000460409	TRUE
col-88	6.97612	10.8459	2.33235	0.215044	-2.2173	9.58238e-07	5.31462e-05	TRUE
col-175	6.75862	10.6029	2.14548	0.202348	-2.30509	1.13319e-07	8.26481e-06	TRUE
hsp-16.41	82.3406	131.774	23.0202	0.174694	-2.5171	1.06714e-40	5.31197e-37	TRUE
col-133	5.65962	9.13185	1.49293	0.163486	-2.61276	5.23117e-07	3.18526e-05	TRUE
col-49	5.34841	8.78656	1.22262	0.139147	-2.84532	1.03206e-07	7.78381e-06	TRUE
Y47D7A.15	2.75186	4.59122	0.544632	0.118625	-3.07552	0.000160142	0.00439198	TRUE
col-161	3.16673	5.48116	0.389407	0.0710447	-3.81513	1.73554e-06	8.90628e-05	TRUE
F10D11.3	1.79877	3.12208	0.210786	0.0675145	-3.88866	0.000239795	0.00616868	TRUE
